# Supplementary material for: Faecal microbiota transplant from aged donor mice affects spatial learning and memory via modulating hippocampal synaptic plasticity- and neurotransmission-related proteins in young recipients
Source: Microbiome. 2020 Oct 1;8:140. doi: 10.1186/s40168-020-00914-w (PMC7532115; doi:10.1186/s40168-020-00914-w)
Supplement: Supplementary file 3 — Additional file 2. List of protein evaluated by free-label proteomics. [file 40168_2020_914_MOESM2_ESM.xlsx]

## Sheet: Foglio1
Additional File 2: Proteins quantifed and identified in Hippocampus tissue
significant pvalue	*-log10 (pvalue)	log (fold change)	Protein Accession Number	Protein name	Gene name	Unique peptides	Mol. weight [kDa]	Q-value	Score	LFQ intensity C1_1	LFQ intensity C1_2	LFQ intensity C1_3	C1 Average	LFQ intensity C2_1	LFQ intensity C2_2	LFQ intensity C2_3	C2 Average	LFQ intensity C3_1	LFQ intensity C3_2	LFQ intensity C3_3	C3 Average	LFQ intensity C4_1	LFQ intensity C4_2	LFQ intensity C4_3	C4 Average	Ctot	LFQ intensity MixCtrl_1	LFQ intensity MixCtrl_2	LFQ intensity MixCtrl_3	Average MixCtrl	LFQ intensity T1_1	LFQ intensity T1_2	LFQ intensity T1_3	T1 Average	LFQ intensity T2_1	LFQ intensity T2_2	LFQ intensity T2_3	T2 Average	LFQ intensity T3_1	LFQ intensity T3_2	LFQ intensity T3_3	T3 Average	LFQ intensity T4_1	LFQ intensity T4_2	LFQ intensity T4_3	T4 Average	LFQ intensity T5_1	LFQ intensity T5_2	LFQ intensity T5_3
+	4.07505	0.939905	A0A068BGR9;Q9Z1P6	NADH dehydrogenase [ubiquinone] 1 alpha subcomplex subunit 7	Ndufa7	5	12605	0	12982	25.6146	25.1378	26.6596	25.3958	25.6359	26.4215	24.9673	25.7963	25.5545	25.8113	24.5573	25.4002	26.3118	26.0467	26.052	26.1422	26.2618	25.6968	26.055	25.2793	25.7114	NaN	NaN	NaN	NaN	NaN	NaN	NaN	NaN	NaN	NaN	NaN	NaN	26.7941	26.4666	26.2451	26.5197	26.9917	26.3999	26.7915
+	2.64697	0.425055	A0A0A0MQA6;F7ACR9;E9QNP1;E9QA63;B1ARU4;E9PVY8;Q9QXZ0;F6Q750;B1ARU1	Microtubule-actin cross-linking factor 1	Macf1	14	607.89	0	35117	26.4485	26.2874	26.9162	26.3702	26.2104	26.5565	26.6081	26.4688	26.5602	26.3172	26.4326	26.4401	26.9378	26.9867	27.0611	26.9961	27.0533	25.7399	26.3635	NaN	25.5001	NaN	NaN	NaN	NaN	NaN	NaN	NaN	NaN	NaN	NaN	NaN	NaN	27.1709	27.4176	26.9418	27.1899	27.0962	27.1404	27.108
+	2.14917	-0.676232	A0A0J9YKD4;Q9D6U7;A2RTA0;P07310	Creatine kinase M-type	Ckm	1	35108	0	19803	29.5432	30.8709	29.369	30.3547	30.1716	29.745	29.5576	29.8482	30.5346	30.4267	30.4275	30.4639	29.3344	29.9784	29.3337	29.5822	30.4491	28.325	30.8423	30.8296	30.3723	NaN	NaN	NaN	NaN	NaN	NaN	NaN	NaN	NaN	NaN	NaN	NaN	28.7072	29.5179	28.6391	29.0129	29.279	28.6167	29.8535
+	4.31064	-0.757063	A0A0N5DFM1			4	88977	0	73736	28.8436	28.8379	28.9546	28.8407	29.0215	28.9444	28.9304	28.966	28.721	28.9057	29.0317	28.8917	28.8571	28.7325	28.6958	28.7635	29.2921	28.4943	28.3501	28.5159	28.4553	NaN	NaN	NaN	NaN	NaN	26.6483	NaN	25.0633	NaN	27.2491	27.7856	26.9572	28.2676	28.0987	28.2691	28.214	28.5722	28.5235	28.4051
+	1.99055	-0.634508	A0A0R3P9C8;Q9DC69	NADH dehydrogenase [ubiquinone] 1 alpha subcomplex subunit 9, mitochondrial	Ndufa9	17	42121	0	146.38	30.4606	30.2517	30.263	30.3599	30.374	30.2916	30.316	30.3276	29.5947	29.4558	29.5479	29.5339	29.8342	29.8503	30.1213	29.9414	30.4836	30.1159	30.3174	30.4025	30.2836	28.5517	27.9613	29.3993	28.759	27.7426	28.9345	28.4652	28.4606	29.2851	29.4518	28.4172	29.1172	30.0158	29.9184	30.1897	30.0457	30.146	30.0297	30.1814
+	4.09035	0.703558	A0A0R4J2B2;Q6WVG3;Q69ZA6	BTB/POZ domain-containing protein KCTD12	Kctd12	13	35888	0	38.81	27.2234	27.0745	27.7351	27.1509	26.8987	27.3798	26.9554	27.0944	27.2782	27.2313	26.866	27.1366	27.9004	27.7292	27.482	27.714	27.7662	27.7889	27.8229	27.6956	27.7701	28.3867	28.5067	NaN	27.863	NaN	28.272	29.0729	28.1424	28.899	28.2246	28.1497	28.4656	27.9441	27.4029	27.6765	27.6913	27.6895	27.7449	27.964
+	4.00557	-0.423721	A0A178WGH9;A0A178WCF6;A0A178V0N0;F4JTQ0;P11574;Q9SZN1;Q8W4E2	V-type proton ATPase subunit B1;V-type proton ATPase subunit B2;V-type proton ATPase subunit B3	At4g38510;VHA-B1;VHA-B2;VHA-B3	2	54107	0	61377	30.8298	30.8056	30.6898	30.8177	30.7835	30.8836	30.8862	30.8519	30.983	31.0592	30.966	31.0033	30.8695	31.0381	30.682	30.8705	31.2929	30.9503	30.6066	30.3797	30.6648	30.243	30.2932	NaN	29.6833	30.36	30.0818	29.9963	30.1546	30.2769	30.5219	29.7528	30.2182	30.5127	30.7063	30.6705	30.6322	30.3206	30.2516	30.2677
+	2.70772	-0.781784	A0JLV3;B2RVD5;B2RTK3;Q8CBB6;Q921L4;Q99880;Q99879;Q99877;Q93079;Q8CGP2;Q8CGP1;Q6ZWY9;Q64525;Q64478;Q64475;P62807;P58876;P10854;P10853;O60814;Q8VEE3;A7MCA8;A7MC11	Histone H2B;Histone H2B type 1-L;Histone H2B type 1-M;Histone H2B type 1-N;Histone H2B type 1-H;Histone H2B type 1-P;Histone H2B type 1-K;Histone H2B type 1-C/E/G;Histone H2B type 2-B;Histone H2B type 1-B;Histone H2B type 1-C/E/F/G/I;Histone H2B type 1-D;Histone H2B type 1-F/J/L	Hist1h2bj	2	13579	0	73016	31.8329	31.6553	31.6828	31.7468	31.5914	31.5668	31.6124	31.5903	31.9985	32.0081	31.98	31.9956	31.6554	31.6397	31.7252	31.6739	32.1696	31.5251	31.8041	31.8257	31.7246	30.3794	29.9077	NaN	29.5778	29.6915	29.446	29.5089	29.5526	30.5063	31.2542	31.0992	30.9875	31.7807	31.8134	31.9345	31.8444	31.3148	31.5772	31.2349
+	2.94928	0.345294	A2A9S2;A2A9R8;Q9CXQ0;A2A9R6;Q8BVA9;A2A9S0;Q80XH9;Q61701;A2A9S3	ELAV-like protein;ELAV-like protein 4	Elavl4	1	40375	0	24698	26.6211	26.8011	26.2647	26.7139	26.9093	26.6458	26.7498	26.7724	26.5227	26.9536	26.5304	26.6834	26.4842	26.2652	26.5428	26.4356	27.0381	26.6679	26.9039	26.4281	26.6797	NaN	NaN	NaN	NaN	NaN	NaN	NaN	NaN	NaN	NaN	NaN	NaN	26.9442	27.1243	27.1919	27.0905	27.119	27.1057	27.2904
+	2.99228	0.911724	A2AEG6;Q3US81;P35803;A2AEG3	Neuronal membrane glycoprotein M6-b	Gpm6b	5	36196	0	101.85	28.0621	28.1105	29.2192	28.0865	27.9946	28.3421	28.0838	28.1478	28.1009	27.9847	27.76	27.9554	29.6992	28.9017	28.4428	29.1099	28.931	28.0391	27.5734	27.7532	27.8014	29.7813	30.3326	NaN	29.4981	30.0702	30.1625	30.0422	30.0926	30.0714	30.0976	29.7051	29.9688	29.9635	29.3228	28.507	29.3827	28.5808	28.7284	28.5619
+	5.08747	0.455777	A2AFI4;A2AFI3;Q9WV02	RNA-binding motif protein, X chromosome;RNA-binding motif protein, X chromosome, N-terminally processed	Rbmx	1	11298	0	44611	27.2606	27.2695	26.9955	27.2651	27.3681	27.2493	27.1765	27.2668	27.1557	26.8689	26.9009	26.981	27.3982	27.4711	27.3732	27.4148	27.6343	27.5918	27.6312	27.7972	27.6762	NaN	NaN	NaN	NaN	NaN	NaN	NaN	NaN	NaN	NaN	NaN	NaN	27.9371	27.9663	27.873	27.926	27.6779	27.4746	27.6537
+	2.60755	-0.462699	A2ALV3;Q62420;Q8BXU5;A2ALV1;F6ZL13	Endophilin-A1	Sh3gl2	12	48295	0	323.31	31.8889	31.8879	31.8191	31.8884	31.8647	31.8084	31.8634	31.8457	31.8913	31.8296	31.9626	31.8955	31.7251	31.8119	31.7976	31.7787	32.2621	31.7451	32.0186	32.1433	31.9784	31.1726	31.1997	30.0005	30.8879	30.9237	30.8129	30.5839	30.7803	31.3316	31.2103	31.5042	31.3538	31.9027	31.9263	31.8869	31.9054	31.6492	31.5493	31.5925
+	2.53492	-0.406182	A2VDH5;P36916;Q52KE3	Guanine nucleotide-binding protein-like 1	Gnl1	5	59042	0	97476	NaN	26.6367	26.0781	25.6367	26.0883	26.2182	26.3149	26.2101	26.2736	26.1853	26.3952	26.2873	26.4735	25.9993	NaN	25.6708	26.4305	26.0976	26.3564	26.3684	26.2794	NaN	NaN	NaN	NaN	NaN	NaN	NaN	NaN	NaN	NaN	NaN	NaN	25.4057	25.4173	25.4157	25.4129	25.5273	25.8963	25.9246
+	1.56397	0.807707	A6H6H4;Q6ZWY8;A0A0N4SVF0	Thymosin beta-10	Tmsb10	4	50256	0	43609	27.5001	27.4982	29.5091	27.4991	27.6948	27.7329	27.3307	27.5972	27.0865	27.1348	27.4682	27.2401	30.0194	29.4792	28.9577	29.55	28.9247	28.0466	27.4516	27.2647	27.6275	28.5638	NaN	NaN	26.9788	28.4788	28.7029	28.8801	28.6966	NaN	NaN	NaN	NaN	30.094	30.0174	28.5958	29.7121	28.9656	28.9773	28.6393
+	1.84157	-0.496699	B1AQZ0;B1AQY9;Q8CHH9;B7ZC46;Q92599	Septin-8	Sept8;SEPT8	16	55874	0	217.92	30.4881	30.1152	30.2544	30.3137	30.2765	30.4989	30.2339	30.3412	30.282	30.1982	30.2875	30.2565	30.1049	30.0212	30.2702	30.1358	30.6739	30.5068	30.5208	30.508	30.5119	28.8641	28.705	NaN	28.2018	28.6075	NaN	28.3236	27.8875	29.6443	29.8254	29.4064	29.6355	29.9709	30.2121	30.1753	30.1233	30.1501	30.0835	30.2077
+	3.82088	0.871909	B1AWE0;Q6PFA2;B1AWE1;B1AWD8;B1AWD9;O08585;Q3THU7	Clathrin light chain A	Clta	8	23478	0	143.06	28.8523	28.7975	28.7547	28.8252	29.0059	28.7405	28.9192	28.8927	28.4824	28.0517	27.9	28.1663	28.6339	28.4842	28.5074	28.5434	29.0426	29.7051	29.8292	29.9408	29.8282	30.1104	29.6775	NaN	29.3251	30.0434	29.8385	29.964	29.9511	28.4989	28.9856	NaN	28.1777	29.66	29.7594	29.6368	29.6864	29.5986	29.7054	29.7359
+	3.46183	0.468302	B1AWN6;A0A0J9YTW6;A0A0R5RP29;A0A0R5RP28	Sodium channel protein	Scn2a1	4	227.94	0	26983	25.4035	25.3985	25.939	25.401	25.6474	25.4952	25.6525	25.6002	25.8676	25.5585	25.4211	25.628	NaN	25.7878	26.2726	25.4655	25.9907	26.0613	26.084	25.6145	25.9355	NaN	NaN	NaN	NaN	NaN	NaN	NaN	NaN	NaN	NaN	NaN	NaN	26.1812	26.1789	NaN	25.5951	26.3007	26.5543	26.2439
+	2.44239	0.435059	B1AX98;E9PV22;Q505F5	Leucine-rich repeat-containing protein 47	Lrrc47	6	63589	0	12047	25.5502	25.8027	NaN	25.682	25.9011	25.831	25.7745	25.8365	NaN	NaN	NaN	NaN	25.652	26.1253	25.9245	25.9135	25.6596	NaN	NaN	NaN	NaN	NaN	NaN	NaN	NaN	NaN	NaN	NaN	NaN	NaN	NaN	NaN	NaN	NaN	NaN	NaN	NaN	26.296	26.7017	26.2881
+	2.21468	-0.663224	B2RRY8;Q8BGZ1;F2Z3Z1	Hippocalcin-like protein 4	Hpcal4	12	22215	0	245.2	30.3396	30.3199	30.1776	30.3298	30.2901	30.3272	30.2804	30.2994	30.3825	30.5479	30.3133	30.418	30.5773	30.5409	30.4114	30.5116	30.7955	29.4498	29.2929	29.0503	29.2736	NaN	28.7071	29.9295	28.8591	29.5637	29.0577	28.9634	29.2198	29.2512	28.8218	27.5102	28.696	29.8023	29.9777	29.9513	29.9125	30.2452	30.3395	30.2716
+	2.1469	-0.489771	B6ZHC9;A2AUK5;A2AUK8;A2AUK7;Q9Z2H5;A2AUK6;Q8C8P2;E9PV14	Band 4.1-like protein 1	Epb4.1l1;Epb41l1	24	98284	0	269.02	30.2392	30.4948	30.3133	30.3726	30.4844	30.4308	30.4458	30.4539	30.4231	30.2663	30.3114	30.3351	30.5786	30.4171	30.4286	30.4767	30.821	29.7297	30.0946	30.217	30.0282	29.3358	29.2685	NaN	28.7176	29.2365	29.3375	29.2319	29.2695	29.4736	29.1389	28.8847	29.186	30.385	30.4406	30.3706	30.399	30.3591	30.426	30.4952
+	2.66056	0.376386	B7ZNF6;E9QKH8;O35927	Catenin delta-2	Ctnnd2	13	132.36	0	37694	27.0034	27.1114	27.1511	27.0584	26.278	26.921	26.2838	26.5272	26.8784	26.7144	26.5754	26.728	26.8691	26.77	26.7574	26.7997	27.2156	26.7853	26.4487	26.8232	26.6953	NaN	NaN	NaN	NaN	NaN	NaN	NaN	NaN	NaN	NaN	NaN	NaN	27.2774	27.454	27.0649	27.2741	27.292	27.2878	27.2302
+	3.21639	0.475492	D3YXH0;P63054;P48539	Purkinje cell protein 4	Igsf5;Pcp4;PCP4	4	32627	0	264.55	29.3157	28.9461	29.1882	29.1427	29.1599	29.4258	28.6355	29.1098	29.1689	29.0282	29.1027	29.1011	28.8583	28.998	28.9481	28.936	29.4937	28.8993	28.9887	28.9016	28.9305	30.1681	30.4574	NaN	29.735	29.9979	29.9739	30.0484	30.0071	29.703	29.2346	29.7438	29.5783	29.1449	29.0939	29.3653	29.2062	29.3161	29.2488	29.3209
+	2.27926	-0.448814	D3YYN7;Q3UHK5;Q6ZQ49;Q6PIE5;Q8R3A9	Sodium/potassium-transporting ATPase subunit alpha-2	Atp1a2	31	103.58	0	323.31	32.0321	32.0563	32.0365	32.0442	32.013	32.1327	31.9424	32.0315	31.7088	31.6795	31.7317	31.7068	31.8359	31.727	31.7302	31.7653	32.3093	32.0017	32.1727	32.1047	32.0947	30.5688	30.5087	30.5287	30.5356	30.968	31.0803	31.1503	31.0682	31.2466	31.189	31.5497	31.3373	31.6172	31.5656	31.6659	31.6168	31.5442	31.5093	31.4969
+	1.7787	-0.557217	D3Z7P3;D3Z7P4	Glutaminase kidney isoform, mitochondrial	Gls	31	73963	0	296.61	31.5845	31.564	31.4961	31.5743	31.2431	31.3438	31.3698	31.3199	30.8936	30.8141	30.8466	30.8518	31.2728	31.168	30.9697	31.1422	31.6529	31.4334	31.5214	31.6957	31.5543	30.4106	30.3186	NaN	29.7804	29.6891	29.8446	29.1764	29.5971	30.1954	30.1443	29.2402	29.9214	31.3324	31.4184	31.5502	31.4365	31.1639	31.1104	31.2332
+	3.08184	0.536246	E9PUC5;F6Z9E6;A0A1D5RLK2;A0A1D5RMH7;Q2PFD7;Q8C0E9	PH and SEC7 domain-containing protein 3	Psd3	15	42299	0	96778	28.7717	28.8164	28.8508	28.7942	28.7395	29.0406	29.115	28.9739	29.1934	29.4137	29.3042	29.3066	29.1437	28.9201	28.6066	28.9067	29.4276	29.0611	28.652	29.3121	29.0335	28.8162	30.1971	NaN	29.0809	30.1122	30.2784	30.3677	30.2566	28.9802	29.1846	30.3201	29.6229	29.4234	29.3308	29.28	29.346	29.4405	29.4622	29.4964
+	2.00513	0.566067	E9PUL5	Proline-rich transmembrane protein 2	Prrt2	4	35923	0	215.59	27.6824	NaN	27.4862	26.6824	NaN	26.7407	26.3492	25.9732	27.7748	NaN	26.7604	26.77	27.3005	27.7019	27.3388	27.4587	27.3102	28.0615	28.6032	28.7742	28.5102	NaN	NaN	NaN	NaN	NaN	NaN	NaN	NaN	27.9663	28.5771	28.5487	28.3901	27.8507	NaN	27.8472	27.264	27.4192	27.8137	NaN
+	1.68158	-0.630979	E9PYH2;Q91V12	Cytosolic acyl coenzyme A thioester hydrolase	Acot7	16	42826	0	129.34	30.9653	31.0624	30.8245	31.0147	30.828	30.7624	30.7798	30.7903	30.8556	30.8291	30.9516	30.8797	30.55	30.7019	30.6764	30.6443	31.2367	30.8291	31.0328	30.982	30.9505	30.0046	29.9083	NaN	29.3723	29.891	28.8355	27.3122	29.0272	29.6424	29.5005	29.8546	29.6732	30.8997	30.9139	30.9028	30.9055	30.6756	30.5918	30.6689
+	3.71216	-0.510989	E9QMV2;C6EQJ5;Q4KML4	Costars family protein ABRACL	Abracl	3	90583	0	28253	27.3971	27.2548	27.2687	27.3277	27.2107	27.1042	27.3471	27.2241	26.8956	27.2125	27.1092	27.0784	26.7574	26.8618	26.2223	26.6398	27.4995	26.4252	26.1843	26.4184	26.3469	NaN	NaN	NaN	NaN	NaN	NaN	NaN	NaN	NaN	NaN	NaN	NaN	26.5868	26.8416	26.5963	26.6798	26.7046	26.8964	26.5477
+	2.05273	0.53391	E9QMY1;Q80VX2;O54901;E9PZI9;Q05D16	OX-2 membrane glycoprotein	Cd200	3	30292	0	74157	25.4852	25.1747	26.2434	25.3383	25.6503	26.073	NaN	25.2921	NaN	25.6444	25.2694	24.8841	25.893	25.9556	26.1352	25.9983	25.9453	NaN	NaN	NaN	NaN	NaN	NaN	NaN	NaN	NaN	NaN	NaN	NaN	NaN	NaN	NaN	NaN	25.6733	25.652	25.8496	25.7277	26.9698	26.2576	26.8313
+	2.47171	0.383545	F7AAP4;D1FNM8;H2BL43;E9Q828;Q6Q477;D1FNM9	Calcium-transporting ATPase	Atp2b4	16	128.56	0	48025	28.0826	27.8453	27.7717	27.9688	28.4883	28.3715	28.6649	28.5133	28.6594	28.5539	28.5133	28.5769	28.6808	28.6216	28.668	28.657	28.8567	28.0023	27.6915	27.7085	27.808	28.8209	28.902	NaN	28.277	28.1513	28.142	28.0693	28.1213	28.9973	28.7555	28.8558	28.873	28.577	28.5714	29.0729	28.7603	28.9417	28.9575	29.0703
+	2.69197	-0.348491	F8WGT1;Q68FL4;Q80TQ9;F8WI65;H3BKT5	Adenosylhomocysteinase;Putative adenosylhomocysteinase 3	Ahcyl2	8	66771	0	30134	27.6651	27.7475	27.8765	27.7069	28.2456	28.1283	28.1769	28.1844	28.2143	27.8275	28.338	28.1425	27.7088	28.0728	28.0621	27.9575	28.437	27.9092	27.8814	27.8254	27.8724	27.6445	NaN	NaN	26.0595	NaN	27.6366	NaN	26.0516	27.3352	27.0454	27.7975	27.4264	27.9167	28.05	27.8427	27.939	27.887	27.8516	27.8796
+	1.57652	0.754803	F8WHW6;O70161	Phosphatidylinositol 4-phosphate 5-kinase type-1 gamma	Pip5k1c	15	75515	0	75118	27.4176	28.0567	27.9748	27.7723	27.2785	26.9601	27.4784	27.2545	27.9713	28.1857	27.5578	27.9278	27.905	27.201	27.704	27.6326	28.102	26.7158	28.222	28.3577	27.9302	29.7836	29.8476	NaN	29.231	NaN	NaN	28.8789	27.2939	29.8194	30.0692	30.3223	30.0849	27.7309	27.8013	27.9495	27.8301	27.9618	27.8466	27.8235
+	2.78793	-0.463506	G3UZY2;P97493	Thioredoxin, mitochondrial	Txn2	4	14099	0	14506	27.186	NaN	27.6112	26.186	NaN	27.3093	NaN	25.7243	26.9041	27.6246	27.7176	27.4584	27.1527	27.1614	27.2492	27.1884	27.3467	27.5476	27.048	NaN	26.7344	NaN	NaN	NaN	NaN	NaN	NaN	NaN	NaN	NaN	NaN	NaN	NaN	26.7445	NaN	26.5986	26.0884	27.4461	26.6298	26.8595
+	2.07762	-0.446914	G5E829;Q8K314;B6ID55	Plasma membrane calcium-transporting ATPase 1	Atp2b1	25	134.75	0	323.31	32.3895	32.4114	32.2972	32.4005	32.3787	32.353	32.5191	32.4188	32.2379	32.1936	32.1921	32.208	32.2502	32.1994	32.2257	32.2252	32.7226	31.919	32.1678	32.3422	32.1533	31.22	30.9956	NaN	30.5272	31.6596	31.4104	31.5933	31.5582	31.0115	31.0198	31.0605	31.0308	32.2727	32.2326	32.3203	32.2756	32.2594	32.2892	32.1935
+	3.04975	0.459045	G5E8R0;G5E8R1;E9Q455;E9Q453;G5E8R2;E9Q456		Tpm1	5	28343	0	113.29	28.8787	28.8653	29.1513	28.872	28.9592	28.6116	29.0119	28.8715	28.5805	28.594	28.7927	28.659	28.9454	29.0677	28.5063	28.8592	29.2597	29.1751	29.0619	29.2908	29.179	28.9242	29.5227	NaN	28.6693	29.6992	29.3531	30.1104	29.7541	30.0149	29.1077	29.2561	29.5169	29.4189	29.2966	29.2751	29.3316	29.2811	29.226	29.2676
+	3.0073	-0.41521	G5E8R3;Q3TCQ3;Q3T9S7;E9QPD7;Q05920;Q3UFS6;Q8BP54;Q62043	Pyruvate carboxylase;Pyruvate carboxylase, mitochondrial	Pcx;Pc	26	129.7	0	182.8	30.0128	29.9345	29.8341	29.9742	29.9738	29.882	30.0689	29.9769	29.7258	29.8568	29.6119	29.735	29.6898	29.7832	29.7833	29.7528	30.2674	29.9373	29.7988	29.8749	29.8715	28.8282	28.6902	NaN	28.1759	28.809	29.1794	29.2398	29.0883	29.5478	28.8661	29.4485	29.3172	29.9181	29.8293	29.834	29.861	29.7133	29.6168	29.8557
+	2.14057	0.417867	H7BX95;Q6PDM2;F7AI47	Serine/arginine-rich splicing factor 1	Srsf1	5	28329	0	14416	26.76	26.7165	26.7179	26.7384	26.3181	26.5621	26.3828	26.4247	26.5245	26.4685	26.5729	26.5226	25.974	26.4287	26.269	26.236	26.9049	26.6963	26.1872	26.4092	26.446	27.1007	NaN	NaN	25.5157	26.5723	27.0312	27.4452	27.0597	27.252	26.9129	27.6378	27.2979	26.984	26.5576	NaN	26.2016	NaN	26.7256	27.017
+	1.47303	-0.767665	J3QQ18;F6SEU4;A0A0A6YVS6;A0A0J9YVH8;A0A140T8K9;A0A0J9YUM2	Ras/Rap GTPase-activating protein SynGAP	Syngap1	40	144.86	0	323.31	30.889	30.8647	30.8909	30.8769	30.7999	30.8725	30.9238	30.8663	30.7172	30.7956	30.6809	30.732	31.1691	31.1388	31.1069	31.1385	31.3273	30.4336	30.3935	30.8169	30.561	28.7211	28.8955	NaN	28.226	28.6302	28.8957	28.0364	28.5636	29.4863	28.898	28.5368	29.0276	31.1871	31.1411	31.1905	31.1731	30.9993	31.0042	31.0457
+	4.2939	-0.3444	O08553	Dihydropyrimidinase-related protein 2	Dpysl2	34	62277	0	323.31	35.669	35.6786	35.6469	35.6738	35.6925	35.664	35.7394	35.699	35.8514	35.776	35.8653	35.8314	35.6536	35.6384	35.703	35.6653	36.1318	35.7439	35.8472	35.9962	35.8661	35.0655	35.212	35.172	35.1511	34.9459	35.2454	35.0639	35.0904	35.0042	35.1554	35.0974	35.087	35.4708	35.5221	35.5212	35.5049	35.5244	35.5584	35.5474
+	2.54429	-0.728628	P00920	Carbonic anhydrase 2	Ca2	16	29032	0	206.19	31.6269	31.6252	31.4971	31.6261	31.5423	31.5095	31.6477	31.5677	31.9622	32.1699	32.0316	32.0571	31.4859	31.5451	31.3542	31.4639	32.1025	31.6534	31.8136	31.6575	31.7101	29.3927	30.881	NaN	29.7358	29.7559	29.6108	30.2085	29.8815	30.9059	30.9407	29.9735	30.6705	31.0664	30.9316	31.1628	31.0567	31.7557	31.7638	31.6903
+	4.08702	-0.277839	P05213;Q99KA2	Tubulin alpha-1B chain	Tuba1b	0	50151	0	323.31	36.5978	36.5978	36.516	36.5978	36.5387	36.4885	36.5978	36.5412	36.7677	36.7302	36.7553	36.7553	36.5412	36.5839	36.5839	36.5698	37.0266	36.6253	36.6388	36.6655	36.6388	36.2244	36.3537	36.9086	36.5261	36.088	36.1113	36.0063	36.0692	36.2845	36.2178	36.0741	36.1948	36.2681	36.3104	36.3894	36.3235	36.3501	36.3418	36.3333
+	2.79497	-0.364166	P09411;S4R2M7	Phosphoglycerate kinase 1;Phosphoglycerate kinase	Pgk1	36	44.55	0	323.31	33.8748	33.8514	33.8717	33.8631	33.6251	33.74	33.745	33.7044	33.7557	33.6636	33.7423	33.7211	33.5536	33.5957	33.6419	33.5975	34.1405	33.8326	33.7967	34.0063	33.8815	33.0856	33.0644	32.5234	32.9135	33.0876	33.158	32.8996	33.0525	33.0992	33.1731	33.0107	33.0958	33.8627	33.8437	33.8953	33.8674	33.4969	33.5796	33.551
+	3.49437	0.304213	P0DN34			4	6954	0	37558	28.3424	28.4214	28.2759	28.3825	28.221	28.1736	28.322	28.2402	27.698	27.8552	27.8453	27.8013	28.1249	27.9195	28.1833	28.0802	28.5467	28.0198	28.0824	28.057	28.0533	NaN	NaN	NaN	NaN	NaN	NaN	NaN	NaN	NaN	NaN	NaN	NaN	28.5037	28.4179	28.5289	28.4843	28.4361	28.502	28.4931
+	2.85511	-0.547413	P10649;A2AE89;F6WHQ7	Glutathione S-transferase Mu 1	Gstm1	21	25.97	0	323.31	32.3085	32.3649	32.2513	32.337	32.2056	32.2073	32.2426	32.2186	31.8056	31.7905	31.7604	31.7856	31.8213	31.8258	31.9021	31.8502	32.4736	31.9553	32.0559	32.3005	32.1113	30.9627	30.6684	NaN	30.2381	30.6637	30.4393	30.7809	30.6348	31.71	31.7416	31.3029	31.5982	31.9986	31.9304	32.0265	31.9857	31.8839	31.9227	31.8562
+	3.16112	-0.355246	P11798;Q80TN1;F8WIS9	Calcium/calmodulin-dependent protein kinase type II subunit alpha	Camk2a	35	54114	0	323.31	34.3902	34.3277	34.3502	34.3593	34.3139	34.4069	34.3077	34.3435	34.5396	34.4494	34.5721	34.5213	34.6505	34.6878	34.6921	34.6769	34.8961	34.1211	34.239	34.1905	34.1843	33.9724	33.8968	33.3182	33.7573	33.8015	33.7005	33.6952	33.7332	34.1527	34.0952	33.8902	34.0504	34.3094	34.3201	34.2891	34.3062	34.3897	34.2623	34.2695
+	2.137	-0.51608	P26883;Q3ULN5;Q3UBA0;Q3UKJ3;F6X9I3	Peptidyl-prolyl cis-trans isomerase FKBP1A;Peptidyl-prolyl cis-trans isomerase	Fkbp1a	7	11922	0	185.75	31.3138	31.3351	31.3002	31.3245	31.2102	31.1978	31.1818	31.1967	30.9255	30.878	30.8723	30.8921	31.2379	31.1611	31.2959	31.2327	31.5831	31.0496	31.1625	31.1901	31.1353	29.8274	29.9665	NaN	29.3137	29.5612	NaN	NaN	27.9762	29.6966	30.2647	29.8635	29.9617	31.321	31.3059	31.2745	31.3006	30.9165	31.047	31.0015
+	3.97488	0.39712	P31650;Q8BKG0	Sodium- and chloride-dependent GABA transporter 3;Transporter	Slc6a11	5	69.96	0	92183	27.5854	27.7513	27.4496	27.6707	27.3207	NaN	27.8057	26.9986	27.6406	NaN	NaN	26.0556	27.6695	NaN	27.9077	27.2085	27.4822	28.0647	28.2946	28.2867	28.2192	NaN	NaN	NaN	NaN	NaN	NaN	NaN	NaN	NaN	NaN	NaN	NaN	28.0498	27.9158	27.9	27.9568	27.988	27.7934	27.7981
+	3.14579	-0.389276	P50518;A0A0N4SW07	V-type proton ATPase subunit E 1	Atp6v1e1	16	26157	0	168.47	31.3717	31.3314	31.0347	31.3517	31.1048	31.0859	31.125	31.1054	31.0105	31.2024	31.1251	31.1148	31.1778	31.1067	31.1744	31.1534	31.573	31.2983	31.073	31.1634	31.1812	30.1832	30.6041	NaN	29.824	30.4932	30.4778	30.3643	30.4462	30.4953	30.7471	29.942	30.4325	31.178	31.1879	30.9491	31.1091	30.9015	31.0834	31.0739
+	6.77902	-0.45676	P56480	ATP synthase subunit beta, mitochondrial	Atp5b	25	56.3	0	323.31	35.3323	35.3015	35.1854	35.317	35.0986	35.0627	35.153	35.1053	34.7946	34.9499	34.9679	34.9062	35.111	35.106	35.1562	35.1246	35.5236	35.4659	35.6317	35.6479	35.5841	34.8394	34.691	34.3501	34.641	34.2724	34.5688	34.3219	34.3936	34.4725	34.4716	34.3229	34.424	34.8182	34.8253	34.8102	34.8179	34.6449	34.6491	34.629
+	3.27564	0.353708	P60879	Synaptosomal-associated protein 25	Snap25	18	23315	0	323.31	31.4669	31.5781	31.7162	31.5236	31.4161	31.5003	31.1836	31.3728	31.33	31.2552	31.4498	31.3473	31.638	31.458	31.562	31.5545	31.8854	31.1254	31.1971	31.2285	31.1843	31.824	31.9391	NaN	31.2978	32.323	32.5627	31.9532	32.301	32.0262	32.0358	32.1513	32.0723	31.7711	31.7611	31.7817	31.7713	31.5456	31.6222	31.5905
+	2.01075	0.62807	P62073	Mitochondrial import inner membrane translocase subunit Tim10	Timm10	1	10333	0	32.13	26.7004	26.3902	27.1829	26.5536	26.2543	27.1254	NaN	26.1697	26.7157	26.399	25.3459	26.2616	27.5095	27.1522	27.3456	27.3431	27.1366	26.8706	26.4794	25.7529	26.4383	NaN	NaN	NaN	NaN	NaN	NaN	NaN	NaN	NaN	NaN	NaN	NaN	27.5314	27.6378	27.6877	27.6204	27.602	27.5816	27.531
+	2.71879	-0.629125	P62715;Q8BN07;Q8VED4	Serine/threonine-protein phosphatase 2A catalytic subunit beta isoform;Serine/threonine-protein phosphatase	Ppp2cb	1	35575	0	323.31	30.7728	30.7532	30.6736	30.763	30.7201	30.7664	30.87	30.7869	30.8138	30.793	30.9252	30.8452	30.7438	30.6757	30.6553	30.6921	31.1807	30.811	30.7197	30.782	30.7714	30.6997	NaN	29.5871	29.6631	29.3023	29.1613	NaN	28.6485	28.6657	29.1455	29.9268	29.3411	30.5844	30.3754	30.5603	30.5097	30.3654	30.4568	30.4903
+	2.13341	-0.538361	P62774	Myotrophin	Mtpn	10	12861	0	269.78	30.6353	30.5911	30.4311	30.6134	30.3992	30.3934	30.4012	30.3979	30.3773	30.4383	30.5078	30.4421	30.6502	30.503	30.621	30.5928	30.9142	30.946	30.8775	31.1558	30.998	29.5129	28.8027	NaN	28.6161	28.8991	28.9213	28.9353	28.9186	29.6378	29.8083	NaN	29.1406	30.5226	30.5009	30.6734	30.5677	30.2645	30.3873	30.2315
+	2.5144	-0.762052	P68372;Q9DCR1;Q9CVR0	Tubulin beta-4B chain	Tubb4b	2	49.83	0	323.31	36.6522	36.6253	36.6253	36.6388	36.4351	36.4904	36.501	36.4758	36.6787	36.6522	36.6388	36.6522	36.5412	36.6116	36.5068	36.5556	36.9954	36.7553	36.6253	36.6918	36.6918	35.2888	35.5126	33.34	34.9829	34.941	34.9551	34.9522	34.9495	35.6911	35.645	35.1914	35.5261	36.2701	36.3208	36.3882	36.3272	36.2943	36.3212	36.2842
+	2.72837	-0.413364	P84075;P84074;E9PV73;A2A7R5	Neuron-specific calcium-binding protein hippocalcin	Hpca;HPCA	9	22427	0	323.31	31.7622	31.6842	31.6036	31.7237	31.296	31.4708	31.4103	31.3942	31.5178	31.4459	31.305	31.4256	31.3582	31.2805	31.2971	31.3123	31.8762	31.0663	30.9717	31.0899	31.0435	30.7071	30.8263	29.5496	30.4638	31.3769	31.2675	31.3461	31.3309	31.6394	31.199	31.2847	31.3873	30.9719	31.0439	31.0928	31.0371	31.0129	31.1028	30.7877
+	5.12541	-0.391058	P97450;E9QAD6	ATP synthase-coupling factor 6, mitochondrial	Atp5j	4	12496	0	41019	30.522	30.4744	30.4704	30.4984	30.58	30.5681	30.452	30.5345	30.2064	30.1707	30.164	30.1805	30.2211	30.2158	30.3594	30.267	30.7904	29.7603	30.05	29.9714	29.9324	30.3035	30.3104	NaN	29.722	30.0666	30.142	30.2984	30.1723	29.8544	29.6447	29.785	29.764	29.9706	30.1252	29.9958	30.0321	29.981	30.0092	29.9761
+	1.9538	-0.53129	P97807	Fumarate hydratase, mitochondrial	Fh	23	54356	0	299.59	30.9628	30.8722	30.8113	30.9182	31.0304	31.0171	30.9258	30.9918	30.4834	30.4271	30.4579	30.4563	30.8308	30.8582	30.9385	30.8765	31.2309	30.8302	30.8394	31.019	30.8989	30.1005	29.3713	31.3684	30.5196	29.3605	30.6954	28.9375	29.8692	29.6193	29.5396	29.1868	29.4605	30.6836	30.8675	30.7893	30.7821	30.6625	30.5033	30.7045
+	3.27837	-0.350829	Q03265;D3Z6F5	ATP synthase subunit alpha, mitochondrial;ATP synthase subunit alpha	Atp5a1	35	59752	0	323.31	34.6428	34.7425	34.6261	34.6935	34.6206	34.5025	34.5389	34.5548	34.4699	34.4833	34.6113	34.523	34.5318	34.5858	34.5678	34.562	34.9939	34.9694	35.0026	35.0397	35.0042	34.2973	34.1488	33.4282	34.0049	34.0361	34.027	34.0958	34.0533	34.1804	34.1656	33.4287	33.9649	34.4994	34.4284	34.5269	34.4855	34.3347	34.354	34.3115
+	3.53646	-0.428439	Q04447	Creatine kinase B-type	Ckb	26	42713	0	323.31	35.0382	35.0746	34.9684	35.0565	35.0357	35.1059	35.1304	35.0912	35.207	35.242	35.3275	35.2598	34.8849	34.7938	34.8052	34.8285	35.4751	35.1216	35.1225	35.1873	35.1441	34.3674	34.5766	35.3236	34.8167	34.2883	34.4022	34.4173	34.3704	33.8689	34.3568	33.9844	34.0854	34.7023	34.7358	34.7727	34.7372	34.6958	34.7397	34.6308
+	1.7982	-0.496146	Q0PD53;P61294;A0A1L1SRS6	Ras-related protein Rab-6B	Rab6b	2	23461	0	90471	NaN	NaN	26.5215	NaN	NaN	26.5953	NaN	25.0104	NaN	NaN	NaN	NaN	26.4004	26.0861	26.2791	26.261	25.5396	26.0387	26.233	NaN	25.5542	NaN	NaN	NaN	NaN	NaN	NaN	NaN	NaN	NaN	NaN	NaN	NaN	NaN	NaN	NaN	NaN	NaN	25.6754	25.8098
+	3.13854	0.676689	Q3TD37;Q5PR72;Q3TXZ6;A0A1B0GRJ9;F7D3W5;Q922S4;Q3TCR8;Q3TYK5	cGMP-dependent 3,5-cyclic phosphodiesterase	Pde2a	16	105.67	0	145.79	27.8424	27.7234	28.3553	27.7841	27.77	27.9188	28.0924	27.9331	27.8885	27.7035	27.7621	27.7867	27.7249	28.1506	27.7331	27.8837	28.3182	27.4852	27.4126	27.7608	27.5608	28.8956	29.4063	NaN	28.5884	29.1665	29.487	29.6206	29.437	29.3502	NaN	28.9739	28.5893	28.0253	28.0821	28.2304	28.1152	28.4372	28.3158	28.1853
+	5.93066	-0.576205	Q3TE85;Q566K0;P17095	High mobility group protein HMG-I/HMG-Y	Hmga1	1	11485	0.00051125	33994	NaN	NaN	NaN	NaN	26.4314	26.4841	NaN	25.8731	26.3781	NaN	26.3538	25.781	26.1465	NaN	26.3823	25.6842	25.7815	NaN	NaN	26.0616	24.4766	NaN	NaN	NaN	NaN	NaN	NaN	NaN	NaN	NaN	NaN	NaN	NaN	25.7644	25.8889	25.9932	25.8852	25.601	25.6798	25.531
+	1.97148	0.996586	Q3TG37;P70441;Q9R1A1	Na(+)/H(+) exchange regulatory cofactor NHE-RF;Na(+)/H(+) exchange regulatory cofactor NHE-RF1	Slc9a3r1	11	38.6	0	30181	26.5458	26.7517	26.4434	26.6524	27.0621	26.4822	26.775	26.7925	26.8371	26.9286	26.9909	26.9203	26.4639	26.7073	26.6894	26.6244	27.1521	26.7893	26.9151	27.2229	26.9875	28.9449	29.0019	NaN	28.3887	29.0521	29.7715	29.7383	29.5565	28.5715	28.739	29.3584	28.9308	27.2367	26.6476	26.4324	26.8136	26.8298	26.362	26.4658
+	2.63508	-0.378784	Q3TIU7;Q91VD9;Q3UIQ2	NADH-ubiquinone oxidoreductase 75 kDa subunit, mitochondrial	Ndufs1	40	79662	0	255.4	31.7897	31.6899	31.6557	31.7407	31.495	31.5636	31.6153	31.5588	31.2615	31.1816	31.2107	31.2183	31.3808	31.4577	31.4262	31.4219	31.9044	31.5272	31.6264	31.6495	31.602	31.2082	30.9124	29.812	30.7572	31.1172	30.7739	31.3185	31.0871	30.5879	30.9332	30.9871	30.8466	31.2222	31.3727	31.4408	31.3481	31.2705	31.277	31.3696
+	5.94011	-0.342289	Q3TJY2;O88342;Q3TE06;Q9DC08;Q9DBM8;Q80ZI9;Q3U136;Q3TNK2	WD repeat-containing protein 1	Wdr1	28	66406	0	323.31	31.7598	31.7432	31.7155	31.7515	31.9211	31.8424	32.0027	31.9235	32.0672	32.072	32.1144	32.0847	31.9273	31.892	31.9298	31.9165	32.3363	31.6525	31.9664	31.9076	31.8485	31.4786	31.3697	31.1167	31.3295	31.3258	31.4443	31.4436	31.4056	31.5534	31.5264	31.5407	31.5402	31.641	31.5714	31.6265	31.6133	31.6988	31.6765	31.6882
+	8.94105	1.90476	Q3U0T9;Q6PHN9	Ras-related protein Rab-35	Rab35	5	23025	0	17968	NaN	NaN	NaN	NaN	26.0793	26.1004	NaN	25.5049	NaN	NaN	NaN	NaN	NaN	NaN	NaN	NaN	23.9199	25.9109	26.3063	26.5985	26.299	NaN	NaN	NaN	NaN	NaN	NaN	NaN	NaN	NaN	NaN	NaN	NaN	27.828	27.9565	28.0735	27.9562	28.1197	28.0732	28.0015
+	3.16046	0.542967	Q3U0V1;Q92945	Far upstream element-binding protein 2	Khsrp;KHSRP	10	76775	0	55282	26.4559	26.8608	27.2934	26.6725	27.1924	27.161	27.0788	27.1449	27.0799	27.4129	27.2348	27.249	27.5084	27.4796	27.3962	27.4622	27.6202	27.229	27.3439	26.8443	27.1544	27.4173	28.7507	NaN	27.6479	28.4312	27.6075	27.4346	27.8932	28.1444	27.7119	28.6075	28.2007	27.565	27.6214	27.6594	27.6158	27.6507	27.6581	27.7384
+	2.27977	0.440653	Q3UB90;Q3UB67;Q3UB15;Q3U9L3;Q3T9U9;P27659	60S ribosomal protein L3	Rpl3	5	46079	0	33701	27.3431	27.5884	26.9779	27.4709	27.1667	26.6978	27.2469	27.0567	26.7466	27.2851	NaN	26.4559	27.0458	27.4716	27.3206	27.2899	27.4857	27.1464	27.3585	27.3637	27.293	NaN	NaN	NaN	NaN	NaN	NaN	NaN	NaN	NaN	NaN	NaN	NaN	28.3109	28.3028	27.9425	28.1953	27.6163	27.412	27.6103
+	1.72106	-0.883204	Q3UBP6;Q3UBQ4		Actb	0	41768	0	82852	32.6362	32.9615	32.5301	32.808	32.4655	32.4881	32.5989	32.5187	32.5462	32.4833	32.7318	32.591	32.2591	32.2045	32.2763	32.2469	32.9447	33.3105	33.528	33.5552	33.4687	31.0753	30.7874	NaN	30.3536	29.6782	29.6555	29.5909	29.642	30.6574	30.4625	30.1014	30.4251	32.7782	32.3303	32.8272	32.6619	32.533	32.5661	32.5381
+	2.17187	0.426768	Q3UGN9;Q3TQ49;Q3UMC8;P70297;A2ARJ0;Q3TGH8;O88811	Signal transducing adapter molecule 1;Signal transducing adapter molecule 2	Stam;Stam2	4	51144	0	15667	25.7045	NaN	NaN	24.7045	25.8117	25.9818	25.4195	25.7564	NaN	NaN	NaN	NaN	26.0762	25.9993	25.9372	26.0054	25.4991	26.4865	25.9504	26.5288	26.3448	NaN	NaN	NaN	NaN	NaN	NaN	NaN	NaN	NaN	NaN	NaN	NaN	26.0493	26.3017	26.7682	26.4044	26.7884	26.5394	26.6157
+	3.17698	0.457124	Q3UH37;B9EIV5;F7BX42;E9PZM8;Q3UH69;Q6TLW2;Q99J85;Q6PD36;H3BLN6;F8VQB8	Neuronal pentraxin receptor	Nptxr;Npcd	5	51.22	0	38345	27.4595	27.6858	27.7165	27.5771	27.7413	27.5707	27.64	27.6524	27.7586	27.6151	NaN	27.1037	28.253	28.0038	28.2837	28.1855	28.1072	28.1129	27.8496	26.963	27.7194	NaN	NaN	NaN	NaN	NaN	NaN	NaN	NaN	NaN	NaN	NaN	NaN	28.2058	28.1918	28.26	28.2195	28.4849	28.5808	28.3777
+	2.01176	-0.662547	Q3UHH5;P21279	Guanine nucleotide-binding protein G(q) subunit alpha	Gnaq	10	42158	0	109.96	30.0164	29.9342	29.877	29.9759	29.9063	30.0061	30.2661	30.0676	29.5703	29.4244	29.5387	29.5125	30.033	29.9936	29.9807	30.0026	30.3122	29.3243	29.2994	29.2511	29.2919	27.906	27.8126	NaN	27.2751	28.1692	27.8871	28.0806	28.0504	28.8714	29.0413	29.3427	29.0985	29.6148	29.5994	29.6162	29.6101	29.9429	29.8737	30.0665
+	4.88423	2.29698	Q3UNI8;O35215	D-dopachrome decarboxylase	Ddt	3	13077	0	91302	25.5763	25.633	NaN	25.6049	NaN	25.5768	26.1068	25.281	NaN	NaN	NaN	NaN	NaN	25.3029	NaN	23.7179	24.8157	26.0107	26.4428	26.1287	26.2058	NaN	NaN	NaN	NaN	NaN	NaN	NaN	NaN	NaN	NaN	NaN	NaN	28.0183	27.8489	27.9412	27.9378	NaN	NaN	NaN
+	2.923	-0.704927	Q3UPX0;O54983	Ketimine reductase mu-crystallin	Crym	17	33523	0	196.01	32.0936	32.1772	32.0772	32.136	31.9613	32.1278	32.1129	32.0693	31.8277	31.8681	31.9226	31.8734	32.1946	32.205	32.2465	32.2156	32.489	32.0722	32.1512	32.1169	32.1138	30.834	31.0349	32.2536	31.5194	30.3434	30.8706	30.9088	30.7296	30.2545	30.3695	30.0854	30.2412	31.8043	31.9813	31.8987	31.8966	31.6729	31.6645	31.9007
+	2.07747	0.465725	Q3URM4;Q9D1Q6	Endoplasmic reticulum resident protein 44	Erp44	2	46746	0	49794	NaN	NaN	25.747	NaN	NaN	25.7468	NaN	24.1619	NaN	NaN	26.0154	24.4304	NaN	NaN	NaN	NaN	24.2571	NaN	NaN	NaN	NaN	NaN	NaN	NaN	NaN	NaN	NaN	NaN	NaN	26.489	26.6193	NaN	25.9707	NaN	26.3652	NaN	24.7802	26.0516	NaN	26.195
+	3.09886	-0.555205	Q3UWG5;P35762;A0A140LJL0	Tetraspanin;CD81 antigen	Cd81	3	25828	0	106.85	30.6261	30.5223	30.4106	30.5752	30.9071	30.6126	30.541	30.6958	30.2637	29.9178	30.5294	30.2584	29.9035	30.053	30.2339	30.0698	30.8215	30.3657	30.4917	30.6036	30.4903	NaN	NaN	NaN	NaN	30.3114	30.086	NaN	29.6181	30.4126	30.6828	30.0495	30.4046	29.2579	29.7726	29.3604	29.4813	29.6746	29.4229	29.7843
+	1.86579	-0.521904	Q3V3U0;Q3TFQ8;Q8CI94;Q3UGT5;Q3UYH9;Q3UZL2	Alpha-1,4 glucan phosphorylase;Glycogen phosphorylase, brain form	Pygb	39	96715	0	323.31	32.0152	32.1475	31.9557	32.0829	31.8857	32.0208	32.0538	31.9886	31.9245	31.9285	31.9752	31.9429	31.8962	31.8987	31.9052	31.9	32.3843	31.9677	31.988	32.0903	32.0163	30.8355	30.6229	29.5919	30.4429	30.995	31.2026	30.6538	30.9679	31.6258	31.6328	30.3268	31.3106	31.9978	31.9947	32.0298	32.0075	31.9754	32.0315	31.9196
+	2.92615	0.547753	Q497D7;Q5PR15;Q58DZ3;P62889	60S ribosomal protein L30	Rpl30	3	12656	0	15292	27.2259	26.8311	27.6881	27.042	26.6294	27.5482	25.683	26.814	27.2996	27.5013	26.922	27.2605	27.4037	27.3613	27.3374	27.3677	27.6137	27.1874	26.7959	26.9488	26.9864	27.5986	27.5307	NaN	26.9801	27.7093	NaN	27.7733	27.1567	NaN	NaN	NaN	NaN	27.6139	27.8963	27.6907	27.7386	27.9162	27.9522	27.8558
+	2.89726	0.698604	Q4FJL0;P61027;Q3U621	Ras-related protein Rab-10	Rab10	4	22541	0	20113	27.875	28.065	27.8185	27.9731	27.7526	27.7508	27.9731	27.8293	27.8256	27.5774	27.4464	27.6251	27.8711	27.5301	27.5078	27.6462	28.1765	27.6291	28.1371	27.7985	27.8706	29.2587	29.272	NaN	28.6804	29.4894	NaN	29.6077	28.9648	29.2643	29.0461	NaN	28.5743	27.8747	27.875	27.9594	27.9036	28.2045	28.118	28.226
+	5.9697	-0.367973	Q4FJX9;P09671;Q3U8W4;Q3TJA2	Superoxide dismutase;Superoxide dismutase [Mn], mitochondrial	Sod2	12	24603	0	192.89	31.2537	31.3277	31.1	31.2912	31.1727	31.2349	31.1032	31.1713	31.1963	31.0401	30.957	31.0679	31.1555	31.0404	31.2856	31.164	31.5745	31.1947	31.4339	31.6146	31.4245	30.7255	30.3815	NaN	29.9788	30.5239	30.7555	30.4969	30.5968	30.6873	30.7578	30.5005	30.6526	30.7954	30.8849	31.0632	30.9188	30.8871	30.8482	31.018
+	2.56994	-0.446595	Q52KG9;Q3TIX8;Q3TW97;Q3TI62;Q3TI05;P80317;Q8VEI1	T-complex protein 1 subunit zeta	Cct6a	21	58076	0	102.28	29.8442	29.9513	29.9007	29.8987	30.1639	30.0352	29.8843	30.0323	30.0539	30.0254	29.9238	30.0021	30.1391	30.1758	30.1256	30.147	30.4379	29.915	29.865	30.3502	30.0603	29.4831	28.8319	29.4379	29.2799	28.8585	28.8109	29.0892	28.9248	28.9488	29.2073	29.2017	29.1242	29.9817	30.1478	30.0073	30.0475	29.7793	29.9161	29.9535
+	3.05623	-0.717718	Q544B1;Q3UJW1;Q3U9J7;Q3U6I3;Q3TVM2;P47738;A0A0G2JEU1	Aldehyde dehydrogenase, mitochondrial	Aldh2	19	56537	0	176.89	29.7311	29.6953	29.9406	29.7133	29.9341	29.9198	29.9798	29.9448	29.6056	29.6863	29.5966	29.6301	29.6359	29.6831	29.4704	29.5993	30.1636	29.9431	29.9688	29.8029	29.9068	28.4041	27.7627	NaN	27.5338	29.1689	28.5121	27.7371	28.5875	28.7567	28.7596	27.8395	28.5118	29.8391	29.7973	29.7289	29.7891	29.3795	29.398	29.4045
+	2.75377	-0.353116	Q544F6;Q9CQI6	Coactosin-like protein	Cotl1	9	15944	0	162.36	30.1112	30.0733	29.9699	30.0924	29.918	29.9057	29.8246	29.8833	29.9498	29.8801	29.9584	29.9298	29.7391	29.6415	29.7113	29.6979	30.3116	29.1429	29.6254	29.6644	29.4963	29.3193	29.6502	NaN	28.9093	29.3173	29.5906	29.9697	29.6508	29.0281	28.7927	28.7491	28.8619	29.5808	29.6195	29.5157	29.5726	29.8057	29.7837	29.7013
+	3.8674	0.671884	Q544R1;Q3UYN1;A0A1B0GRP7;Q9Z2Y8;A0A1B0GQY5;A0A1B0GRR5;Q6P8V7	Proline synthase co-transcribed bacterial homolog protein	Prosc	4	30048	0	17.75	27.3508	27.5311	27.294	27.4438	26.8555	NaN	26.806	26.246	26.7362	26.7766	NaN	26.1716	26.8657	26.9681	26.8298	26.8891	27.1795	27.2058	NaN	NaN	25.6209	NaN	NaN	NaN	NaN	NaN	NaN	NaN	NaN	NaN	NaN	NaN	NaN	NaN	27.9431	27.4486	27.132	NaN	27.4011	28.0888
+	1.89179	0.594569	Q564E8;Q9D8E6;Q9CSM5	60S ribosomal protein L4	Rpl4	7	47153	0	48306	27.305	27.0483	27.2708	27.1823	25.8389	26.6902	26.7152	26.468	26.7336	26.7927	26.8847	26.805	26.9307	27.0406	27.3073	27.1017	27.3398	26.9454	27.0305	26.9061	26.9616	NaN	NaN	NaN	NaN	NaN	NaN	NaN	NaN	NaN	NaN	NaN	NaN	28.5515	28.3485	28.4583	28.4552	27.567	26.9291	27.0492
+	2.08364	0.423101	Q571D4;Q3UU93;P80560;A3KN68	Receptor-type tyrosine-protein phosphatase N2;Protein-tyrosine-phosphatase	Ptprn2	2	92115	0.0024606	29168	NaN	NaN	25.16	NaN	25.1625	25.2401	NaN	24.6169	NaN	NaN	NaN	NaN	NaN	25.1262	25.3959	24.6824	24.3723	NaN	NaN	NaN	NaN	NaN	NaN	NaN	NaN	NaN	NaN	NaN	NaN	NaN	NaN	NaN	NaN	25.3601	NaN	NaN	23.7752	NaN	25.7366	25.9231
+	4.13341	-0.397808	Q58E64;Q3UA81;P62630;P10126;Q3UZQ3;Q3TII3;P68104;D3YZ68;A7YYA5;D3Z3I8	Elongation factor 1-alpha;Elongation factor 1-alpha 1	Eef1a1;EEF1A1;eef1a1l2	10	50113	0	167.58	32.4294	32.4468	32.3352	32.4381	32.4694	32.3991	32.4747	32.4482	32.489	32.5625	32.5397	32.5307	32.1848	32.2793	32.3052	32.2573	32.8286	31.9869	32.2385	32.1522	32.1296	31.9707	31.5909	31.6252	31.7394	31.6723	31.3583	31.7201	31.5923	32.0749	32.2051	31.7643	32.0264	32.0037	31.9505	32.116	32.025	32.2817	32.2506	32.2075
+	6.67307	-0.273001	Q5DQJ3;P47754;Q3UBZ3;Q3UCD2;D6RCW7;Q2QL88;Q3U7G3	F-actin-capping protein subunit alpha-2	Capza2	13	32967	0	315.98	31.1097	31.064	31.0223	31.0871	31.1355	31.0752	31.1576	31.1232	31.2751	31.2006	31.1838	31.2204	31.0765	31.0895	31.0861	31.0841	31.5396	31.0852	30.8055	30.9911	30.9652	31.0523	30.8807	30.5409	30.84	30.8171	30.7208	30.7817	30.7737	30.6517	30.6929	30.6751	30.6733	30.9237	30.9263	30.8871	30.9125	31.0024	30.9248	30.8447
+	4.89664	0.656974	Q5M8Q0;Q3U7D2;E9QAZ2;Q9CZM2	Ribosomal protein L15;60S ribosomal protein L15	Rpl15;Gm10020	3	24146	0	87815	25.3084	25.3897	25.714	25.3496	25.0793	25.4778	25.0496	25.2158	25.7314	25.5119	NaN	25.0409	26.1287	25.2718	25.2261	25.6052	25.7677	25.6337	25.6748	25.2142	25.522	NaN	NaN	NaN	NaN	NaN	NaN	NaN	NaN	NaN	NaN	NaN	NaN	26.2816	26.2516	26.3536	26.2962	26.1709	26.2346	25.9803
+	4.14142	-0.273994	Q5SSM3;F6T1Y2	Rho GTPase-activating protein 44	Arhgap44	5	88993	0	20831	NaN	26.3203	26.4907	25.3203	NaN	26.4002	26.3543	25.7925	26.6491	26.3725	26.5685	26.5346	26.4195	26.4693	NaN	25.8597	26.4529	26.2602	NaN	26.372	25.7322	NaN	NaN	NaN	NaN	NaN	NaN	NaN	NaN	NaN	NaN	NaN	NaN	26.0246	26.1993	26.0088	26.0802	26.214	26.0422	26.2286
+	3.40315	-0.330116	Q5XJF6;Q3U561;P53026	Ribosomal protein;60S ribosomal protein L10a	Rpl10a	2	24831	0	76191	26.6559	27.0706	27.0097	26.8781	27.2015	26.9113	27.0422	27.0566	26.8978	27.0479	26.8201	26.9251	27.1578	27.0512	27.1649	27.1256	27.4253	26.6628	26.4904	26.9313	26.7063	NaN	NaN	NaN	NaN	NaN	NaN	NaN	NaN	NaN	NaN	NaN	NaN	26.9094	26.6221	26.8315	26.7927	26.7834	26.3326	26.447
+	3.79754	-0.342065	Q60692	Proteasome subunit beta type-6	Psmb6	6	25378	0	30117	28.2568	28.3055	28.0937	28.2814	28.0661	28.2904	28.6253	28.3458	28.3427	27.9844	28.3301	28.2283	28.5672	28.3366	28.4201	28.4444	28.728	28.2869	28.2842	28.4469	28.3414	NaN	NaN	NaN	NaN	NaN	NaN	NaN	NaN	NaN	NaN	NaN	NaN	28.0375	28.1946	27.7685	28.0108	27.8265	27.7742	27.8447
+	1.91239	-0.466207	Q6GT24;Q53ZU7;Q6A0D0;O08709;D3Z0Y2;Q8BPD3	Peroxiredoxin-6	Prdx6	19	24826	0	287.44	32.1655	32.1769	32.1482	32.1712	32.1818	32.2503	32.3752	32.2714	32.0293	32.1553	32.1136	32.1003	32.108	31.9869	31.9971	32.0317	32.5595	32.2556	32.5252	32.4158	32.4031	31.7384	31.888	29.3356	31.3541	31.4738	31.1701	31.7418	31.4807	31.4661	31.4422	31.4114	31.4401	32.0758	32.1878	32.111	32.1256	31.9173	31.8984	31.9904
+	3.98358	-0.338756	Q7M703;Q5UE59;Q7M702;Q7M6Z8;Q7M701;Q7M6Z7;E9Q7C9;Q7M6Z9;Q7TNF4;Q7M700;Q8CD76;Q7M6Z6;O88447	Kinesin light chain 1	Klc1	3	61449	0	17695	26.9569	27.1472	26.8836	27.0552	26.9683	27.06	27.0733	27.0346	NaN	26.7398	26.9376	26.2572	26.7659	26.5822	26.8523	26.7378	27.2041	25.951	NaN	26.1579	25.4732	NaN	NaN	NaN	NaN	NaN	NaN	NaN	NaN	NaN	NaN	NaN	NaN	26.7201	26.6779	26.5357	26.6467	26.4975	26.4242	26.2718
+	3.35561	-0.707773	Q7TMM9;Q99J49	Tubulin beta-2A chain	Tubb2a	3	49906	0	323.31	35.0268	34.9068	35.0073	34.9681	34.8493	34.7856	34.7703	34.8021	35.0309	34.9252	35.0097	34.9893	34.9974	35.2026	35.0567	35.0882	35.3839	35.2315	35.3276	35.3197	35.2936	33.5272	33.6186	33.7431	33.6324	33.2961	33.3213	33.4708	33.3648	33.7618	34.0322	33.6573	33.8259	34.8523	34.6839	34.8434	34.7953	34.5563	34.6325	34.5948
+	1.95243	-0.634539	Q80SW1	Putative adenosylhomocysteinase 2	Ahcyl1	13	58951	0	230.75	30.9261	30.8151	30.8818	30.8717	30.8424	30.9929	30.7533	30.8663	30.6265	30.7128	30.7548	30.699	30.7149	30.7431	30.5408	30.669	31.1954	30.4988	30.5416	30.5116	30.5174	NaN	29.3235	30.5479	29.4769	28.8522	28.4804	28.6167	28.658	29.8475	29.3177	29.63	29.6146	30.7761	30.71	30.7626	30.7498	30.7594	30.5501	30.5824
+	4.00792	-0.310883	Q8BKZ9	Pyruvate dehydrogenase protein X component, mitochondrial	Pdhx	6	53998	0	60548	28.0979	28.2195	28.1495	28.16	28.2887	28.3258	28.4358	28.3515	28.294	28.211	28.0208	28.1797	28.3433	28.33	28.4111	28.3619	28.6805	28.5904	28.5618	28.7297	28.6292	NaN	NaN	NaN	NaN	NaN	NaN	NaN	NaN	NaN	NaN	NaN	NaN	27.864	28.0845	27.9724	27.9764	27.8471	27.8002	27.9485
+	2.04964	1.47461	Q8BME2;A0A0R4J275;Q7TMF3;Q5M9K5	NADH dehydrogenase [ubiquinone] 1 alpha subcomplex subunit 12	Ndufa12	6	17374	0	30.59	24.5855	24.46	24.5029	24.5241	25.2885	24.4828	25.6346	25.2111	25.341	NaN	26.0426	25.1491	26.1007	25.6572	24.2521	25.5251	25.5594	NaN	26.5898	24.9315	25.4019	NaN	NaN	NaN	NaN	29.0491	NaN	NaN	27.4641	29.6154	NaN	29.9832	29.226	26.7053	26.1479	25.8934	26.2897	25.2417	26.5094	25.9983
+	3.01374	-0.383709	Q8BMF4	Dihydrolipoyllysine-residue acetyltransferase component of pyruvate dehydrogenase complex, mitochondrial	Dlat	26	67941	0	241.14	31.4756	31.6232	31.4644	31.5513	31.5686	31.5421	31.6395	31.584	31.2154	31.3856	31.3062	31.3041	31.5296	31.4706	31.4972	31.4993	31.8963	31.2578	31.1911	31.2766	31.2423	30.6148	30.5526	NaN	29.9991	30.6741	30.8214	30.8256	30.7754	30.9425	30.8083	30.4512	30.7485	31.5017	31.4998	31.5278	31.5098	31.3953	31.3494	31.3568
+	3.31823	0.400215	Q8C3Z4;Q3TYK4;Q9DBC7;T1TGM2;T1TEY3;Q3UBA7;Q9CS50	cAMP-dependent protein kinase type I-alpha regulatory subunit;cAMP-dependent protein kinase type I-alpha regulatory subunit, N-terminally processed	Prkar1a	7	45526	0	13157	26.4879	26.6457	26.3605	26.5689	26.62	26.8809	26.8664	26.794	26.7212	26.5745	26.6487	26.6494	26.5415	26.4887	26.9423	26.6721	27.0733	27.0098	26.95	27.4311	27.1467	NaN	NaN	NaN	NaN	NaN	NaN	NaN	NaN	NaN	NaN	NaN	NaN	27.0631	26.9135	27.4815	27.1733	27.193	27.1997	27.0872
+	2.61321	0.611456	Q8C470;Q3TK95;P63073;A0A0G2JGT5;A0A0G2JH04;A0A0G2JG98;A0A0G2JFB4	Eukaryotic translation initiation factor 4E	Eif4e	4	25037	0	14338	25.5705	25.4684	26.1712	25.5203	26.3523	26.058	24.9213	25.8958	25.9594	NaN	NaN	24.3744	26.3407	26.3319	26.3307	26.3344	26.1672	26.3442	26.0138	25.41	25.9725	NaN	NaN	NaN	NaN	NaN	NaN	NaN	NaN	NaN	NaN	NaN	NaN	26.7652	26.9393	26.8086	26.8396	26.4114	26.6051	26.6802
+	2.41733	-0.798588	Q8C7W8;Q8C3T7;Q543U3;P56564	Amino acid transporter;Excitatory amino acid transporter 1	Slc1a3	9	59592	0	230.78	31.7673	31.5941	31.7891	31.6833	31.6611	31.7068	31.6175	31.6623	31.0403	31.1592	31.1413	31.1146	31.0793	31.3485	31.0237	31.1576	31.8552	31.4566	31.453	31.1577	31.3624	29.4391	29.5643	28.8097	29.3068	29.2106	29.6566	29.5426	29.482	30.6617	30.8019	30.6433	30.7041	31.2252	30.9015	31.2253	31.1252	31.0366	31.055	31.0559
+	5.28856	-0.449362	Q8CEH8;Q5SX50;P62962;Q3U7V7;Q5SX49	Profilin;Profilin-1	Pfn1	13	14934	0	190.48	30.9124	31.0091	30.8982	30.9615	31.1413	30.7632	31.1563	31.0314	30.7354	30.9413	30.8803	30.8549	30.8949	30.8599	30.7454	30.8348	31.3326	30.7567	30.7719	31.0341	30.8599	30.0744	30.0639	NaN	29.4842	30.1691	30.2481	30.2162	30.2115	30.2374	30.3394	30.1035	30.23	30.5912	30.9038	30.709	30.7405	30.7517	30.6343	30.6826
+	2.27243	-0.450048	Q8JHI0		slc25a5	2	32763	0	80496	30.0068	29.7536	29.7472	29.8857	29.6777	29.1943	29.371	29.4283	28.6832	29.3106	28.7814	28.9523	29.2984	29.5199	29.5194	29.4496	29.8666	28.6465	28.7191	28.501	28.625	NaN	NaN	NaN	NaN	NaN	NaN	NaN	NaN	NaN	NaN	NaN	NaN	28.7869	29.2116	28.769	28.9374	28.5931	28.5095	28.7318
+	2.30712	1.02324	Q8K0G5	Protein TSSC1	Tssc1	2	43126	0	57971	24.12	24.6721	NaN	24.4223	24.7375	25.1227	25.3339	25.0853	NaN	NaN	NaN	NaN	24.2079	25.1254	NaN	24.1534	24.4603	NaN	NaN	24.9528	23.3678	NaN	NaN	NaN	NaN	NaN	NaN	NaN	NaN	NaN	NaN	NaN	NaN	25.7231	25.9231	25.9234	25.8596	25.9133	26.5803	26.5059
+	3.20663	-0.682908	Q8K2B3	Succinate dehydrogenase [ubiquinone] flavoprotein subunit, mitochondrial	Sdha	25	72585	0	323.31	31.5191	31.5723	31.5544	31.5459	31.5672	31.5662	31.6824	31.6063	31.1664	31.1239	31.1741	31.155	31.373	31.3875	31.5103	31.4249	31.8589	31.7894	31.786	31.6957	31.7577	30.6227	30.0752	29.9578	30.2487	29.9129	29.8504	29.5753	29.7868	30.1683	30.3805	30.531	30.3676	31.1788	31.2685	31.2438	31.2309	31.2138	31.2126	31.2623
+	2.90758	-0.732661	Q8K596;Q6ZPY3		Slc8a2;mKIAA1087	17	100.71	0	237.88	30.3143	30.5133	30.5172	30.4172	30.6981	30.5867	30.4529	30.5827	30.1746	30.372	30.0523	30.2057	30.2748	30.3519	30.3791	30.3359	30.8157	30.4855	30.2664	30.2591	30.3409	28.6636	28.6189	27.9503	28.4457	28.828	29.1362	28.9824	28.9877	29.4222	29.4498	29.8256	29.5779	30.0241	30.1157	30.0125	30.0515	30.0334	30.2242	30.2572
+	1.38089	1.24324	Q8R1P3;Q542P2;P35802	Neuronal membrane glycoprotein M6-a	Gpm6a	7	29845	0	158.87	28.2002	27.6186	28.0129	27.9385	28.1208	27.7551	27.885	27.9283	28.0913	28.0256	28.3185	28.1507	29.0162	28.1493	27.7471	28.4045	28.5395	27.5891	28.0804	28.1634	27.9656	29.915	30.0761	NaN	29.4128	30.4181	31.6647	30.3171	30.9392	32.6356	33.3599	33.1333	33.0736	28.0003	28.1221	28.0242	28.0498	27.4593	27.8733	27.3932
+	2.50812	0.387069	Q8R326	Paraspeckle component 1	Pspc1	7	58758	0	22252	26.7732	27.122	27.4023	26.9581	26.9014	27.7424	26.9567	27.2539	27.2549	27.3573	27.2419	27.2857	27.3733	27.3649	26.9232	27.2352	27.6405	27.3351	27.0367	27.0692	27.1533	NaN	NaN	NaN	NaN	NaN	NaN	NaN	NaN	NaN	26.791	NaN	25.2061	27.6255	27.5517	27.5671	27.5818	27.8563	27.9093	27.8593
+	1.6199	-0.560354	Q8R404	Protein QIL1	Qil1	4	13373	0	17849	NaN	NaN	NaN	NaN	NaN	NaN	27.8303	26.2454	27.6543	NaN	27.7643	27.1254	NaN	27.4263	NaN	25.8413	26.5068	27.5379	NaN	27.5453	26.9566	NaN	NaN	NaN	NaN	NaN	NaN	NaN	NaN	NaN	NaN	NaN	NaN	NaN	NaN	26.9682	25.3832	NaN	NaN	NaN
+	2.30026	-0.420281	Q8R5L1;O35658;O35796	Complement component 1 Q subcomponent-binding protein, mitochondrial	C1qbp	8	31025	0	133.07	30.3008	30.2243	30.0846	30.2631	30.1926	29.9695	30.1666	30.113	29.8016	29.8437	29.7479	29.7983	30.0093	30.1156	30.0445	30.0572	30.4664	29.6623	29.4438	28.8612	29.3603	30.0656	29.1983	NaN	29.1112	29.2324	28.5584	28.8358	28.9023	29.8576	28.8334	29.5491	29.4737	29.6712	29.7717	29.7136	29.7194	30.2278	30.0209	30.1035
+	3.11425	-0.351045	Q91VA7	Isocitrate dehydrogenase [NAD] subunit, mitochondrial	Idh3b	17	42194	0	208.13	30.0592	30.044	29.9512	30.0516	29.7697	29.8337	29.8921	29.8327	29.5776	29.7835	29.6868	29.6851	29.8733	29.7375	29.914	29.8436	30.265	29.853	29.9864	30.0405	29.9621	29.3451	29.7445	NaN	28.9736	29.0547	29.4483	28.6484	29.0871	29.2881	29.7421	29.2938	29.4575	29.7092	29.795	29.819	29.7751	29.3381	29.5998	29.6075
+	4.29525	-0.388141	Q91WD5;D3YXT0	NADH dehydrogenase [ubiquinone] iron-sulfur protein 2, mitochondrial	Ndufs2	14	52625	0	91205	29.7499	29.8057	29.7249	29.778	29.686	29.5833	29.7382	29.6706	29.5181	29.2815	29.521	29.4445	29.4408	29.4751	29.5691	29.496	30.0136	29.8769	29.7791	29.8277	29.8285	NaN	NaN	NaN	NaN	NaN	NaN	NaN	NaN	NaN	28.5878	NaN	27.0028	29.4074	29.2477	29.4205	29.3607	29.2166	29.2032	29.1316
+	1.90745	0.57481	Q91XV3	Brain acid soluble protein 1	Basp1	18	22086	0	323.31	32.3504	32.2646	32.7199	32.3081	32.8026	32.9592	32.6959	32.8233	32.5354	32.4237	32.3191	32.4288	32.7803	32.6302	32.6893	32.7013	33.0276	31.9414	31.9339	31.9613	31.9456	33.4513	33.4736	32.6077	33.2297	33.4098	33.3322	33.5156	33.4212	34.5922	34.2059	34.8721	34.5822	32.439	32.6428	32.3782	32.4912	33.1902	33.1762	33.338
+	4.13931	-0.585906	Q923G3;Q3TRH8;A2AMW0;Q3TVK4;P47757;F7CAZ6	F-actin-capping protein subunit beta	Capzb	16	30628	0	237.79	30.8971	30.9316	30.964	30.9145	31.048	31.058	31.0237	31.0433	30.8121	30.7376	30.7836	30.7781	31.0214	31.1161	30.9431	31.0286	31.3641	30.6587	30.8622	30.8186	30.7824	29.8334	29.7805	NaN	29.2222	29.8155	29.7521	29.8108	29.7931	30.1846	29.9881	29.7614	29.9883	30.7338	30.7994	30.7919	30.7753	30.7701	30.7359	30.616
+	2.53355	-0.382637	Q99PT1	Rho GDP-dissociation inhibitor 1	Arhgdia	11	23407	0	260.3	31.4803	31.6101	31.4374	31.5467	31.8559	31.7778	31.7923	31.8091	31.4726	31.5696	31.5657	31.5366	31.4661	31.5122	31.4986	31.4924	32.0083	31.7445	31.7561	31.7559	31.7522	30.924	31.2621	NaN	30.518	31.3122	31.0871	31.1163	31.1754	30.9796	30.1289	30.2212	30.4961	31.4162	31.4497	31.5634	31.4778	31.5371	31.3113	31.4142
+	5.49232	-0.387978	Q9CQX8;Q9D6T9	28S ribosomal protein S36, mitochondrial	Mrps36	3	11101	0	19154	27.9349	28.0071	27.8418	27.9715	28.0057	27.8533	27.9935	27.9525	28.0799	28.1918	28.1892	28.1546	27.841	28.0113	28.1032	27.9893	28.4242	28.0678	28.519	28.4694	28.3658	NaN	NaN	NaN	NaN	NaN	NaN	NaN	NaN	NaN	NaN	NaN	NaN	27.5619	27.7055	27.6022	27.6245	27.4015	27.4635	27.6076
+	2.85648	0.412399	Q9CRB6;Q1JPR8	Tubulin polymerization-promoting protein family member 3	Tppp3	5	18965	0	81828	28.1311	27.4301	28.1907	27.8227	28.0156	28.094	27.6017	27.9194	NaN	27.7547	NaN	26.1698	27.2987	27.9609	27.797	27.7119	28.0076	28.7807	28.3658	28.9822	28.7317	28.0221	28.1103	NaN	27.4819	28.7623	28.5709	28.4603	28.6032	28.1898	28.2554	NaN	27.638	28.1998	28.3027	28.2622	28.2555	NaN	28.3407	27.9781
+	3.6084	-0.328471	Q9CYT6;D3YTR7;Q8BKZ3	Adenylyl cyclase-associated protein 2;Adenylyl cyclase-associated protein	Cap2	19	52861	0	120.6	29.8554	29.9415	29.7628	29.8991	29.9917	30.0085	29.9171	29.973	29.7985	29.9256	30.0142	29.9155	29.7348	29.8171	29.8204	29.7913	30.3003	29.7321	29.799	29.5609	29.7008	29.4604	29.4933	30.0356	29.6881	29.0806	29.2673	29.2989	29.2188	29.1613	29.4992	29.3734	29.3513	29.5399	29.4836	29.4427	29.4893	29.5571	29.6357	29.6158
+	4.67974	-0.612796	Q9CZS1	Aldehyde dehydrogenase X, mitochondrial	Aldh1b1	4	57552	0	15.76	NaN	26.976	26.5623	25.976	26.456	26.4257	26.1882	26.3615	NaN	NaN	NaN	NaN	26.4715	26.2815	26.4415	26.4006	26.3229	NaN	26.4926	26.2633	25.7976	NaN	NaN	NaN	NaN	NaN	NaN	NaN	NaN	NaN	NaN	NaN	NaN	25.8496	25.631	26.245	25.9312	25.9926	25.8386	25.8184
+	4.36686	-0.383487	Q9CZU6	Citrate synthase, mitochondrial	Cs	25	51736	0	265.76	32.5738	32.4639	32.5683	32.5199	32.5501	32.4246	32.3879	32.4559	32.2588	32.3136	32.2964	32.2898	32.3581	32.3784	32.3088	32.3487	32.8258	32.5556	32.5661	32.3044	32.4803	31.845	31.9095	NaN	31.2926	31.9385	31.9654	31.6395	31.8552	31.569	31.4108	31.8044	31.6038	32.3332	32.2489	32.3405	32.3081	32.2267	32.2374	32.0881
+	3.59023	-0.377208	Q9D051	Pyruvate dehydrogenase E1 component subunit beta, mitochondrial	Pdhb	17	38937	0	323.31	32.1093	32.1309	32.0792	32.1202	31.9197	31.9015	31.8774	31.8996	31.7574	31.6201	31.7905	31.7245	31.9006	31.9769	31.9183	31.9323	32.3372	32.0378	32.0604	31.9584	32.0195	31.5459	31.3936	31.1499	31.3722	31.4389	31.0254	31.3636	31.2869	31.1716	31.1496	30.9963	31.1079	31.9024	31.8602	31.9283	31.8972	31.6747	31.7167	31.6789
+	3.15358	-1.12918	Q9D0K2;Q3UK61;Q3U9P7;Q3UJQ9;Q9CRF4	Succinyl-CoA:3-ketoacid coenzyme A transferase 1, mitochondrial;Succinyl-CoA:3-ketoacid-coenzyme A transferase	Oxct1	21	55988	0	323.31	31.3057	31.2641	31.1522	31.2851	31.1981	31.2604	31.3132	31.258	31.1626	30.7691	31.0878	31.0164	31.1318	31.1588	30.8685	31.0589	31.5629	31.3149	31.3568	31.4728	31.3831	28.8236	28.518	28.6287	28.6623	28.6108	28.5855	28.4755	28.5585	29.0848	29.9606	29.6057	29.594	30.8587	30.705	30.9266	30.8331	30.8768	30.8053	30.7101
+	2.99312	-0.390594	Q9D172	ES1 protein homolog, mitochondrial	D10Jhu81e	12	28.09	0	108.33	30.6134	30.5633	30.6692	30.5886	30.3311	30.3173	30.4554	30.3693	30.4382	30.3981	30.4629	30.4333	30.4576	30.4773	30.4753	30.4701	30.8901	30.741	30.7432	30.8616	30.7831	30.3111	29.5252	29.7173	29.8913	29.6721	29.8938	29.8108	29.7951	29.4051	29.8307	29.7103	29.6596	30.5233	30.5237	30.7538	30.6044	30.192	30.33	30.2782
+	3.36836	-0.38764	Q9D3M4;Q91V77;Q9JL08;P56565	Protein S100;Protein S100-A1	S100a1;S100A1	5	10487	0	107.19	28.6134	28.9075	28.9402	28.768	28.7089	28.7261	28.2882	28.5881	28.8438	28.9664	29.2726	29.039	28.3037	28.567	28.3562	28.4135	29.1516	27.8532	28.2909	28.9064	28.4154	NaN	NaN	NaN	NaN	NaN	28.1051	NaN	26.5202	28.7684	NaN	NaN	27.1834	28.2976	28.4243	28.1586	28.2976	28.2386	28.223	28.3471
+	2.83669	-0.769748	Q9D6F9	Tubulin beta-4A chain	Tubb4a	9	49585	0	323.31	32.6211	32.623	32.567	32.622	32.5034	32.4349	32.5281	32.4893	32.5691	32.2812	32.5405	32.4693	32.4016	32.4175	32.4653	32.4284	32.9143	32.8568	32.8914	32.9817	32.9109	31.0297	31.2457	29.989	30.8494	30.8302	30.5378	30.6428	30.6754	31.2766	31.7398	31.4523	31.5023	32.166	32.0194	32.2127	32.135	32.3865	32.3112	32.3571
+	2.31623	0.477914	Q9DAK9	14 kDa phosphohistidine phosphatase	Phpt1	4	13996	0	12679	27.0238	26.4926	26.213	26.7825	26.6562	26.5244	26.1751	26.4658	NaN	NaN	NaN	NaN	25.845	NaN	NaN	24.26	26.0992	27.095	NaN	26.4945	26.2408	NaN	NaN	NaN	NaN	NaN	NaN	NaN	NaN	NaN	NaN	NaN	NaN	26.7762	26.9863	26.4958	26.7666	26.8881	26.9842	27.0483
+	3.66862	-0.373715	Q9DCT2	NADH dehydrogenase [ubiquinone] iron-sulfur protein 3, mitochondrial	Ndufs3	13	30149	0	170.98	29.9463	29.9414	29.9408	29.9438	29.7206	29.767	29.7963	29.7616	29.5686	29.5259	29.7861	29.6314	29.6588	29.7963	29.7769	29.7452	30.1897	30.043	29.9556	30.2185	30.0765	29.5904	29.0268	NaN	28.751	29.3202	29.4573	29.1885	29.3262	29.0206	28.834	28.9056	28.9221	29.5882	29.3993	29.6565	29.552	29.4944	29.3895	29.4311
+	3.02997	1.86757	Q9DCZ0;Q4FK74;Q9D3D9;Q9D0J2	ATP synthase subunit delta, mitochondrial	Atp5d	4	17558	0	36175	26.6633	26.3321	26.7905	26.5072	26.8679	26.3475	25.9639	26.441	26.1432	26.1927	27.2868	26.6438	27.54	27.0571	27.7026	27.4583	27.2614	27.7648	27.1542	27.2015	27.4012	30.1389	30.5439	27.7383	29.8836	30.8416	30.7995	30.7632	30.8018	29.9581	30.1677	30.6686	30.2964	27.2325	27.2647	NaN	26.6637	27.0361	NaN	27.302
+	1.59904	-0.805957	Q9JHU4	Cytoplasmic dynein 1 heavy chain 1	Dync1h1	137	532.04	0	323.31	32.3624	32.2593	32.2037	32.3118	32.4788	32.4647	32.4772	32.4736	32.3528	32.3148	32.4254	32.3651	32.2623	32.3616	32.3686	32.3316	32.7786	32.199	32.0407	32.2048	32.1502	30.5045	30.4226	28.3982	30.0419	30.3225	30.5841	30.4856	30.468	31.027	30.877	30.5399	30.8287	32.369	32.3615	32.4617	32.3981	32.6053	32.6115	32.5938
+	5.19448	-0.448266	Q9JJV2;D3YWS3	Profilin-2;Profilin	Pfn2	10	15032	0	141.65	30.8534	30.8148	31.0519	30.8342	30.9473	31.0262	31.1044	31.0274	30.9606	30.9766	31.0068	30.9815	30.9786	31.0997	31.1586	31.0809	31.4165	30.9927	30.667	31.1338	30.9441	30.6301	30.3713	30.1487	30.3968	29.7923	30.1559	30.531	30.1911	30.59	30.4668	30.2799	30.4511	30.6036	30.6993	30.6613	30.6553	30.6244	30.537	30.5737
+	3.3919	0.704529	Q9JKC6	Cell cycle exit and neuronal differentiation protein 1	Cend1	3	14987	0	10632	22.9024	22.687	22.9481	22.7987	22.535	22.9455	22.6844	22.7317	23.3445	23.3358	22.8705	33.1657	23.7409	NaN	22.2912	22.606	23.2795	23.917	23.8434	23.3958	23.7364	NaN	NaN	NaN	NaN	NaN	NaN	NaN	NaN	NaN	NaN	NaN	NaN	23.8739	23.1428	22.9078	23.3691	23.6844	23.6993	23.114
+	2.5616	-0.485084	Q9JM76;H7BWZ3;A0A0G2JFK7;D3Z2F7;D3Z2F8	Actin-related protein 2/3 complex subunit 3	Arpc3	7	20524	0	109.05	28.5818	28.5135	28.5175	28.548	28.4338	28.488	28.3389	28.4216	28.4013	28.5853	28.5482	28.5137	28.3685	28.2027	28.4106	28.33	28.8682	27.9519	28.0556	28.1046	28.0388	27.5128	27.3965	NaN	26.8709	26.9892	27.5651	27.0732	27.2323	27.6647	27.6551	27.5048	27.61	28.7394	28.4003	28.0466	28.423	28.3535	28.1978	28.2945
+	2.35692	-0.438656	Q9QUP5	Hyaluronan and proteoglycan link protein 1	Hapln1	13	40477	0	178.11	29.5407	29.2548	29.1826	29.4048	29.2972	29.4987	29.3596	29.3876	28.7686	28.8857	28.7795	28.8123	29.0556	29.1101	29.1307	29.0991	29.5908	29.3964	29.3727	29.5093	29.4274	NaN	28.2293	NaN	26.6443	28.337	NaN	NaN	26.752	27.851	27.8566	28.3695	28.0469	29.0654	29.1381	29.168	29.1245	29.0471	29.078	29.2234
+	2.05654	0.528739	Q9QXV0	ProSAAS;KEP;Big SAAS;Little SAAS;Big PEN-LEN;PEN;PEN-20;PEN-19;Little LEN;Big LEN	Pcsk1n	9	27.27	0	55963	29.4084	29.244	29.2758	29.3286	29.2561	29.278	29.2393	29.2579	28.687	28.6451	28.5894	28.641	29.1939	29.1472	29.2167	29.1862	29.5373	28.9959	29.0774	29.1463	29.0745	29.1513	29.6025	NaN	28.8095	30.6496	30.7305	30.7778	30.7203	30.2019	30.0651	30.3537	30.2117	29.1279	29.1357	29.2639	29.1772	29.3579	29.4382	29.5079
+	2.48938	-0.513837	Q9QYG0;Q8CGR9	Protein NDRG2	Ndrg2;Ndr2	20	40789	0	323.31	31.7839	31.7675	31.6829	31.7757	31.9266	31.7673	32.0078	31.904	31.2369	31.2849	31.2981	31.2736	31.617	31.3452	31.445	31.4735	32.0344	31.6819	31.6111	31.6287	31.6409	30.7301	30.0898	NaN	29.8602	30.7227	30.8282	30.4877	30.6864	30.7529	30.7926	30.2351	30.6149	31.8795	31.8963	31.7935	31.8571	31.228	31.4491	31.4067
+	3.3348	-1.25158	Q9QZ83		Actg1	3	43.6	0	323.31	32.3428	32.3382	32.2577	32.3405	31.3739	31.9905	32.0503	31.8356	32.5679	32.4563	32.494	32.5068	32.3366	32.4023	32.2066	32.3174	32.6787	32.3483	32.6024	32.8427	32.6119	30.2953	30.0198	31.7214	30.8845	29.3313	29.3953	29.5629	29.4332	29.5176	29.6138	30.1972	29.8087	31.9887	31.0765	32.0606	31.7725	31.3489	31.4486	31.3376
+	2.27297	-0.405877	Q9QZE5	Coatomer subunit gamma-1	Copg1	1	97512	0	10367	NaN	25.9874	25.5566	24.9874	25.8388	NaN	25.898	25.2837	NaN	NaN	NaN	NaN	NaN	NaN	26.0914	24.5065	25.0374	NaN	NaN	NaN	NaN	NaN	NaN	NaN	NaN	NaN	NaN	NaN	NaN	NaN	NaN	NaN	NaN	25.4166	25.2025	25.3787	25.3356	NaN	25.5544	NaN
+	1.67727	-0.772727	Q9WV92;A7YY80;B6ZHD1;D0VYV7;V6BQR3;Q8BGK4	Band 4.1-like protein 3;Band 4.1-like protein 3, N-terminally processed	Epb41l3;Epb4.1l3	1	103.34	0	323.31	31.3279	31.2364	31.1026	31.2828	31.423	31.2024	31.4479	31.3619	31.1831	31.389	31.3478	31.3093	31.0569	30.8545	31.0542	30.9916	31.6438	30.7681	30.8974	31.0608	30.9137	29.9372	30.445	27.3214	29.7224	29.9835	28.0791	29.1769	29.2773	30.5711	29.846	30.5735	30.3683	30.8179	31.0401	31.03	30.9662	31.2535	31.2661	31.3059
+	2.56457	0.590151	Q9WV98	Mitochondrial import inner membrane translocase subunit Tim9	Timm9	6	10344	0	111.83	28.1304	27.4734	28.532	27.839	28.0926	27.7498	27.6599	27.8464	27.6885	27.4468	27.2837	27.4826	28.7891	28.4475	28.4969	28.5859	28.4775	27.8471	27.1209	27.1272	27.4073	28.8814	NaN	NaN	27.2964	28.916	29.0908	29.2156	29.0793	28.9872	29.0887	28.8221	28.9702	28.8464	28.7288	28.2449	28.6292	28.3628	28.4606	28.2933
+	2.47114	0.390568	Z4YL87;H7BWY8;Q8C8T8	Pre-rRNA-processing protein TSR2 homolog	Tsr2	3	21022	0	63806	25.7867	26.1243	25.6617	25.9653	25.7697	25.5448	25.7781	25.7015	NaN	NaN	NaN	NaN	NaN	25.76	NaN	24.175	25.4221	NaN	25.7533	NaN	24.1683	NaN	NaN	NaN	NaN	NaN	NaN	NaN	NaN	NaN	NaN	NaN	NaN	NaN	NaN	NaN	NaN	NaN	26.0591	26.3146
	0	NaN	A0A068BEQ2;P50171;G3UX44;Q92506	Estradiol 17-beta-dehydrogenase 8	H2-Ke6;Hsd17b8;HSD17B8	4	26587	0	20268	25.7042	NaN	25.6472	24.7042	NaN	NaN	NaN	NaN	NaN	NaN	NaN	NaN	NaN	NaN	NaN	NaN	23.5061	NaN	NaN	NaN	NaN	NaN	NaN	NaN	NaN	NaN	NaN	NaN	NaN	NaN	NaN	NaN	NaN	NaN	NaN	NaN	NaN	NaN	NaN	NaN
	0.690718	-0.190689	A0A076FSX1;A0A076FRG6;Q91V14;A0A076FR46	Solute carrier family 12 member 5	Slc12a5	19	123.59	0	160.32	30.6189	30.5454	30.5005	30.5826	30.5205	30.5733	30.8032	30.6377	30.4858	30.6242	30.5594	30.5576	30.448	30.4059	30.4175	30.4239	30.9608	30.3055	30.2493	30.3336	30.2966	29.6936	29.4579	NaN	28.9956	29.8219	29.5283	29.6666	29.6773	30.1597	30.4339	29.7384	30.1384	30.5996	30.5289	30.7351	30.6237	30.6354	30.6928	30.7189
	0	NaN	A0A087WNP6;Q4VAA2;F8WGL9;A0A087WS49;A0A087WRM0;D3DND1	Protein CDV3	Cdv3;CDV3	2	24196	0	11868	NaN	NaN	NaN	NaN	NaN	NaN	NaN	NaN	NaN	NaN	NaN	NaN	NaN	NaN	NaN	NaN	NaN	NaN	NaN	NaN	NaN	NaN	NaN	NaN	NaN	NaN	NaN	NaN	NaN	NaN	NaN	NaN	NaN	NaN	NaN	NaN	NaN	NaN	NaN	NaN
	0	NaN	A0A087WNR5;A0A087WRV4;Q3UPB8;A0A087WNM1;D3YZW1;Q91Z69;Q91Z67	SLIT-ROBO Rho GTPase-activating protein 1;SLIT-ROBO Rho GTPase-activating protein 2	Srgap2;Srgap1	1	67277	0.0075401	24625	NaN	NaN	NaN	NaN	NaN	NaN	NaN	NaN	NaN	NaN	NaN	NaN	NaN	NaN	NaN	NaN	NaN	NaN	NaN	NaN	NaN	NaN	NaN	NaN	NaN	NaN	NaN	NaN	NaN	NaN	NaN	NaN	NaN	NaN	NaN	NaN	NaN	NaN	NaN	NaN
	0	NaN	A0A087WNS9;Q8JZT1;A0A087WQ65;A0A087WRZ2;A0A087WNT2;A0A087WPY4;Q9CXN2;Q99JA5;Q64253	Lymphocyte antigen 6E	Ly6e	1	69541	0	12041	NaN	NaN	NaN	NaN	NaN	NaN	NaN	NaN	NaN	NaN	NaN	NaN	NaN	NaN	NaN	NaN	NaN	NaN	NaN	NaN	NaN	NaN	NaN	NaN	NaN	NaN	NaN	NaN	NaN	NaN	NaN	NaN	NaN	NaN	NaN	NaN	NaN	NaN	NaN	NaN
	0.199289	-0.0325311	A0A087WNV1;A0A087WSR7;A0A087WR52;Q8K2K6;A0A087WRL1	Arf-GAP domain and FG repeat-containing protein 1	Agfg1	3	53974	0	18162	26.1903	26.2468	26.1494	26.2188	26.3634	26.2947	26.3456	26.3349	26.6058	26.5123	26.7068	26.6105	26.2485	26.5245	26.4693	26.4189	26.813	26.4047	26.3652	26.4484	26.4065	NaN	NaN	NaN	NaN	NaN	NaN	NaN	NaN	NaN	NaN	NaN	NaN	26.4138	26.2519	26.4443	26.3724	26.4353	26.4516	26.2828
	0	NaN	A0A087WP24;A0A087WRJ2;A0A087WPF8;A0A087WSR2;E9QN99;Q8VCR7	Alpha/beta hydrolase domain-containing protein 14B	Abhd14b	2	14948	0	10.36	NaN	NaN	NaN	NaN	NaN	NaN	NaN	NaN	NaN	NaN	NaN	NaN	NaN	NaN	NaN	NaN	NaN	NaN	23.2721	NaN	31.653	NaN	NaN	NaN	NaN	NaN	NaN	NaN	NaN	NaN	NaN	NaN	NaN	NaN	NaN	NaN	NaN	NaN	NaN	NaN
	0	NaN	A0A087WP98;A0A087WPN6;Q3U6E4;Q0VGU2;A0A087WQN2;P26350	Prothymosin alpha;Prothymosin alpha, N-terminally processed;Thymosin alpha	Ptma	1	64913	0	23469	NaN	NaN	NaN	NaN	NaN	NaN	NaN	NaN	NaN	NaN	NaN	NaN	NaN	NaN	NaN	NaN	NaN	NaN	NaN	NaN	NaN	NaN	NaN	NaN	NaN	NaN	NaN	NaN	NaN	NaN	NaN	NaN	NaN	NaN	NaN	NaN	NaN	NaN	NaN	NaN
	0	NaN	A0A087WPH2;A0A087WQY9;A0A087WPC5;A0A087WS92;Q8BX68;A0A087WP83;Q3V1M8;Q3U4Z7;Q8VDJ3	Vigilin	Hdlbp	1	23736	0	3.66	NaN	NaN	NaN	NaN	NaN	NaN	NaN	NaN	NaN	NaN	NaN	NaN	NaN	NaN	NaN	NaN	NaN	NaN	NaN	NaN	NaN	NaN	NaN	NaN	NaN	NaN	NaN	NaN	NaN	NaN	NaN	NaN	NaN	NaN	NaN	NaN	NaN	NaN	NaN	NaN
	0.938731	-0.0864542	A0A087WPL5;E9QNN1;O70133;B6ID89;Q3UR42	ATP-dependent RNA helicase A	Dhx9	11	149.62	0	24175	27.6014	27.6155	27.6731	27.6085	27.7047	27.7095	27.8362	27.7514	27.6821	27.9654	27.6933	27.7863	27.6052	27.6081	27.7247	27.6471	28.1204	27.6003	27.9827	27.3451	27.6667	NaN	NaN	NaN	NaN	NaN	NaN	NaN	NaN	NaN	NaN	NaN	NaN	27.7364	27.5064	27.6922	27.6484	27.6428	27.701	27.7392
	0.148252	-0.0417833	A0A087WQE6;A0A087WNT1;P83940;A0A087WPE4	Transcription elongation factor B polypeptide 1	Tceb1	3	10657	0	93075	26.325	26.9043	26.2427	26.6435	26.7058	26.2933	26.8307	26.6277	25.9677	26.1823	26.2138	26.1253	26.8175	26.6424	26.4538	26.6455	26.9097	26.4847	26.6672	27.1814	26.8088	NaN	NaN	NaN	NaN	NaN	NaN	NaN	NaN	NaN	NaN	NaN	NaN	26.0931	26.6539	26.7407	26.5231	26.1884	26.267	26.399
	0.272733	-0.0455418	A0A087WQF0;Q8VCY8	Lipid phosphate phosphatase-related protein type 2	Lppr2	2	45593	0	44345	25.2341	NaN	25.3241	24.2341	25.4371	25.4342	25.4306	25.434	NaN	NaN	25.2479	23.663	25.2622	25.7891	25.4132	25.5055	25.4063	NaN	NaN	NaN	NaN	NaN	NaN	NaN	NaN	NaN	NaN	NaN	NaN	NaN	NaN	NaN	NaN	25.3376	25.3203	25.4329	25.3645	25.4225	25.5125	25.5187
	0	NaN	A0A087WQF5		Ly6g	1	14324	1	-2	NaN	NaN	NaN	NaN	NaN	NaN	NaN	NaN	NaN	NaN	NaN	NaN	NaN	NaN	NaN	NaN	NaN	NaN	NaN	NaN	NaN	NaN	NaN	NaN	NaN	NaN	NaN	NaN	NaN	NaN	NaN	NaN	NaN	NaN	NaN	NaN	NaN	NaN	NaN	NaN
	0	NaN	A0A087WRM2;Q3U0F3;Q91VK4	Integral membrane protein 2C;CT-BRI3	Itm2c	1	26179	0.00050865	33081	NaN	NaN	NaN	NaN	NaN	NaN	NaN	NaN	NaN	NaN	NaN	NaN	NaN	NaN	NaN	NaN	NaN	NaN	NaN	NaN	NaN	NaN	NaN	NaN	NaN	NaN	NaN	NaN	NaN	NaN	NaN	NaN	NaN	NaN	NaN	NaN	NaN	NaN	NaN	NaN
	0.0882122	-0.0127014	A0A087WRS3;A0A087WPP8;Q6AXH6;Q6AXD2;P62484	Abl interactor 2	Abi2	6	49358	0	104.26	28.355	28.5688	28.4136	28.4659	28.4748	28.5067	28.6235	28.5364	28.3386	28.3361	28.4766	28.3853	28.4873	28.4312	28.4428	28.454	28.8721	28.3987	28.4912	28.4559	28.4491	NaN	NaN	NaN	NaN	NaN	NaN	NaN	NaN	NaN	NaN	NaN	NaN	28.5621	28.5865	28.5582	28.569	28.5317	28.5051	28.3554
	0	NaN	A0A087WS25		Dnajc13	1	20568	0.0020111	31419	NaN	NaN	NaN	NaN	NaN	NaN	NaN	NaN	NaN	NaN	NaN	NaN	NaN	NaN	NaN	NaN	NaN	NaN	NaN	NaN	NaN	NaN	NaN	NaN	NaN	NaN	NaN	NaN	NaN	NaN	NaN	NaN	NaN	NaN	NaN	NaN	NaN	NaN	NaN	NaN
	0	NaN	A0A087WS48;A0A087WQS2;Q9CQC6	Basic leucine zipper and W2 domain-containing protein 1	Bzw1	1	11812	0	4202	NaN	NaN	NaN	NaN	NaN	NaN	NaN	NaN	NaN	NaN	NaN	NaN	NaN	NaN	NaN	NaN	NaN	NaN	NaN	NaN	NaN	NaN	NaN	NaN	NaN	NaN	NaN	NaN	NaN	NaN	NaN	NaN	NaN	NaN	NaN	NaN	NaN	NaN	NaN	NaN
	0.132668	0.0281733	A0A087WSS1;E9QM90;Q148V7;G3X9J4;A0A087WRM8	LisH domain and HEAT repeat-containing protein KIAA1468	2310035C23Rik;Kiaa1468	8	131.87	0	44356	26.2073	26.444	25.9032	26.3305	25.7531	25.8828	25.9628	25.8688	25.9063	25.7749	NaN	25.2571	26.1414	25.9344	26.2255	26.1055	26.3167	26.0636	26.236	26.3154	26.2088	NaN	NaN	NaN	NaN	NaN	NaN	NaN	NaN	NaN	NaN	NaN	NaN	26.438	26.0939	26.11	26.2229	25.787	26.107	26.0097
	0.183284	-0.0522985	A0A0A0MQD5;Q4ACU6;A0A088DEG3	SH3 and multiple ankyrin repeat domains protein 3	Shank3	2	192.22	0	3548	NaN	NaN	NaN	NaN	NaN	25.2572	25.2038	24.6458	NaN	NaN	NaN	NaN	NaN	NaN	NaN	NaN	33.0266	NaN	NaN	NaN	NaN	NaN	NaN	NaN	NaN	NaN	NaN	NaN	NaN	NaN	NaN	NaN	NaN	NaN	NaN	25.2754	23.6905	NaN	NaN	25.0809
	0	0.195598	A0A0A1EGK5			2	40.03	0	27636	NaN	NaN	NaN	NaN	NaN	NaN	NaN	NaN	NaN	NaN	NaN	NaN	NaN	NaN	25.5527	23.9678	32.3486	NaN	NaN	NaN	NaN	NaN	NaN	NaN	NaN	NaN	NaN	NaN	NaN	NaN	NaN	NaN	NaN	25.6354	NaN	25.5972	25.0315	NaN	NaN	26.1183
	0	NaN	A0A0A6YWE6;Q3UHD7;Q61137;Q3TPU9;A0A0A6YXJ4	Astrotactin-1	Astn1	3	130.04	0	94065	NaN	NaN	NaN	NaN	NaN	NaN	NaN	NaN	NaN	NaN	NaN	NaN	NaN	NaN	NaN	NaN	NaN	NaN	NaN	NaN	NaN	NaN	NaN	NaN	NaN	NaN	NaN	NaN	NaN	NaN	NaN	NaN	NaN	25.8854	25.8403	25.9922	25.9074	25.9317	25.6654	25.5411
	0	NaN	A0A0A6YWM5;E9QKE4;Q8BMG7	Rab3 GTPase-activating protein non-catalytic subunit	Rab3gap2	2	152.54	0.0024839	29978	NaN	NaN	NaN	NaN	NaN	NaN	NaN	NaN	NaN	NaN	NaN	NaN	NaN	NaN	NaN	NaN	NaN	NaN	NaN	NaN	NaN	NaN	NaN	NaN	NaN	NaN	NaN	NaN	NaN	NaN	NaN	NaN	NaN	NaN	NaN	NaN	NaN	NaN	NaN	NaN
	1.85388	-0.474517	A0A0A6YX18;Q8BVE3;A0A0A6YWP6	V-type proton ATPase subunit H	Atp6v1h	21	54108	0	247.13	30.7368	30.5493	30.4918	30.6461	30.7433	30.7288	30.9684	30.8177	30.6281	30.6261	30.5201	30.5923	30.7096	30.5371	30.7321	30.6622	31.0852	30.5507	30.851	30.6837	30.7004	30.0638	29.0936	NaN	29.0738	29.8151	29.2947	29.1492	29.4489	29.5354	29.3707	29.8085	29.5829	30.6006	30.7954	30.5728	30.6597	30.8739	30.8277	30.8131
	1.73153	0.330061	A0A0A6YX33;A0A0A6YWI6;A0A0A6YX71;Q6PGN3;Q8N568	Serine/threonine-protein kinase DCLK2	Dclk2;DCLK2	3	64926	0	19037	25.5696	24.8949	25.5338	25.2713	NaN	25.5113	25.6055	24.9742	NaN	NaN	NaN	NaN	NaN	25.0238	25.5121	24.7036	25.0397	25.3776	25.0174	NaN	24.6238	NaN	NaN	NaN	NaN	NaN	NaN	NaN	NaN	NaN	NaN	NaN	NaN	NaN	25.6238	25.3427	24.9051	25.8402	25.7884	25.811
	1.66926	-0.274049	A0A0A6YX73;Q8K1M3;P12367;P12368;A0A0A6YY28	cAMP-dependent protein kinase type II-alpha regulatory subunit	Prkar2a	13	43165	0	222.91	29.8311	29.9848	29.6373	29.91	29.7309	29.8659	29.9212	29.8415	29.7026	29.7251	29.7357	29.7212	29.8926	30.0316	29.8798	29.9363	30.248	29.9218	29.9886	30.0234	29.9786	29.548	29.3447	NaN	28.865	29.6398	29.5021	29.7458	29.6327	28.6013	28.9711	28.649	28.75	29.6829	29.6347	29.7224	29.6805	29.818	29.8268	29.7715
	0	NaN	A0A0A6YXC8;E9QKR1;A0A0A6YW06;J3QNM3;E9QKQ9;E9QLZ9;Q03173	Protein enabled homolog	Enah	2	58.35	0	58537	NaN	NaN	NaN	NaN	NaN	NaN	NaN	NaN	NaN	NaN	NaN	NaN	NaN	NaN	NaN	NaN	NaN	NaN	NaN	NaN	NaN	NaN	NaN	NaN	NaN	NaN	NaN	NaN	NaN	NaN	NaN	NaN	NaN	NaN	NaN	NaN	NaN	NaN	NaN	NaN
	0	NaN	A0A0A6YXZ1;E9Q6L0;B2RY22;J3QP81;A5D6Q8;A0A087WS18;A0A087WQF1;A0A087WQ95;A0A087WNW8;A0A087WRK0;A0A087WP42;E9QNY9;A0A087WRE8;E9QKH0;A0A087WQ31;Q80TV8	CLIP-associating protein 1	Clasp1	1	136.62	0	38682	NaN	NaN	NaN	NaN	NaN	NaN	NaN	NaN	NaN	NaN	NaN	NaN	NaN	NaN	NaN	NaN	NaN	NaN	NaN	NaN	NaN	NaN	NaN	NaN	NaN	NaN	NaN	NaN	NaN	NaN	NaN	NaN	NaN	NaN	NaN	NaN	NaN	NaN	25.0279	NaN
	0.770164	0.266074	A0A0A6YY47;E9Q589;A0A0A6YWU2		Ncam1	0	93491	0	47087	25.0103	25.0178	24.9583	25.0141	25.5653	25.4475	25.5445	25.52	NaN	24.9187	24.9859	24.3677	25.0745	24.7745	24.8992	24.9213	25.4234	NaN	NaN	NaN	NaN	NaN	NaN	NaN	NaN	NaN	NaN	NaN	NaN	NaN	NaN	NaN	NaN	NaN	NaN	NaN	NaN	26.0052	25.7911	25.9578
	0.813021	0.205508	A0A0A6YY91		Ncam1	3	116.26	0	12546	27.1705	27.2803	27.9191	27.2265	27.1203	27.7123	26.8131	27.2646	NaN	27.4148	27.4734	26.8595	27.9593	27.9436	27.8254	27.9106	27.8476	27.7159	28.1102	28.1815	28.0166	NaN	NaN	NaN	NaN	NaN	NaN	NaN	NaN	NaN	NaN	NaN	NaN	28.1137	27.9242	27.6305	27.903	27.437	27.1219	27.4238
	0	NaN	A0A0C5PUT3;			1	15028	0	16156	NaN	NaN	NaN	NaN	NaN	NaN	NaN	NaN	NaN	NaN	NaN	NaN	NaN	NaN	NaN	NaN	NaN	NaN	NaN	NaN	NaN	NaN	NaN	NaN	NaN	NaN	NaN	NaN	NaN	NaN	NaN	NaN	NaN	NaN	NaN	NaN	NaN	NaN	NaN	NaN
	0	NaN	A0A0E2NC60			1	77604	0	3671	NaN	NaN	NaN	NaN	NaN	NaN	NaN	NaN	NaN	NaN	NaN	NaN	NaN	NaN	NaN	NaN	NaN	NaN	NaN	NaN	NaN	NaN	NaN	NaN	NaN	NaN	NaN	NaN	NaN	NaN	NaN	NaN	NaN	NaN	NaN	NaN	NaN	NaN	NaN	NaN
	0	0.617906	A0A0G2JDI9;Q9DBZ6;Q91VT3;Q3UNS0;Q3U645;P55096	ATP-binding cassette sub-family D member 3	Abcd3	3	62697	0	44171	NaN	NaN	NaN	NaN	NaN	NaN	NaN	NaN	NaN	NaN	NaN	NaN	NaN	NaN	24.3567	22.7717	21.1868	NaN	NaN	NaN	NaN	NaN	NaN	NaN	NaN	NaN	NaN	NaN	NaN	NaN	NaN	NaN	NaN	NaN	NaN	NaN	NaN	NaN	NaN	25.0192
	1.03383	0.176657	A0A0G2JDN7;E9PZ43	Microtubule-associated protein	Map4	6	94517	0	65065	28.6284	28.3515	28.58	28.4966	28.2957	28.0972	28.3212	28.2415	27.9308	28.2943	28.2322	28.161	28.3985	28.299	28.3516	28.3503	28.741	28.2859	28.3615	28.4996	28.3851	28.6125	27.8151	NaN	27.6832	28.7901	NaN	NaN	27.2051	28.7733	28.7532	28.8767	28.8021	28.7438	28.8027	28.8006	28.7826	28.4887	28.5053	28.5459
	1.33008	-0.505263	A0A0G2JDX4;A0A0G2JEZ7;Q8C0C9;Q9D1X8;Q922J6	Tetraspanin;Tetraspanin-2	Tspan2	2	95218	0	27207	26.3898	26.2978	25.8237	26.3445	25.7316	26.028	26.2623	26.0235	25.419	25.7095	NaN	24.9866	NaN	NaN	NaN	NaN	25.8228	NaN	NaN	NaN	NaN	NaN	NaN	NaN	NaN	NaN	NaN	NaN	NaN	NaN	NaN	NaN	NaN	NaN	NaN	25.6647	24.0798	25.8208	25.9116	25.6759
	0.0152865	0.00570361	A0A0G2JE32;Q9D1S1;Q4QQL2;Q3UT95;A0A0N5DS12;A0A0G2JGL0;P62838;P61079;Q9D7F5;Q3U5V6	Ubiquitin-conjugating enzyme E2 D2;Ubiquitin-conjugating enzyme E2 D3	Ube2d3;Ube2d2a;Ube2d2	3	14731	0	20673	28.1255	28.2557	28.1339	28.1921	28.2301	28.2608	28.4973	28.3344	28.8552	28.6479	28.895	28.8033	28.5108	28.3504	28.3608	28.4092	28.8643	28.071	28.0084	NaN	27.4551	NaN	28.3535	NaN	26.7685	NaN	NaN	NaN	NaN	NaN	NaN	27.2534	25.6684	28.6171	28.7008	28.5861	28.6355	28.7172	28.718	28.6643
	0	NaN	A0A0G2JEC4;Q9JK48	Endophilin-B1	Sh3glb1	3	44303	0	54189	NaN	NaN	NaN	NaN	NaN	NaN	NaN	NaN	NaN	NaN	NaN	NaN	NaN	NaN	NaN	NaN	NaN	NaN	NaN	NaN	NaN	NaN	NaN	NaN	NaN	NaN	NaN	NaN	NaN	NaN	NaN	NaN	NaN	NaN	NaN	NaN	NaN	NaN	NaN	NaN
	1.55405	-0.300786	A0A0G2JEG8;Q7TQF7;C6EQG9;Q8BXH2	Amphiphysin	Amph	20	75339	0	323.31	31.7291	31.6512	31.5112	31.6906	31.6904	31.6568	31.7366	31.6949	31.7414	31.7027	31.7916	31.7457	31.6045	31.7275	31.6844	31.673	32.1023	31.5162	31.3735	31.5057	31.4666	31.5394	31.4729	29.5548	31.0969	31.2011	31.3296	31.0716	31.2046	31.4061	31.4605	31.3865	31.4181	31.4856	31.4762	31.6058	31.5238	31.711	31.6425	31.6877
	1.11918	-0.241413	A0A0G2JER9;O54946;Q9DAN5;G3X8S5;A0A0G2JEI3;Q3MI10;Q3MI09;Q9QYI8	DnaJ homolog subfamily B member 6;DnaJ homolog subfamily B member 7	Dnajb6;Dnajb7	4	26998	0	10388	NaN	NaN	NaN	NaN	25.9119	26.1123	NaN	25.4306	NaN	NaN	NaN	NaN	NaN	NaN	NaN	NaN	23.8457	NaN	NaN	NaN	NaN	NaN	NaN	NaN	NaN	NaN	NaN	NaN	NaN	NaN	NaN	NaN	NaN	25.8535	25.4029	25.7241	25.6723	25.7804	25.9629	25.7301
	0	NaN	A0A0G2JFB0;D3YXR8;Q80U40;A0A0G2JGW5	RIMS-binding protein 2	Rimbp2	3	118.21	0.00050968	33409	NaN	NaN	NaN	NaN	NaN	NaN	NaN	NaN	NaN	NaN	NaN	NaN	25.91	NaN	NaN	24.3251	32.7059	NaN	NaN	NaN	NaN	NaN	NaN	NaN	NaN	NaN	NaN	NaN	NaN	NaN	NaN	NaN	NaN	NaN	NaN	NaN	NaN	NaN	NaN	NaN
	0	NaN	A0A0G2JFK2;A0A0G2JG00;Q0P6B2;Q3TUE1;A0A0G2JGW9;Q3TIS5;A0A0G2JFY5;Q3UUU2;Q91WJ8;A0A0G2JGV9	Far upstream element-binding protein 1	Fubp1	2	32445	0	57227	NaN	NaN	NaN	NaN	NaN	NaN	NaN	NaN	NaN	NaN	NaN	NaN	NaN	NaN	NaN	NaN	NaN	NaN	NaN	NaN	NaN	NaN	NaN	NaN	NaN	NaN	NaN	NaN	NaN	NaN	NaN	NaN	NaN	NaN	NaN	23.2298	21.6448	NaN	NaN	NaN
	0.344274	0.0473259	A0A0G2JGB7;Q9JIA1;A0A0G2JGE8	Leucine-rich glioma-inactivated protein 1	Lgi1	10	60998	0	50657	29.0475	29.0077	28.9224	29.0278	29.1436	29.0414	29.1972	29.1288	29.1671	29.0849	29.2647	29.1741	28.8867	28.8241	28.8965	28.8695	29.4614	28.6353	28.697	28.6131	28.6489	29.0008	28.5299	NaN	28.1995	29.1313	29.1352	28.9745	29.0822	29.2602	29.1544	29.3358	29.252	29.0234	28.8659	29.0276	28.9742	29.3526	29.2432	29.229
	0.355089	0.0579287	A0A0G2JGI9;F8VPN4;F6XXE6		Agl	6	145.13	0	25.12	NaN	26.1436	26.1663	25.1436	26.1371	26.3434	26.2158	26.2346	26.0017	26.2269	NaN	25.5338	25.9068	25.6611	NaN	25.2042	26.1015	NaN	25.7913	25.8024	25.2119	NaN	NaN	NaN	NaN	NaN	NaN	NaN	NaN	NaN	NaN	NaN	NaN	26.1659	26.0401	26.2345	26.149	26.2176	26.2022	26.0981
	0	NaN	A0A0G2JGN6;Q9CR00;Q3THC1;Q3ULI3;Q9CZZ4	26S proteasome non-ATPase regulatory subunit 9	Psmd9	3	19462	0	36074	NaN	NaN	NaN	NaN	NaN	NaN	NaN	NaN	NaN	NaN	NaN	NaN	26.3094	NaN	NaN	24.7245	33.1053	NaN	25.8931	NaN	24.3082	NaN	NaN	NaN	NaN	NaN	NaN	NaN	NaN	NaN	NaN	NaN	NaN	NaN	NaN	NaN	NaN	NaN	NaN	NaN
	0.228661	0.0596599	A0A0G2JGP4;Q9D091;Q3UCX0;Q4FJP3;P08556;Q3TMF4;A0A0G2JE25	GTPase NRas	Nras	1	20586	0	42269	28.104	28.4344	28.3999	28.2787	28.3196	28.5349	28.6048	28.4915	28.1736	28.3269	28.3752	28.2944	28.4548	28.4746	28.3217	28.4186	28.7984	28.4571	28.591	28.4806	28.5107	28.1324	28.5189	NaN	27.7536	27.598	27.7456	27.8276	27.7268	28.4068	28.321	NaN	27.7796	28.4947	28.7524	28.6027	28.6205	28.8192	28.8653	28.5928
	0	NaN	A0A0G2JGP6;A0A0G2JEW6;D6RHK5;Q3UIZ0;A0A0R4J0F6;Q99KY4	Cyclin-G-associated kinase	Gak	1	53149	0	38356	NaN	NaN	NaN	NaN	NaN	NaN	NaN	NaN	NaN	NaN	NaN	NaN	NaN	NaN	NaN	NaN	NaN	NaN	NaN	NaN	NaN	NaN	NaN	NaN	NaN	NaN	NaN	NaN	NaN	NaN	23.8796	NaN	32.2604	NaN	NaN	NaN	NaN	NaN	NaN	NaN
	0	NaN	A0A0G2JGQ5;A0A0G2JG10;Q3UDX4;Q497W9;Q3UKJ6;Q3TFE5;O35286	Pre-mRNA-splicing factor ATP-dependent RNA helicase DHX15	Dhx15	1	21176	0	75799	NaN	NaN	NaN	NaN	NaN	NaN	NaN	NaN	NaN	NaN	NaN	NaN	NaN	NaN	NaN	NaN	NaN	NaN	NaN	NaN	NaN	NaN	NaN	NaN	NaN	NaN	NaN	NaN	NaN	NaN	NaN	NaN	NaN	NaN	NaN	NaN	NaN	NaN	NaN	NaN
	0.034567	0.012225	A0A0G2JGQ6;A3KN70;Q8CHG1;Q9JLM8;Q9JLM7;Q8VDT3;Q80VB6;Q3UGP0;Q8BRN4	Serine/threonine-protein kinase DCLK1	Dclk1	17	82104	0	88307	29.1721	29.1145	29.0287	29.1436	29.1584	29.2311	29.2263	29.2057	29.0763	29.201	29.2098	29.1636	29.142	29.3257	29.3249	29.2667	29.6018	29.1913	29.1003	29.306	29.2016	NaN	NaN	NaN	NaN	NaN	NaN	NaN	NaN	28.5041	28.0182	NaN	27.6966	29.3143	29.3331	29.4799	29.3777	29.5251	29.392	29.4236
	0.587982	-0.0829674	A0A0G2JGW0;Q91Z31	Polypyrimidine tract-binding protein 2	Ptbp2	5	37868	0	27.54	26.8546	26.9154	26.6878	26.8853	26.969	27.2112	26.8674	27.0232	27.2381	NaN	26.8979	26.493	27.0052	27.0791	27.0031	27.0296	27.2729	27.2056	27.0638	26.6767	26.9989	NaN	NaN	NaN	NaN	NaN	NaN	NaN	NaN	NaN	NaN	NaN	NaN	26.7038	26.9681	27.0835	26.9271	26.9584	27.0174	26.8949
	0.0360766	-0.00383259	A0A0G2JGX4;Q6PIC6;Q8VCE0;Q8R0E8	Sodium/potassium-transporting ATPase subunit alpha-3	Atp1a3	43	112.99	0	323.31	35.639	35.6322	35.6008	35.6356	35.5533	35.5657	35.5759	35.565	35.5371	35.5518	35.6098	35.5666	35.4702	35.4159	35.4715	35.4528	35.9685	35.4727	35.5571	35.6533	35.5629	35.4275	35.4744	35.5977	35.5017	35.726	35.6065	35.8028	35.714	35.622	35.6144	35.7031	35.647	35.4209	35.3835	35.4071	35.4039	35.3853	35.423	35.4567
	0.027932	0.0161252	A0A0G2JGY9;Q7TME0	Lipid phosphate phosphatase-related protein type 4	Lppr4	5	76746	0	91374	NaN	25.1826	NaN	24.1826	NaN	NaN	NaN	NaN	NaN	NaN	NaN	NaN	NaN	25.7995	25.5405	25.0908	23.9444	25.1294	25.0186	NaN	24.4901	NaN	NaN	NaN	NaN	NaN	NaN	NaN	NaN	NaN	NaN	NaN	NaN	NaN	NaN	25.4812	23.8962	25.2475	25.738	25.48
	0	0.144848	A0A0H2UH17;A0A0G2JDV6;Q80X50;Q8BJ53;Q812D4;Q812D5	Ubiquitin-associated protein 2-like	Ubap2l;lig-2a	5	103.94	0	83509	NaN	NaN	NaN	NaN	26.1661	NaN	NaN	24.5812	NaN	NaN	NaN	NaN	NaN	NaN	NaN	NaN	32.962	NaN	NaN	NaN	NaN	NaN	NaN	NaN	NaN	NaN	NaN	NaN	NaN	NaN	NaN	NaN	NaN	25.8117	26.3665	26.6814	26.3298	26.294	NaN	NaN
	0	NaN	A0A0H3UAB4;A0A0H3UA30			1	25812	0	44687	NaN	NaN	NaN	NaN	NaN	NaN	NaN	NaN	NaN	NaN	NaN	NaN	NaN	NaN	NaN	NaN	NaN	NaN	NaN	NaN	NaN	NaN	NaN	NaN	NaN	NaN	NaN	NaN	NaN	NaN	NaN	NaN	NaN	NaN	NaN	NaN	NaN	NaN	25.2	NaN
	0	NaN	A0A0J1FYU6			1	22418	1	-2	NaN	NaN	NaN	NaN	NaN	NaN	NaN	NaN	NaN	NaN	NaN	NaN	NaN	NaN	NaN	NaN	NaN	NaN	NaN	NaN	NaN	NaN	NaN	NaN	NaN	NaN	NaN	NaN	NaN	NaN	NaN	NaN	NaN	NaN	NaN	NaN	NaN	NaN	NaN	NaN
	0	NaN	A0A0J1GA67			1	87951	1	-2	NaN	NaN	NaN	NaN	NaN	NaN	NaN	NaN	NaN	NaN	NaN	NaN	NaN	NaN	NaN	NaN	NaN	NaN	NaN	27.965	26.3801	NaN	NaN	NaN	NaN	NaN	NaN	NaN	NaN	NaN	NaN	NaN	NaN	NaN	NaN	NaN	NaN	NaN	NaN	NaN
	0	NaN	A0A0J1GDD5			1	66616	1	-2	NaN	NaN	NaN	NaN	NaN	NaN	NaN	NaN	25.7366	NaN	NaN	24.1516	NaN	NaN	NaN	NaN	22.5666	NaN	NaN	NaN	NaN	NaN	NaN	NaN	NaN	NaN	NaN	NaN	NaN	NaN	NaN	NaN	NaN	NaN	NaN	NaN	NaN	NaN	NaN	NaN
	0.164471	0.0435125	A0A0J9YTY0;A0A0J9YUL3;Q8C1B7	Septin-11	2011-09-01	16	48978	0	323.31	31.0525	30.987	30.8763	31.0201	31.1177	31.0863	30.9758	31.0612	31.0457	30.9529	31.1155	31.0396	30.9523	30.9872	30.9673	30.969	31.4265	30.9822	31.1793	31.0632	31.0772	31.2464	31.0896	29.6771	30.8211	30.7357	30.7814	30.9479	30.8246	31.4414	31.3539	30.9949	31.276	31.0564	31.2729	31.1649	31.1674	31.1669	31.1969	31.2089
	1.74254	-0.497233	A0A0J9YU62;O88712;A0A0J9YUM4	C-terminal-binding protein 1	Ctbp1	15	46527	0	92514	29.8877	30.0466	30.0868	29.9693	30.2647	30.0267	30.0426	30.1155	30.0888	30.2268	30.3093	30.2111	30.0651	30.1413	29.9617	30.0579	30.5155	29.8569	29.7656	29.9631	29.8641	29.2097	29.1393	NaN	28.5899	NaN	28.8805	29.0897	28.4039	NaN	NaN	27.4934	25.9085	29.8868	30.1642	29.7474	29.9433	29.8534	29.9076	29.8579
	0	NaN	A0A0J9YU93;Q9D8W7	OCIA domain-containing protein 2	Ociad2	1	98752	0	13.64	NaN	NaN	NaN	NaN	NaN	NaN	NaN	NaN	NaN	NaN	NaN	NaN	NaN	NaN	NaN	NaN	NaN	NaN	NaN	NaN	NaN	NaN	NaN	NaN	NaN	NaN	NaN	NaN	NaN	NaN	NaN	NaN	NaN	NaN	NaN	NaN	NaN	NaN	NaN	NaN
	0.970173	-0.393382	A0A0J9YUD8;Q8C7C4;Q8BNM0;A0A0J9YUZ4;Q58EV5;Q497Z6;P63158;P09429;Q8BQ02;Q6P202;Q3UBK2;Q3UJK0;D3YZ18;D3YVC6	High mobility group protein B1	Hmgb1;HMGB1	8	19774	0	106.82	29.6801	29.6714	29.4995	29.6758	29.6108	29.844	29.6854	29.7167	29.6696	29.6556	29.7754	29.7012	29.4299	29.6057	29.5512	29.5308	30.0589	29.509	29.402	29.5545	29.4899	NaN	NaN	26.8882	25.3032	NaN	NaN	NaN	NaN	28.4038	28.1458	NaN	27.6956	29.6865	29.6453	29.5768	29.6369	29.4917	29.6497	29.5649
	1.84697	-0.264311	A0A0J9YUN4;A0A0J9YUE9			5	97294	0	323.31	33.9582	33.959	33.9181	33.9586	33.9581	33.9589	34.0307	33.9829	33.9956	34.0169	34.0312	34.0146	33.9043	33.8868	33.9177	33.903	34.3771	33.9181	33.9914	34.0429	33.985	33.6269	33.6331	32.2903	33.3051	33.6115	33.6196	33.613	33.6147	33.6474	33.6582	33.5412	33.6166	33.8808	33.8877	33.9059	33.8915	33.8528	33.8509	33.8256
	0.354589	-0.0830309	A0A0J9YVF0;Q14BI2	Metabotropic glutamate receptor 2	Grm2	3	65785	0	69026	25.761	NaN	25.6031	24.761	25.436	NaN	25.8161	25.0536	NaN	NaN	25.3159	23.731	NaN	NaN	NaN	NaN	24.7507	25.568	25.4998	NaN	24.9494	NaN	NaN	NaN	NaN	NaN	NaN	NaN	NaN	NaN	NaN	NaN	NaN	25.2769	25.4352	NaN	24.7733	NaN	NaN	25.3732
	0	NaN	A0A0M3KL49;Q65ZC0;A2P1G9;A2NHM3;I6L991;I6L978;I6L958;A0A125T904;A0A0U5BC76;A0A0M4KEQ7;A0A0C6EL31;A0A0B6VQ20;Q5XFY8;I6L9E2;Q7TS98;Q52L95;I6L9E1;A0A5E3;A0A125T908;A0A0F7R1B7;A0A0E4B213;A0A0D5ZY64;Q58EU8;A0A0F7R5U8;Q52L64		Igkc;Igk;LC;LOC100046793;Igkv8-30	1	24085	0	49818	NaN	NaN	NaN	NaN	NaN	NaN	NaN	NaN	NaN	NaN	NaN	NaN	NaN	NaN	NaN	NaN	NaN	NaN	NaN	25.6722	24.0873	NaN	NaN	NaN	NaN	NaN	NaN	NaN	NaN	NaN	NaN	NaN	NaN	NaN	NaN	NaN	NaN	NaN	NaN	NaN
	0	NaN	A0A0M3WG84			1	25907	0.0038685	27453	NaN	NaN	NaN	NaN	NaN	NaN	NaN	NaN	NaN	NaN	NaN	NaN	NaN	NaN	NaN	NaN	NaN	NaN	NaN	NaN	NaN	NaN	NaN	NaN	NaN	NaN	NaN	NaN	NaN	NaN	NaN	NaN	NaN	NaN	NaN	NaN	NaN	NaN	24.7545	NaN
	0	NaN	A0A0N4SUH8;Q9UMS0;Q9QZ23;D3Z285	NFU1 iron-sulfur cluster scaffold homolog, mitochondrial	NFU1;Nfu1	2	28654	0	40038	NaN	NaN	NaN	NaN	NaN	NaN	NaN	NaN	NaN	NaN	NaN	NaN	NaN	NaN	NaN	NaN	NaN	NaN	NaN	NaN	NaN	NaN	NaN	NaN	NaN	NaN	NaN	NaN	NaN	NaN	NaN	NaN	NaN	NaN	NaN	NaN	NaN	25.7458	NaN	NaN
	0.763961	-0.118856	A0A0N4SUV3;D3YTU0;Q9CXX2;Q62442	Vesicle-associated membrane protein 1	Vamp1	3	12428	0	23648	27.7883	27.9486	27.7959	27.8707	27.7582	27.694	27.6866	27.7133	27.7809	27.1355	27.3928	27.461	27.7486	27.2172	27.5002	27.5049	28.0549	27.8509	27.4693	27.7527	27.6999	NaN	NaN	NaN	NaN	NaN	NaN	NaN	NaN	NaN	NaN	NaN	NaN	27.6439	27.6422	27.4241	27.5737	27.3192	27.3577	27.4057
	0	NaN	A0A0N4SV66;A0AUV1;A3KPD0;B2RVF0;A2AB79;Q8CGP6;Q8R1M2;Q93077;Q8CGP7;Q8CGP5;Q8BFU2;Q7L7L0;P22752;P04908;Q8CGP4	Histone H2A;Histone H2A type 1-H;Histone H2A.J;Histone H2A type 1-C;Histone H2A type 1-K;Histone H2A type 1-F;Histone H2A type 3;Histone H2A type 1;Histone H2A type 1-B/E	Hist1h2ah	2	13.66	0	47757	NaN	NaN	NaN	NaN	NaN	NaN	NaN	NaN	NaN	NaN	NaN	NaN	NaN	NaN	NaN	NaN	NaN	NaN	26.5235	27.2428	26.3426	NaN	NaN	NaN	NaN	NaN	NaN	NaN	NaN	NaN	NaN	NaN	NaN	25.4346	NaN	NaN	23.8496	NaN	NaN	NaN
	1.30464	-0.293848	A0A0N4SVB8;Q9DAB3;Q9CQW2	ADP-ribosylation factor-like protein 8B	Arl8b	2	15985	0	75133	27.584	28.098	27.7325	27.8638	27.9356	27.4076	28.0382	27.8191	27.4404	28.1738	27.4566	27.7327	27.6881	27.2454	27.7689	27.5852	28.1578	27.6258	27.7509	28.1824	27.8733	NaN	NaN	NaN	NaN	NaN	NaN	26.7661	25.1811	27.596	27.348	26.7857	27.2814	27.7465	27.7698	26.9649	27.5389	27.7162	27.8904	27.2218
	0	NaN	A0A0N4SVK3;P62322	U6 snRNA-associated Sm-like protein LSm5	Lsm5	1	66106	0.0038425	2676	NaN	NaN	NaN	NaN	NaN	NaN	NaN	NaN	NaN	NaN	NaN	NaN	NaN	NaN	NaN	NaN	NaN	NaN	NaN	NaN	NaN	NaN	NaN	NaN	NaN	NaN	NaN	NaN	NaN	NaN	NaN	NaN	NaN	NaN	NaN	25.3002	23.7152	25.3753	25.2557	NaN
	0.0642896	0.0135953	A0A0N4SW28;Q9DAS9;A0A0N4SVT3	Guanine nucleotide-binding protein G(I)/G(S)/G(O) subunit gamma-12	Gng12	3	91815	0	17928	28.1797	28.1604	28.1238	28.1701	28.2461	28.0651	28.0867	28.1349	27.9935	27.9172	28.0329	27.982	27.6477	27.56	27.566	27.5918	28.3978	27.3201	27.034	26.9515	27.1107	NaN	NaN	NaN	NaN	NaN	NaN	NaN	NaN	NaN	NaN	NaN	NaN	27.9381	27.9078	28.0191	27.9558	28.1297	27.9609	28.004
	0	NaN	A0A0N4SW73;Q6ZQ33;Q8R361	Rab11 family-interacting protein 5	Rab11fip5	3	139.55	0.0025063	31165	NaN	NaN	NaN	NaN	NaN	NaN	NaN	NaN	NaN	NaN	NaN	NaN	NaN	NaN	NaN	NaN	NaN	NaN	NaN	NaN	NaN	NaN	NaN	NaN	NaN	NaN	NaN	NaN	NaN	NaN	NaN	NaN	NaN	NaN	NaN	NaN	NaN	NaN	NaN	NaN
	0	NaN	A0A0N4SW94;Q0VE46;O35682	Myeloid-associated differentiation marker	Myadm	1	86402	0.0084349	24284	NaN	NaN	NaN	NaN	NaN	NaN	NaN	NaN	NaN	NaN	NaN	NaN	NaN	NaN	NaN	NaN	NaN	NaN	NaN	NaN	NaN	NaN	NaN	NaN	NaN	NaN	NaN	NaN	NaN	NaN	NaN	NaN	NaN	NaN	NaN	NaN	NaN	NaN	NaN	NaN
	0	NaN	A0A0N4SWI4;Q9CR98	Protein FAM136A	Fam136a	3	97331	0	37338	NaN	NaN	NaN	NaN	NaN	NaN	NaN	NaN	NaN	NaN	NaN	NaN	NaN	NaN	NaN	NaN	NaN	NaN	NaN	NaN	NaN	NaN	NaN	NaN	NaN	NaN	NaN	NaN	NaN	NaN	NaN	NaN	NaN	NaN	NaN	NaN	NaN	NaN	NaN	NaN
	0.0715008	0.0345156	A0A0N5DF32			2	31417	0	6466	25.5947	25.3844	24.8293	25.4934	NaN	25.3013	25.4914	24.8145	25.1643	25.4375	25.2155	25.2774	25.2536	25.2116	25.361	25.2768	25.5969	24.8127	24.8535	24.3148	24.6803	NaN	NaN	NaN	NaN	NaN	NaN	NaN	NaN	NaN	NaN	NaN	NaN	26.0538	25.5885	25.962	25.8817	NaN	NaN	NaN
	0	NaN	A0A0N5DI00			1	57055	1	-2	NaN	NaN	NaN	NaN	NaN	NaN	NaN	NaN	NaN	NaN	NaN	NaN	NaN	NaN	NaN	NaN	NaN	NaN	NaN	NaN	NaN	NaN	NaN	NaN	NaN	NaN	NaN	NaN	NaN	NaN	NaN	NaN	NaN	NaN	NaN	NaN	NaN	NaN	NaN	NaN
	0	NaN	A0A0N5DKY5			3	192.66	0	90091	NaN	NaN	NaN	NaN	NaN	NaN	NaN	NaN	NaN	NaN	NaN	NaN	NaN	NaN	NaN	NaN	NaN	NaN	NaN	NaN	NaN	NaN	NaN	NaN	NaN	NaN	NaN	NaN	NaN	NaN	29.1945	NaN	27.6095	NaN	NaN	NaN	NaN	27.8145	28.2707	28.1059
	0	NaN	A0A0N5DL59			1	28644	0.0039005	28123	NaN	NaN	NaN	NaN	NaN	NaN	NaN	NaN	NaN	NaN	NaN	NaN	NaN	NaN	NaN	NaN	NaN	NaN	NaN	NaN	NaN	NaN	NaN	NaN	NaN	NaN	NaN	NaN	NaN	NaN	NaN	26.8019	25.217	NaN	NaN	NaN	NaN	NaN	NaN	NaN
	0	NaN	A0A0N5DLX0			2	133.55	0.0061846	25556	NaN	NaN	NaN	NaN	NaN	NaN	NaN	NaN	NaN	NaN	NaN	NaN	NaN	NaN	NaN	NaN	NaN	NaN	NaN	NaN	NaN	NaN	NaN	NaN	NaN	NaN	NaN	NaN	NaN	NaN	NaN	NaN	NaN	NaN	NaN	NaN	NaN	NaN	NaN	NaN
	0	NaN	A0A0N5DMQ1;A0A0N5E063			2	41837	0	8005	NaN	NaN	NaN	NaN	NaN	NaN	NaN	NaN	NaN	25.908	NaN	24.323	NaN	NaN	NaN	NaN	32.7038	NaN	NaN	NaN	NaN	NaN	NaN	NaN	NaN	NaN	NaN	NaN	NaN	NaN	NaN	NaN	NaN	NaN	NaN	NaN	NaN	NaN	NaN	NaN
	0	NaN	A0A0N5DMR3			1	49788	0.0038892	27869	NaN	NaN	NaN	NaN	NaN	NaN	NaN	NaN	NaN	NaN	NaN	NaN	NaN	NaN	NaN	NaN	NaN	NaN	NaN	NaN	NaN	NaN	NaN	NaN	NaN	NaN	NaN	NaN	NaN	NaN	NaN	NaN	NaN	NaN	NaN	NaN	NaN	27.2461	NaN	NaN
	0	NaN	A0A0N5DND5			1	57489	0	3.73	NaN	NaN	NaN	NaN	NaN	NaN	NaN	NaN	NaN	NaN	NaN	NaN	NaN	NaN	NaN	NaN	NaN	NaN	NaN	NaN	NaN	NaN	NaN	NaN	NaN	NaN	NaN	NaN	NaN	NaN	NaN	NaN	NaN	NaN	NaN	NaN	NaN	NaN	NaN	NaN
	0.00856585	-0.0163244	A0A0N5DPY4			2	50133	0.00051073	33922	NaN	NaN	27.4872	NaN	NaN	NaN	NaN	NaN	NaN	NaN	NaN	NaN	27.0992	27.2295	NaN	26.5808	25.6961	NaN	NaN	NaN	NaN	NaN	NaN	NaN	NaN	NaN	NaN	NaN	NaN	NaN	NaN	NaN	NaN	NaN	NaN	26.4554	24.8704	NaN	NaN	NaN
	0	NaN	A0A0N5DS65			1	27184	1	-2	NaN	NaN	NaN	NaN	NaN	NaN	NaN	NaN	NaN	NaN	NaN	NaN	NaN	NaN	NaN	NaN	NaN	NaN	NaN	NaN	NaN	NaN	NaN	NaN	NaN	NaN	NaN	NaN	NaN	NaN	NaN	NaN	NaN	NaN	NaN	NaN	NaN	NaN	NaN	NaN
	0.692999	0.176345	A0A0N5DSE0			2	91319	0	42225	27.0874	27.4873	27.0925	27.3012	27.3505	27.4707	27.3844	27.4028	26.9411	26.7453	26.6951	26.7978	26.862	26.5042	26.7964	26.729	27.4844	24.7516	24.8415	NaN	24.2123	NaN	NaN	NaN	NaN	NaN	NaN	NaN	NaN	NaN	NaN	NaN	NaN	26.9933	NaN	26.9872	26.4053	27.5486	27.5967	27.7509
	0	NaN	A0A0N5DZK1			1	20688	0	58524	NaN	NaN	NaN	NaN	NaN	NaN	NaN	NaN	NaN	NaN	NaN	NaN	NaN	NaN	NaN	NaN	NaN	NaN	NaN	NaN	NaN	NaN	NaN	NaN	NaN	NaN	NaN	NaN	NaN	NaN	NaN	NaN	NaN	NaN	NaN	NaN	NaN	NaN	NaN	NaN
	0	NaN	A0A0N5E2Q5			1	46.91	1	-2	NaN	NaN	NaN	NaN	NaN	NaN	NaN	NaN	NaN	NaN	NaN	NaN	NaN	NaN	NaN	NaN	NaN	NaN	NaN	NaN	NaN	NaN	NaN	NaN	NaN	NaN	NaN	NaN	NaN	NaN	NaN	NaN	NaN	26.0031	NaN	NaN	24.4181	NaN	NaN	NaN
	0	NaN	A0A0N5E2Z0			1	101.82	1	-2	NaN	NaN	NaN	NaN	NaN	NaN	NaN	NaN	NaN	NaN	NaN	NaN	NaN	NaN	NaN	NaN	NaN	NaN	NaN	NaN	NaN	NaN	NaN	NaN	NaN	NaN	NaN	NaN	NaN	NaN	NaN	NaN	NaN	NaN	NaN	NaN	NaN	NaN	NaN	NaN
	0.0385891	0.0390089	A0A0N5E320			3	62193	0	14342	NaN	NaN	NaN	NaN	26.3676	NaN	26.8734	26.0576	NaN	NaN	NaN	NaN	25.691	NaN	NaN	24.106	24.8043	NaN	NaN	NaN	NaN	NaN	NaN	NaN	NaN	NaN	NaN	NaN	NaN	26.7421	26.3933	26.3314	26.5005	NaN	NaN	NaN	NaN	NaN	NaN	NaN
	0	NaN	A0A0N5E3G3			1	35321	0	11989	NaN	NaN	NaN	NaN	NaN	NaN	NaN	NaN	NaN	NaN	NaN	NaN	NaN	NaN	NaN	NaN	NaN	NaN	NaN	NaN	NaN	NaN	NaN	NaN	NaN	NaN	NaN	NaN	NaN	NaN	NaN	NaN	NaN	NaN	NaN	NaN	NaN	NaN	NaN	NaN
	0.174376	-0.157883	A0A0N5E3U6			1	56119	0	71707	NaN	NaN	27.6154	NaN	NaN	27.5686	NaN	25.9837	NaN	NaN	NaN	NaN	NaN	27.2172	NaN	25.6322	25.8927	27.5191	27.7409	27.8269	27.7013	NaN	NaN	28.8177	27.2328	NaN	NaN	NaN	NaN	26.4216	27.0636	NaN	26.1931	27.2318	27.4213	27.682	27.4569	27.1187	NaN	27.3416
	0	NaN	A0A0N7J7I1			1	57714	0	91557	NaN	NaN	NaN	NaN	NaN	NaN	NaN	NaN	NaN	NaN	NaN	NaN	NaN	NaN	NaN	NaN	NaN	NaN	NaN	NaN	NaN	NaN	NaN	NaN	NaN	NaN	NaN	NaN	NaN	NaN	NaN	NaN	NaN	NaN	NaN	NaN	NaN	NaN	NaN	NaN
	0	NaN	A0A0P0LI18			1	51675	0	57682	NaN	NaN	NaN	NaN	NaN	NaN	NaN	NaN	NaN	NaN	NaN	NaN	NaN	NaN	NaN	NaN	NaN	NaN	NaN	NaN	NaN	NaN	NaN	NaN	NaN	NaN	NaN	NaN	NaN	NaN	NaN	NaN	NaN	NaN	NaN	NaN	NaN	NaN	27.732	NaN
	0	NaN	A0A0R4IZW8;O88456;A0A0R4J1C2	Calpain small subunit 1	Capns1	2	28406	0.0020212	31828	NaN	NaN	NaN	NaN	NaN	NaN	NaN	NaN	NaN	NaN	NaN	NaN	NaN	NaN	NaN	NaN	NaN	NaN	NaN	NaN	NaN	NaN	25.643	NaN	24.058	NaN	NaN	NaN	NaN	NaN	NaN	25.5093	23.9244	NaN	NaN	NaN	NaN	NaN	NaN	NaN
	1.52298	-0.425354	A0A0R4IZX5;P55066	Neurocan core protein	Ncan	23	137.17	0	122.74	30.5756	30.539	30.6081	30.5574	30.5228	30.5254	30.6568	30.5697	30.0757	30.1643	30.157	30.1329	30.4645	30.3255	30.2756	30.3574	30.8349	30.9711	30.729	30.9028	30.8712	29.1449	30.0877	31.2738	30.427	28.9277	29.322	28.6722	28.999	29.7871	29.5872	29.2303	29.5529	30.449	30.5586	30.4382	30.483	30.3352	30.3223	30.4208
	0.502306	-0.0696354	A0A0R4IZY0;Q8C1A5	Thimet oligopeptidase	Thop1	13	78026	0	40228	27.7127	27.8764	27.7038	27.7969	28.1041	27.7255	28.0182	27.9581	27.9693	27.9029	27.8395	27.9049	27.9093	27.6031	27.874	27.8018	28.2749	27.8231	27.9848	27.7173	27.846	NaN	NaN	NaN	NaN	NaN	NaN	NaN	NaN	NaN	NaN	NaN	NaN	27.8483	28.0233	27.9686	27.9486	27.5477	27.3724	27.8744
	0.954402	-0.210988	A0A0R4J023;Q9JLZ3;A0A0R4J1L8;F6RT60	Methylglutaconyl-CoA hydratase, mitochondrial	Auh	5	33338	0	63424	27.7188	27.4118	27.4516	27.5735	27.2808	27.5133	27.5274	27.4448	27.0911	27.3138	27.3423	27.2534	27.4283	27.2464	27.2021	27.2956	27.8014	27.6075	27.7614	27.7852	27.7201	NaN	NaN	NaN	NaN	NaN	NaN	NaN	NaN	NaN	NaN	NaN	NaN	27.624	27.5715	27.729	27.643	26.9942	27.2264	27.0353
	0	NaN	A0A0R4J030;Q8CCJ4	APC membrane recruitment protein 2	Amer2	1	66432	0.0005102	33717	NaN	NaN	NaN	NaN	NaN	NaN	NaN	NaN	NaN	NaN	NaN	NaN	NaN	NaN	NaN	NaN	NaN	NaN	NaN	NaN	NaN	NaN	NaN	NaN	NaN	NaN	NaN	NaN	NaN	NaN	NaN	NaN	NaN	NaN	NaN	NaN	NaN	NaN	NaN	NaN
	0.766505	-0.379186	A0A0R4J036;P08553;D3YZ35	Neurofilament medium polypeptide	Nefm	30	95.94	0	323.31	32.1198	32.0833	32.0651	32.1017	32.1126	32.0943	32.0691	32.0921	32.2533	32.0707	32.1539	32.1612	31.5915	31.5791	31.5963	31.589	32.4152	31.9843	32.0861	32.099	32.0574	31.5533	31.6912	27.6956	31.0856	31.9986	32.0689	31.9676	32.0123	31.686	31.5928	31.6026	31.6277	31.7857	31.764	31.8839	31.8122	32.0838	32.0646	32.1016
	1.37761	0.539757	A0A0R4J052;G5E8T9;Q99KB8;E9Q2H8;E9PYA3;D3YWI0	Hydroxyacylglutathione hydrolase, mitochondrial	Hagh	6	28.92	0	30914	27.1672	27.2096	27.3729	27.1886	27.3023	27.5324	27.0274	27.302	27.276	27.1674	27.2027	27.2161	27.5694	27.4608	27.2388	27.4295	27.7174	27.2821	27.3666	26.8839	27.1924	30.0174	29.2278	NaN	29.091	27.8439	29.8242	27.3417	28.7577	NaN	27.1727	27.0099	26.5086	27.4209	27.6237	27.5552	27.5357	27.6722	27.658	27.7807
	0.0274766	-0.00514105	A0A0R4J083;P51174	Long-chain specific acyl-CoA dehydrogenase, mitochondrial	Acadl	11	47896	0	51691	28.7473	28.7935	28.7919	28.7706	28.7928	28.6795	28.6721	28.7159	28.4123	28.5954	28.4914	28.5016	28.2461	28.3312	28.5471	28.3804	29.0178	28.6561	28.5969	28.6893	28.6479	NaN	NaN	NaN	NaN	NaN	NaN	NaN	NaN	NaN	NaN	28.5295	26.9445	28.7818	28.7277	28.8631	28.792	28.608	28.5484	28.6294
	0.127516	-0.0242662	A0A0R4J087;Q8BJI1;Q05BS7;A0A0R4J252	Sodium-dependent neutral amino acid transporter SLC6A17;Transporter	Slc6a17	5	80756	0	9892	26.9987	26.8067	26.8731	26.9059	27.0786	27.0027	26.7881	26.9616	NaN	NaN	26.8005	25.2155	27.4311	26.928	26.8492	27.0933	27.1202	26.4724	NaN	NaN	24.8874	NaN	NaN	NaN	NaN	NaN	NaN	NaN	NaN	NaN	NaN	NaN	NaN	26.965	27.0281	26.8386	26.946	27.1306	26.9085	27.0566
	1.03131	-0.115378	A0A0R4J094;Q3TC72	Fumarylacetoacetate hydrolase domain-containing protein 2A	Fahd2	6	34676	0	24541	27.1179	27.2857	27.207	27.2042	27.2146	27.2273	27.486	27.3148	27.1105	27.0251	26.922	27.0212	27.0761	27.2724	27.2167	27.1907	27.6018	27.2115	27.3223	27.1866	27.2413	NaN	NaN	NaN	NaN	NaN	NaN	NaN	NaN	NaN	NaN	NaN	NaN	27.189	26.8517	27.1119	27.0579	26.9418	27.3488	27.1868
	0	NaN	A0A0R4J0B4;Q99KK2	N-acylneuraminate cytidylyltransferase	Cmas	4	48029	0	74387	NaN	NaN	NaN	NaN	NaN	NaN	NaN	NaN	NaN	NaN	NaN	NaN	NaN	NaN	NaN	NaN	NaN	NaN	NaN	NaN	NaN	NaN	NaN	NaN	NaN	NaN	NaN	NaN	NaN	NaN	NaN	NaN	NaN	NaN	25.5533	25.3825	24.8855	25.567	NaN	NaN
	0	NaN	A0A0R4J0I1;P07759	Serine protease inhibitor A3K	Serpina3k	2	46672	0	4251	NaN	NaN	NaN	NaN	NaN	NaN	NaN	NaN	NaN	NaN	NaN	NaN	NaN	NaN	NaN	NaN	NaN	NaN	NaN	NaN	NaN	NaN	NaN	NaN	NaN	NaN	NaN	NaN	NaN	NaN	NaN	NaN	NaN	NaN	NaN	NaN	NaN	NaN	NaN	NaN
	2.9087	0.288061	A0A0R4J0I9;Q91ZX7;Q3U454	Prolow-density lipoprotein receptor-related protein 1;Low-density lipoprotein receptor-related protein 1 85 kDa subunit;Low-density lipoprotein receptor-related protein 1 515 kDa subunit;Low-density lipoprotein receptor-related protein 1 intracellular domain	Lrp1	10	504.77	0	36.21	26.3801	26.3506	26.6006	26.3655	27.0525	27.0411	26.6007	26.9129	26.4567	26.5659	26.5718	26.5324	26.6655	26.7563	26.7657	26.7299	27.0822	26.1679	26.4805	26.3932	26.3531	NaN	NaN	NaN	NaN	NaN	NaN	NaN	NaN	NaN	NaN	NaN	NaN	26.6846	26.8952	26.9777	26.8577	27.0536	27.0008	26.9486
	0.0275904	0.00495858	A0A0R4J0Q5;P21619;Q3V159	Lamin-B2	Lmnb2	6	69084	0	18085	NaN	NaN	NaN	NaN	27.0762	27.1225	NaN	26.5146	27.119	27.1093	27.2148	27.1485	26.8868	26.9058	27.2754	27.0341	26.9243	26.7452	27.5726	27.1369	27.1911	NaN	NaN	NaN	NaN	NaN	NaN	NaN	NaN	NaN	NaN	NaN	NaN	26.9251	27.1203	26.9554	27.0029	26.9095	27.265	NaN
	0	NaN	A0A0R4J0W7;A0A1B0GSR5;Q5XJV6	Serine/threonine-protein kinase LMTK3	Lmtk3	1	150.89	0.0038351	26594	NaN	NaN	NaN	NaN	NaN	NaN	NaN	NaN	NaN	NaN	NaN	NaN	NaN	NaN	NaN	NaN	NaN	NaN	NaN	NaN	NaN	NaN	NaN	NaN	NaN	NaN	NaN	NaN	NaN	NaN	NaN	NaN	NaN	NaN	NaN	NaN	NaN	NaN	NaN	NaN
	0	NaN	A0A0R4J0X5;A0A0A0MQA3;Q00896;Q00897;P07758;Q3KQQ4;P22599;Q91X22	Alpha-1-antitrypsin 1-3;Alpha-1-antitrypsin 1-4;Alpha-1-antitrypsin 1-1;Alpha-1-antitrypsin 1-2	Serpina1a;Serpina1c;Serpina1d;Serpina1b	4	45854	0	11981	NaN	NaN	NaN	NaN	NaN	NaN	NaN	NaN	NaN	NaN	NaN	NaN	NaN	NaN	NaN	NaN	NaN	26.0517	NaN	NaN	24.4667	NaN	NaN	NaN	NaN	NaN	NaN	NaN	NaN	NaN	NaN	NaN	NaN	NaN	NaN	NaN	NaN	NaN	NaN	NaN
	0	NaN	A0A0R4J0Z1;P08003	Protein disulfide-isomerase A4	Pdia4	1	72369	0.0038911	27896	NaN	NaN	NaN	NaN	NaN	NaN	NaN	NaN	NaN	NaN	NaN	NaN	NaN	NaN	NaN	NaN	NaN	NaN	NaN	NaN	NaN	NaN	NaN	NaN	NaN	NaN	NaN	NaN	NaN	NaN	NaN	NaN	NaN	NaN	NaN	NaN	NaN	NaN	NaN	NaN
	0	NaN	A0A0R4J138;P50429;B2RWQ7	Arylsulfatase B	Arsb	2	59704	0	49162	NaN	NaN	NaN	NaN	NaN	NaN	NaN	NaN	NaN	NaN	NaN	NaN	NaN	NaN	NaN	NaN	NaN	NaN	NaN	NaN	NaN	NaN	NaN	NaN	NaN	NaN	NaN	NaN	NaN	NaN	NaN	NaN	NaN	NaN	NaN	NaN	NaN	NaN	NaN	NaN
	0	NaN	A0A0R4J174;Q9QZH6	Evolutionarily conserved signaling intermediate in Toll pathway, mitochondrial	Ecsit	1	49772	0	71843	NaN	NaN	NaN	NaN	NaN	NaN	NaN	NaN	NaN	NaN	NaN	NaN	NaN	NaN	NaN	NaN	NaN	NaN	NaN	NaN	NaN	NaN	NaN	NaN	NaN	NaN	NaN	NaN	NaN	NaN	NaN	NaN	NaN	NaN	NaN	NaN	NaN	NaN	NaN	NaN
	1.51565	0.235331	A0A0R4J1F4;A2AGR0;A2AGQ6;E9QN47;A2AGQ4;Q80U28;A2AGR1;A2AGQ3;A2AGQ2;A2AGQ8;A2AGQ7;A2AGQ9;A2AGQ5;A6PWP8	MAP kinase-activating death domain protein	Madd	13	173.2	0	29868	27.2182	27.2231	27.0443	27.2206	27.0582	26.9326	27.1705	27.057	26.758	27.2315	26.7253	26.9241	27.3312	27.3088	27.3724	27.3377	27.5438	27.4078	27.4407	27.3011	27.3844	NaN	NaN	NaN	NaN	NaN	NaN	NaN	NaN	NaN	NaN	NaN	NaN	27.2676	27.6128	27.349	27.4175	27.4054	27.3958	27.7535
	0	NaN	A0A0R4J1P2;P21107	Tropomyosin alpha-3 chain	Tpm3	0	32862	0.0057252	25871	NaN	NaN	NaN	NaN	NaN	NaN	NaN	NaN	NaN	NaN	NaN	NaN	NaN	NaN	NaN	NaN	NaN	NaN	NaN	NaN	NaN	NaN	NaN	NaN	NaN	NaN	NaN	NaN	NaN	NaN	NaN	NaN	NaN	NaN	NaN	NaN	NaN	NaN	NaN	NaN
	0	NaN	A0A0R4J1T9;Q9WU79	Proline dehydrogenase 1, mitochondrial	Prodh	1	56734	0	37106	NaN	NaN	NaN	NaN	NaN	NaN	NaN	NaN	NaN	NaN	NaN	NaN	NaN	NaN	NaN	NaN	NaN	NaN	NaN	NaN	NaN	NaN	NaN	NaN	NaN	NaN	NaN	NaN	NaN	NaN	NaN	NaN	NaN	NaN	NaN	NaN	NaN	NaN	NaN	NaN
	0	NaN	A0A0R4J233;Q8C650	Septin-10	2010-09-01	1	49829	0.0024691	29482	NaN	NaN	NaN	NaN	NaN	NaN	NaN	NaN	NaN	NaN	NaN	NaN	NaN	NaN	NaN	NaN	NaN	NaN	NaN	NaN	NaN	NaN	NaN	NaN	NaN	NaN	NaN	NaN	NaN	NaN	NaN	NaN	NaN	26.0002	NaN	NaN	24.4153	NaN	NaN	NaN
	0.247618	-0.0406756	A0A0U1RPY2;P59648	FXYD domain-containing ion transport regulator 7	Fxyd7	2	81143	0	14137	27.0665	27.4887	27.3196	27.293	27.2406	27.5556	27.1098	27.3144	NaN	27.2885	27.3525	26.7359	NaN	NaN	27.2048	25.6198	27.2999	27.4285	27.5391	27.6158	27.5299	NaN	NaN	NaN	NaN	NaN	NaN	27.2535	25.6685	NaN	NaN	NaN	NaN	27.1597	27.1957	NaN	26.5929	27.1517	27.1232	27.0698
	1.01259	-0.18552	A0A0U1RPY6;B0LAE4;Q3UBA1;Q3TQE3;Q8C1Y9;Q80ZW9;Q3TIC7;Q3THR3;Q9JKW0	ADP-ribosylation factor-like protein 6-interacting protein 1	Arl6ip1	1	12934	0.002006	31263	26.3999	26.3504	26.3857	26.3754	26.4049	26.4954	26.4375	26.4465	26.0984	26.049	26.0405	26.0629	26.1006	25.9118	25.8598	25.9612	26.6418	25.8085	25.8726	25.9703	25.8853	NaN	NaN	NaN	NaN	NaN	NaN	NaN	NaN	NaN	NaN	NaN	NaN	26.2257	26.2741	NaN	25.6651	25.9824	26.4268	26.0801
	0	NaN	A0A0U1RQ95;Q6PE05;Q3TSS0;A0A0U1RNT6;Q3UZA2;A0A0U1RNK6;Q3UAP7;Q99J57;Q3TED1;Q3THS6	S-adenosylmethionine synthase;S-adenosylmethionine synthase isoform type-2	Mat2a	2	21133	0.00051046	33864	NaN	NaN	NaN	NaN	NaN	NaN	NaN	NaN	NaN	NaN	NaN	NaN	NaN	NaN	NaN	NaN	NaN	NaN	NaN	NaN	NaN	NaN	NaN	NaN	NaN	NaN	NaN	NaN	NaN	NaN	NaN	NaN	NaN	NaN	NaN	NaN	NaN	NaN	NaN	NaN
	0	NaN	A0A140DW51			1	43.81	1	-2	NaN	NaN	NaN	NaN	NaN	NaN	NaN	NaN	NaN	NaN	NaN	NaN	NaN	NaN	NaN	NaN	NaN	NaN	NaN	NaN	NaN	NaN	NaN	NaN	NaN	NaN	NaN	NaN	NaN	NaN	NaN	NaN	NaN	NaN	NaN	NaN	NaN	NaN	NaN	NaN
	0	NaN	A0A140LHS5;Q5SXE4;Q3UV75;Q61097	Kinase suppressor of Ras 1	Ksr1	2	47682	0.0061787	25509	NaN	NaN	NaN	NaN	NaN	NaN	NaN	NaN	NaN	NaN	NaN	NaN	NaN	NaN	NaN	NaN	NaN	NaN	NaN	NaN	NaN	NaN	NaN	NaN	NaN	NaN	NaN	NaN	NaN	NaN	NaN	NaN	NaN	NaN	24.1582	NaN	32.539	24.9383	NaN	NaN
	0	0.344079	A0A140LJB7;Q3MIA8;B1ATU4;G3UXW9;Q99LD4	COP9 signalosome complex subunit 1	Gps1	3	55034	0	10298	NaN	NaN	NaN	NaN	NaN	NaN	NaN	NaN	NaN	NaN	NaN	NaN	25.8305	NaN	NaN	24.2455	32.6263	NaN	NaN	NaN	NaN	NaN	NaN	NaN	NaN	NaN	NaN	NaN	NaN	NaN	NaN	NaN	NaN	NaN	26.524	NaN	24.939	26.4804	26.0195	NaN
	1.23867	-0.116519	A0A140T8J4;Q9R257	Heme-binding protein 1	Hebp1	4	21053	0	36544	26.9853	26.918	27.1298	26.952	26.8508	26.9039	27.0174	26.9257	NaN	26.8259	NaN	25.2409	26.9434	27.0269	26.9663	26.9793	27.1113	26.9799	27.2061	27.192	27.1296	NaN	NaN	NaN	NaN	NaN	NaN	NaN	NaN	NaN	NaN	NaN	NaN	26.8443	26.8647	26.738	26.8167	27.0068	26.6986	26.8939
	0	NaN	A0A171EBK8;Q5SVL6	Rap1 GTPase-activating protein 2	Rap1gap2	1	84377	0	12637	NaN	NaN	NaN	NaN	NaN	NaN	NaN	NaN	NaN	NaN	NaN	NaN	NaN	NaN	NaN	NaN	NaN	NaN	NaN	NaN	NaN	NaN	NaN	NaN	NaN	NaN	NaN	NaN	NaN	NaN	NaN	NaN	NaN	NaN	NaN	NaN	NaN	NaN	NaN	NaN
	0	NaN	A0A178UA37;A0A178U7A5			1	18682	0.002007	31276	NaN	NaN	NaN	NaN	NaN	NaN	NaN	NaN	NaN	NaN	NaN	NaN	NaN	NaN	NaN	NaN	NaN	NaN	NaN	NaN	NaN	NaN	NaN	NaN	NaN	NaN	NaN	NaN	NaN	NaN	NaN	NaN	NaN	NaN	NaN	NaN	NaN	NaN	NaN	NaN
	0	1.23684	A0A178UEM6;Q8LDS5	THO complex subunit 7A	THO7A	2	26984	0	32064	24.5829	NaN	NaN	23.5829	NaN	NaN	NaN	NaN	NaN	NaN	NaN	NaN	NaN	NaN	NaN	NaN	31.3788	NaN	NaN	NaN	NaN	NaN	NaN	NaN	NaN	NaN	NaN	NaN	NaN	NaN	NaN	NaN	NaN	NaN	25.6269	NaN	24.0419	NaN	NaN	NaN
	0	NaN	A0A178UFY4			1	44763	1	-2	NaN	NaN	24.7977	NaN	NaN	NaN	NaN	NaN	NaN	NaN	NaN	NaN	NaN	NaN	NaN	NaN	31.5936	NaN	NaN	NaN	NaN	NaN	NaN	NaN	NaN	NaN	NaN	NaN	NaN	NaN	NaN	NaN	NaN	NaN	NaN	NaN	NaN	NaN	NaN	NaN
	0	NaN	A0A178UP81;A0A178ULE0;Q9ASR0;Q56YW9;A0A178UKM5;P29516	Tubulin beta-3 chain;Tubulin beta-2 chain;Tubulin beta-8 chain	TUBB3;TUBB2;TUBB8	0	50733	0	34376	NaN	NaN	NaN	NaN	NaN	NaN	NaN	NaN	NaN	NaN	NaN	NaN	NaN	NaN	NaN	NaN	NaN	NaN	NaN	NaN	NaN	NaN	NaN	NaN	NaN	NaN	NaN	NaN	NaN	NaN	NaN	NaN	NaN	NaN	NaN	NaN	NaN	NaN	NaN	NaN
	0	NaN	A0A178UQL8;Q9FFR3	6-phosphogluconate dehydrogenase, decarboxylating 2, chloroplastic		1	53317	1	-2	NaN	NaN	NaN	NaN	NaN	NaN	NaN	NaN	NaN	NaN	NaN	NaN	NaN	NaN	NaN	NaN	NaN	NaN	NaN	NaN	NaN	NaN	NaN	NaN	NaN	NaN	NaN	NaN	NaN	NaN	NaN	NaN	NaN	NaN	NaN	NaN	NaN	NaN	NaN	NaN
	0.516263	-0.124426	A0A178UTQ9;A0A178UGA1;Q56WH1;B9DHQ0	Tubulin alpha-3 chain;Tubulin alpha-5 chain	TUBA3;TUBA5	2	49654	0	42.95	32.874	32.4442	32.6189	32.6751	31.9464	32.3778	32.0069	32.1233	33.0934	32.5032	32.6261	32.764	32.3396	32.0019	32.283	32.2155	32.881	31.9699	31.7364	32.0165	31.9127	32.4964	32.2624	NaN	31.7992	32.6338	32.7015	32.3737	32.5764	32.2291	32.5404	31.4348	32.1386	31.9999	31.7561	32.0892	31.9552	32.4273	32.4415	32.2682
	0	NaN	A0A178V011;O49513	Ras-related protein RABA1e	RABA1E	2	24.33	0	52665	NaN	NaN	NaN	NaN	NaN	NaN	NaN	NaN	NaN	NaN	NaN	NaN	NaN	NaN	NaN	NaN	NaN	NaN	NaN	NaN	NaN	NaN	NaN	NaN	NaN	NaN	NaN	NaN	NaN	NaN	NaN	NaN	NaN	NaN	NaN	NaN	NaN	26.4713	NaN	26.5012
	0	NaN	A0A178VB32;Q9SCN8;B9DI55;A0A178URT8;P54609;Q9LZF6	Cell division control protein 48 homolog D;Cell division control protein 48 homolog A;Cell division control protein 48 homolog E	CDC48D;At3g09840;CDC48A;CDC48E	1	90357	1	-2	NaN	NaN	NaN	NaN	NaN	NaN	NaN	NaN	NaN	NaN	NaN	NaN	NaN	NaN	NaN	NaN	NaN	NaN	NaN	NaN	NaN	NaN	NaN	NaN	NaN	NaN	NaN	NaN	NaN	NaN	NaN	NaN	NaN	NaN	NaN	NaN	NaN	NaN	NaN	NaN
	0	-0.0512524	A0A178VCC0;Q9LHA8;F4KCE5;A0A178UL64;P22953	Probable mediator of RNA polymerase II transcription subunit 37c;Probable mediator of RNA polymerase II transcription subunit 37e	MED37C;HSC70-1;MED37E	0	71101	1	-2	NaN	NaN	NaN	NaN	NaN	NaN	NaN	NaN	NaN	NaN	NaN	NaN	NaN	27.345	NaN	25.7601	24.1751	28.3955	28.2606	28.1327	28.2669	NaN	NaN	NaN	NaN	NaN	NaN	NaN	NaN	NaN	NaN	NaN	NaN	NaN	27.2938	NaN	25.7088	NaN	NaN	NaN
	0	NaN	A0A178VJ06;Q96300;A0A178UKR5;P42645	14-3-3-like protein GF14 nu;14-3-3-like protein GF14 upsilon	GRF7;GRF5	1	29824	1	-2	NaN	NaN	NaN	NaN	NaN	NaN	NaN	NaN	NaN	NaN	NaN	NaN	NaN	NaN	NaN	NaN	NaN	NaN	NaN	NaN	NaN	NaN	NaN	NaN	NaN	25.1301	NaN	NaN	23.5452	NaN	NaN	NaN	NaN	NaN	NaN	NaN	NaN	NaN	NaN	NaN
	0	NaN	A0A178VJE5;Q9M1Z5	Mitogen-activated protein kinase 10	MPK10	1	45172	0.0025038	30911	NaN	NaN	NaN	NaN	NaN	NaN	NaN	NaN	NaN	NaN	NaN	NaN	NaN	NaN	28.0089	26.4239	24.8389	NaN	NaN	NaN	NaN	NaN	NaN	NaN	NaN	NaN	NaN	NaN	NaN	NaN	NaN	NaN	NaN	NaN	NaN	NaN	NaN	NaN	NaN	NaN
	0	NaN	A0A178VK57;Q9SV07	Acyl-CoA--sterol O-acyltransferase 1	ASAT1	1	39.32	1	-2	NaN	NaN	NaN	NaN	NaN	NaN	NaN	NaN	NaN	NaN	NaN	NaN	NaN	NaN	NaN	NaN	NaN	NaN	NaN	NaN	NaN	NaN	NaN	NaN	NaN	NaN	NaN	NaN	NaN	NaN	NaN	NaN	NaN	NaN	NaN	NaN	NaN	NaN	NaN	NaN
	0	NaN	A0A178VY43;Q7DM58	ABC transporter C family member 4	ABCC4	2	169.03	0.003848	26994	NaN	NaN	NaN	NaN	NaN	NaN	NaN	NaN	NaN	NaN	NaN	NaN	NaN	NaN	NaN	NaN	NaN	NaN	NaN	NaN	NaN	NaN	NaN	NaN	NaN	NaN	NaN	NaN	NaN	NaN	NaN	NaN	NaN	NaN	28.394	NaN	26.8091	NaN	NaN	NaN
	0	NaN	A0A178W2Z3;A0A178W2X4;Q93VD3	CBL-interacting serine/threonine-protein kinase 23	CIPK23	1	10721	0.0038406	26754	NaN	NaN	NaN	NaN	NaN	NaN	NaN	NaN	NaN	NaN	NaN	NaN	NaN	NaN	NaN	NaN	NaN	NaN	NaN	NaN	NaN	NaN	NaN	NaN	NaN	NaN	NaN	NaN	NaN	NaN	NaN	NaN	NaN	NaN	NaN	NaN	NaN	NaN	NaN	NaN
	0	NaN	A0A178W311;Q5E924	Glyceraldehyde-3-phosphate dehydrogenase GAPCP2, chloroplastic	GAPCP2	3	43024	0	37303	NaN	NaN	NaN	NaN	NaN	NaN	NaN	NaN	NaN	NaN	NaN	NaN	NaN	NaN	NaN	NaN	NaN	29.9389	NaN	NaN	28.3539	NaN	NaN	NaN	NaN	NaN	NaN	NaN	NaN	NaN	NaN	NaN	NaN	NaN	NaN	NaN	NaN	NaN	NaN	NaN
	0	NaN	A0A178W9N7;Q9S9N1	Heat shock 70 kDa protein 5	HSP70-5	2	70914	0	57124	NaN	NaN	NaN	NaN	NaN	NaN	NaN	NaN	NaN	NaN	NaN	NaN	NaN	NaN	NaN	NaN	NaN	NaN	NaN	NaN	NaN	NaN	NaN	NaN	NaN	NaN	NaN	NaN	NaN	NaN	NaN	25.0187	23.4337	NaN	NaN	NaN	NaN	NaN	NaN	NaN
	0	NaN	A0A178WH48			1	66037	0	68472	NaN	NaN	NaN	NaN	NaN	NaN	NaN	NaN	NaN	NaN	NaN	NaN	NaN	NaN	NaN	NaN	NaN	NaN	NaN	NaN	NaN	NaN	NaN	NaN	NaN	NaN	NaN	NaN	NaN	NaN	NaN	NaN	NaN	NaN	NaN	NaN	NaN	NaN	NaN	NaN
	0	NaN	A0A178WMH4;Q9SSG3	HIPL1 protein	HIPL1	1	75235	1	-2	NaN	27.3801	NaN	26.3801	NaN	NaN	NaN	NaN	NaN	NaN	NaN	NaN	NaN	NaN	NaN	NaN	24.2101	NaN	NaN	NaN	NaN	NaN	NaN	NaN	NaN	NaN	NaN	NaN	NaN	NaN	NaN	NaN	NaN	NaN	NaN	NaN	NaN	NaN	NaN	NaN
	0.122565	-0.0347411	A0A1B0GR11;Q93092;P37837	Transaldolase	Taldo1;TALDO1	13	42151	0	30671	28.9921	28.9982	28.9329	28.9951	29.1417	29.2644	29.1824	29.1971	28.8782	28.8291	28.8932	28.8671	28.8143	28.8882	28.851	28.8515	29.3944	28.4563	28.326	28.7891	28.5372	NaN	NaN	NaN	NaN	27.8174	NaN	NaN	26.2325	NaN	NaN	NaN	NaN	29.0882	29.1131	29.0646	29.0888	29.1643	29.0873	29.0372
	0.32562	-0.0753579	A0A1B0GRU0;Q3TXX4;Q7TQH3;A0A0R4J0A6;Q8BLE7	Vesicular glutamate transporter 1;Vesicular glutamate transporter 2	Slc17a7;Slc17a6	6	64318	0	23843	28.8252	28.7351	28.7102	28.7808	28.9376	28.6462	29.0529	28.8889	28.7293	28.5294	28.7407	28.6697	28.6462	28.6968	28.6501	28.6645	29.1631	27.1889	27.6982	27.3197	27.4188	28.3273	28.1411	NaN	27.6523	28.4319	28.5738	28.8556	28.6313	29.1407	28.6913	29.7085	29.2404	28.603	28.4943	28.602	28.5673	28.8631	28.6949	28.875
	3.12971	0.267334	A0A1B0GRV0;Q3UBN8;Q3U449;Q9Z0S1;D3Z0E6	3(2),5-bisphosphate nucleotidase 1	Bpnt1	10	34973	0	146.63	28.6069	28.5512	28.4882	28.5793	28.3213	28.487	28.251	28.3565	28.4364	28.5638	28.491	28.498	28.4627	28.3792	28.3452	28.3965	28.8673	28.6273	28.4596	28.3506	28.4836	NaN	29.1035	NaN	27.5186	NaN	NaN	NaN	NaN	29.1482	28.7929	NaN	28.3965	28.7374	28.7775	28.8483	28.7885	28.7366	28.6728	28.8723
	0.951864	-0.472789	A0A1B0GS08;J3QP43;Q0VBF8	Protein stum homolog	6330403A02Rik	3	14775	0	28401	27.7614	27.5751	27.6304	27.6712	NaN	NaN	29.3749	27.79	27.2109	27.4106	27.511	27.3828	29.3541	27.4553	29.1328	28.8573	28.4566	27.1281	27.569	27.2066	27.3143	27.6299	27.4795	NaN	26.9717	27.6525	NaN	27.6798	27.0812	27.0343	NaN	27.4969	26.6991	27.7015	NaN	NaN	26.1165	NaN	27.081	NaN
	0.107857	0.0280265	A0A1B0GS58;Q9CQM9;A0A1B0GT04	Glutaredoxin-3	Glrx3	7	41704	0	21.99	27.6346	27.667	NaN	27.6509	27.35	27.7491	27.7909	27.6432	28.0195	28.0235	27.6661	27.9125	27.7234	27.7281	27.2824	27.5926	27.9997	27.761	27.6732	27.9038	27.7825	NaN	NaN	NaN	NaN	NaN	NaN	NaN	NaN	NaN	NaN	NaN	NaN	NaN	27.3063	NaN	25.7213	27.8364	27.5402	27.8508
	1.44184	0.191782	A0A1B0GSF7;A0A1B0GQU8;Q0QEW9;Q642K1;Q58EW0;P35980;A0A1B0GRZ3;A0A1B0GSA8;A0A1B0GSS8	60S ribosomal protein L18	Rpl18	3	15245	0	49452	27.1116	27.0893	27.3239	27.1005	26.7453	26.8934	26.7493	26.7977	26.9744	27.1458	26.884	27.0055	26.9385	27.13	27.2952	27.1286	27.45	26.9928	27.0849	26.9956	27.0251	NaN	NaN	NaN	NaN	NaN	NaN	NaN	NaN	NaN	NaN	NaN	NaN	27.4394	27.2728	27.3129	27.3435	27.0006	27.1232	26.6484
	0	NaN	A0A1B0GSI8;Q3TIR3	Synembryn-A	Ric8a	1	36832	0	48488	NaN	NaN	NaN	NaN	NaN	NaN	NaN	NaN	NaN	NaN	NaN	NaN	NaN	NaN	NaN	NaN	NaN	NaN	NaN	NaN	NaN	NaN	NaN	NaN	NaN	NaN	NaN	NaN	NaN	NaN	NaN	NaN	NaN	NaN	NaN	NaN	NaN	NaN	NaN	NaN
	0	NaN	A0A1B0GSL5;A0A1B0GSC2;A0A1B0GRH1;A0A1B0GSB2;Q3TDS9;Q5M9M0;P19253;A0A1B0GSJ2;A0A1B0GT00;A0A1B0GSQ6;A0A140T8K2;A0A1B0GS68;P40429	60S ribosomal protein L13a	Rpl13a;RPL13A	2	11803	0.0024765	2976	NaN	NaN	NaN	NaN	NaN	NaN	NaN	NaN	NaN	NaN	NaN	NaN	NaN	NaN	NaN	NaN	NaN	NaN	NaN	NaN	NaN	NaN	NaN	NaN	NaN	NaN	NaN	NaN	NaN	NaN	NaN	NaN	NaN	NaN	NaN	NaN	NaN	NaN	NaN	NaN
	0	NaN	A0A1B0GSM3;A0A1B0GS63;Q8K221	Arfaptin-2	Arfip2	1	29348	0	17625	NaN	NaN	NaN	NaN	NaN	NaN	NaN	NaN	NaN	NaN	NaN	NaN	NaN	NaN	NaN	NaN	NaN	NaN	NaN	NaN	NaN	NaN	NaN	NaN	NaN	NaN	NaN	NaN	NaN	NaN	NaN	NaN	NaN	NaN	NaN	NaN	NaN	NaN	NaN	NaN
	0	NaN	A0A1B0GT75;A0A1B0GR63;Q9DB34	Charged multivesicular body protein 2a	Chmp2a	1	18311	0	34794	NaN	NaN	NaN	NaN	NaN	NaN	NaN	NaN	NaN	NaN	NaN	NaN	NaN	NaN	NaN	NaN	NaN	NaN	NaN	NaN	NaN	NaN	NaN	NaN	NaN	NaN	NaN	NaN	NaN	NaN	NaN	25.5497	23.9647	NaN	NaN	NaN	NaN	NaN	NaN	NaN
	0	NaN	A0A1B1W4V2;P19366	ATP synthase subunit beta, chloroplastic	atpB	2	53933	0	21575	NaN	NaN	NaN	NaN	NaN	NaN	NaN	NaN	NaN	NaN	NaN	NaN	NaN	NaN	NaN	NaN	NaN	NaN	NaN	NaN	NaN	NaN	NaN	NaN	NaN	30.4141	NaN	NaN	28.8291	NaN	NaN	NaN	NaN	NaN	NaN	NaN	NaN	NaN	NaN	NaN
	0	NaN	A0A1C7CYU3;Q8BRD3;Q02819;Q3TCI1	Nucleobindin-1	Nucb1	5	52997	0	59639	NaN	NaN	NaN	NaN	NaN	NaN	NaN	NaN	NaN	NaN	NaN	NaN	NaN	NaN	NaN	NaN	NaN	NaN	NaN	NaN	NaN	NaN	NaN	NaN	NaN	NaN	NaN	NaN	NaN	NaN	NaN	NaN	NaN	NaN	NaN	NaN	NaN	25.5548	26.1554	NaN
	0.498053	-0.0829814	A0A1C7CYV0;Q3UJG9;B1AX58;Q99K51;Q3UKB1	Plastin-3	Pls3	10	70642	0	40662	27.3269	27.0634	27.2175	27.2012	27.2129	27.3152	27.4253	27.3204	27.4657	27.2848	27.2628	27.3407	26.8124	27.0426	27.3654	27.0914	27.6582	27.2617	27.0654	NaN	26.5819	NaN	NaN	NaN	NaN	NaN	NaN	NaN	NaN	NaN	NaN	NaN	NaN	27.3095	27.3145	27.1453	27.2585	27.4008	27.3558	27.3509
	0.416499	-0.224318	A0A1C7FRY7			1	31574	0.0061905	25663	26.6898	NaN	27.6694	25.6898	27.5935	27.4051	27.4251	27.4771	28.2299	NaN	NaN	26.6449	27.9581	28.0227	28.1923	28.0611	27.754	27.8975	28.0394	NaN	27.3852	NaN	NaN	NaN	NaN	NaN	NaN	NaN	NaN	NaN	NaN	NaN	NaN	27.6221	27.7197	NaN	27.0868	26.7052	27.8805	27.8072
	0	NaN	A0A1C7G6S1			1	41707	1	-2	NaN	NaN	NaN	NaN	NaN	NaN	NaN	NaN	NaN	NaN	NaN	NaN	NaN	NaN	NaN	NaN	NaN	NaN	NaN	NaN	NaN	NaN	NaN	NaN	NaN	NaN	NaN	NaN	NaN	NaN	NaN	NaN	NaN	NaN	NaN	NaN	NaN	NaN	NaN	23.6859
	0	NaN	A0A1C7G726			1	50964	0	30659	NaN	NaN	NaN	NaN	NaN	NaN	NaN	NaN	NaN	NaN	NaN	NaN	NaN	NaN	NaN	NaN	NaN	NaN	NaN	NaN	NaN	NaN	NaN	NaN	NaN	NaN	NaN	NaN	NaN	NaN	NaN	NaN	NaN	NaN	NaN	NaN	NaN	NaN	NaN	NaN
	0	NaN	A0A1C7G9W9			1	31711	1	-2	NaN	NaN	NaN	NaN	NaN	NaN	NaN	NaN	NaN	NaN	NaN	NaN	NaN	NaN	NaN	NaN	NaN	NaN	NaN	NaN	NaN	NaN	NaN	NaN	NaN	NaN	NaN	NaN	NaN	NaN	NaN	NaN	NaN	NaN	NaN	NaN	NaN	NaN	NaN	NaN
	0	NaN	A0A1C7GDZ6			2	49996	1	-2	NaN	NaN	25.2306	NaN	NaN	NaN	NaN	NaN	NaN	NaN	NaN	NaN	NaN	NaN	NaN	NaN	32.0265	NaN	NaN	NaN	NaN	NaN	NaN	NaN	NaN	NaN	NaN	NaN	NaN	NaN	NaN	NaN	NaN	NaN	NaN	NaN	NaN	NaN	NaN	NaN
	0	NaN	A0A1C7H5S6			1	15645	0.003876	27618	NaN	NaN	NaN	NaN	NaN	NaN	NaN	NaN	NaN	NaN	NaN	NaN	NaN	NaN	NaN	NaN	NaN	NaN	NaN	NaN	NaN	NaN	NaN	NaN	NaN	NaN	NaN	NaN	NaN	NaN	NaN	NaN	NaN	NaN	NaN	NaN	NaN	NaN	NaN	NaN
	0	NaN	A0A1C7H6P0			1	111.13	1	-2	NaN	NaN	NaN	NaN	NaN	NaN	NaN	NaN	NaN	NaN	NaN	NaN	NaN	NaN	NaN	NaN	NaN	NaN	NaN	NaN	NaN	NaN	NaN	NaN	NaN	NaN	NaN	NaN	NaN	NaN	NaN	NaN	NaN	NaN	NaN	NaN	NaN	NaN	NaN	NaN
	0	NaN	A0A1C7HL98			1	28144	1	-2	NaN	NaN	NaN	NaN	NaN	NaN	NaN	NaN	NaN	NaN	NaN	NaN	NaN	NaN	NaN	NaN	NaN	NaN	NaN	NaN	NaN	NaN	NaN	NaN	NaN	NaN	NaN	NaN	NaN	NaN	NaN	NaN	NaN	NaN	NaN	NaN	NaN	NaN	NaN	NaN
	0	NaN	A0A1C7HMY7			1	64191	1	-2	NaN	NaN	NaN	NaN	NaN	NaN	NaN	NaN	NaN	NaN	NaN	NaN	NaN	NaN	NaN	NaN	NaN	NaN	NaN	NaN	NaN	NaN	NaN	NaN	NaN	NaN	NaN	NaN	NaN	NaN	NaN	NaN	NaN	NaN	NaN	NaN	NaN	NaN	NaN	NaN
	0	NaN	A0A1C7HPE4			1	39063	1	-2	NaN	NaN	NaN	NaN	27.0208	NaN	NaN	25.4359	NaN	NaN	NaN	NaN	NaN	NaN	NaN	NaN	23.8509	NaN	NaN	NaN	NaN	NaN	NaN	NaN	NaN	NaN	NaN	NaN	NaN	NaN	NaN	NaN	NaN	NaN	NaN	NaN	NaN	NaN	NaN	NaN
	1.06403	-0.501346	A0A1C7HS04			2	32154	0.0034247	28453	NaN	NaN	NaN	NaN	NaN	NaN	NaN	NaN	NaN	NaN	NaN	NaN	27.963	NaN	27.8351	27.3155	25.7305	NaN	NaN	27.5459	25.9609	NaN	NaN	NaN	NaN	NaN	NaN	NaN	NaN	NaN	NaN	NaN	NaN	28.0032	27.8134	27.8589	27.8941	27.175	27.1882	27.0844
	0	NaN	A0A1C7I7M2			1	34993	1	-2	NaN	NaN	NaN	NaN	NaN	NaN	NaN	NaN	NaN	NaN	NaN	NaN	NaN	NaN	NaN	NaN	NaN	NaN	NaN	NaN	NaN	NaN	NaN	NaN	NaN	NaN	NaN	NaN	NaN	NaN	NaN	NaN	NaN	NaN	NaN	NaN	NaN	NaN	NaN	NaN
	0	NaN	A0A1C7I9Q2			1	95812	0.0024851	29988	NaN	NaN	NaN	NaN	NaN	NaN	NaN	NaN	NaN	NaN	NaN	NaN	NaN	NaN	NaN	NaN	NaN	NaN	NaN	NaN	NaN	NaN	NaN	NaN	NaN	NaN	NaN	NaN	NaN	NaN	NaN	NaN	NaN	NaN	NaN	NaN	NaN	NaN	23.879	NaN
	0	NaN	A0A1C7IF64			1	40508	0.0093545	24071	NaN	NaN	NaN	NaN	NaN	NaN	NaN	NaN	NaN	NaN	NaN	NaN	NaN	NaN	NaN	NaN	NaN	NaN	NaN	NaN	NaN	NaN	NaN	NaN	NaN	NaN	NaN	NaN	NaN	NaN	NaN	NaN	NaN	NaN	NaN	22.1704	30.5512	NaN	NaN	NaN
	0.953539	0.160817	A0A1C7ZMY3;D3Z5K8;Q80Z38	SH3 and multiple ankyrin repeat domains protein 2	Shank2	8	134.61	0	23429	26.2434	26.7179	26.4694	26.5001	26.746	26.5007	26.6047	26.6206	26.7456	26.8042	26.5818	26.7135	26.6435	26.4475	26.9008	26.6759	27.0425	26.6396	27.0032	27.0401	26.9053	NaN	NaN	NaN	NaN	NaN	NaN	NaN	NaN	NaN	NaN	NaN	NaN	27.0195	26.6266	26.9174	26.8639	26.721	26.0527	26.7652
	0	NaN	A0A1D5RLN6;A0A1B0GR85;Q8BRV5	Uncharacterized protein KIAA1671	Kiaa1671	1	43215	0	3695	NaN	NaN	NaN	NaN	NaN	NaN	NaN	NaN	NaN	NaN	NaN	NaN	NaN	NaN	NaN	NaN	NaN	NaN	NaN	NaN	NaN	NaN	NaN	NaN	NaN	NaN	NaN	NaN	NaN	NaN	NaN	NaN	NaN	NaN	NaN	NaN	NaN	NaN	NaN	NaN
	0	NaN	A0A1D5RLR0;Q3TXK6;Q9QZE7	Translin-associated protein X	Tsnax	2	19348	0	3745	NaN	NaN	NaN	NaN	NaN	NaN	NaN	NaN	NaN	NaN	NaN	NaN	NaN	NaN	NaN	NaN	NaN	NaN	NaN	NaN	NaN	NaN	NaN	NaN	NaN	NaN	NaN	NaN	NaN	NaN	NaN	NaN	NaN	NaN	NaN	NaN	NaN	NaN	NaN	NaN
	0.319999	0.0713939	A0A1D5RLS1;Q60902	Epidermal growth factor receptor substrate 15-like 1	Eps15l1	6	66204	0	40552	NaN	NaN	NaN	NaN	26.4613	26.5348	26.3889	26.4629	26.0347	26.1727	26.6079	26.293	26.4957	26.4651	26.5993	26.5212	26.4289	26.4919	26.7371	26.4507	26.5656	NaN	NaN	NaN	NaN	NaN	NaN	NaN	NaN	NaN	NaN	NaN	NaN	NaN	26.0503	26.742	25.8523	26.9104	26.1849	26.4479
	0	NaN	A0A1D5RLY6;B2RWW1;Q8C052	Microtubule-associated protein 1S;MAP1S heavy chain;MAP1S light chain	Map1s	2	91025	0	66461	NaN	NaN	NaN	NaN	NaN	NaN	NaN	NaN	NaN	NaN	NaN	NaN	NaN	NaN	NaN	NaN	NaN	NaN	NaN	NaN	NaN	NaN	NaN	NaN	NaN	NaN	NaN	NaN	NaN	NaN	NaN	NaN	NaN	NaN	NaN	NaN	NaN	NaN	NaN	NaN
	0	NaN	A0A1D5RM74;A0A1D5RLE4;Q8BPF9;Q545V8;O54833	Casein kinase II subunit alpha	Csnk2a2	2	27878	0.0020161	31639	NaN	NaN	NaN	NaN	NaN	NaN	NaN	NaN	NaN	NaN	NaN	NaN	NaN	NaN	25.8052	24.2202	32.601	NaN	NaN	NaN	NaN	NaN	NaN	NaN	NaN	NaN	NaN	NaN	NaN	NaN	NaN	NaN	NaN	NaN	NaN	NaN	NaN	NaN	NaN	NaN
	1.31505	0.150308	A0A1D5RM83;E9PUA3;Q8R0S2	IQ motif and SEC7 domain-containing protein 1	Iqsec1	12	117.93	0	42737	27.9592	27.8831	27.7816	27.9217	28.3373	28.5122	27.8599	28.2619	28.1854	28.1677	28.0673	28.1411	28.0677	27.8528	28.2024	28.0481	28.5037	27.6048	27.618	27.6788	27.6342	NaN	NaN	NaN	NaN	NaN	NaN	28.4325	26.8475	NaN	NaN	NaN	NaN	28.1238	28.2475	28.3374	28.2389	28.2996	28.3886	28.1899
	0	NaN	A0A1D5RMB6;A0A1D5RM03;A0A1D5RMD8;B7ZWL1;B2RXR3;A0A1D5RMJ8;Q6ZQ08;A5YKK6	CCR4-NOT transcription complex subunit 1	Cnot1;CNOT1	1	10537	0.002457	29014	NaN	NaN	NaN	NaN	NaN	NaN	NaN	NaN	NaN	NaN	NaN	NaN	NaN	NaN	NaN	NaN	NaN	NaN	NaN	NaN	NaN	NaN	NaN	NaN	NaN	NaN	NaN	NaN	NaN	NaN	NaN	NaN	NaN	20.09	NaN	NaN	31.7928	NaN	NaN	NaN
	0	NaN	A0A1D5RMC1;Q6PDL0;A0A1D5RM94	Cytoplasmic dynein 1 light intermediate chain 2	Dync1li2	4	45.24	0	70575	NaN	NaN	NaN	NaN	NaN	NaN	NaN	NaN	NaN	NaN	NaN	NaN	NaN	NaN	NaN	NaN	NaN	NaN	NaN	NaN	NaN	NaN	NaN	NaN	NaN	NaN	NaN	NaN	NaN	NaN	NaN	NaN	NaN	NaN	NaN	NaN	NaN	NaN	NaN	NaN
	0	NaN	A0A1D5RME4;A0A1D5RLW5;Q05CK2;Q3THJ0;A0A1D5RM85;P62717	60S ribosomal protein L18a	Rpl18a	1	14364	0	52453	NaN	NaN	NaN	NaN	NaN	NaN	NaN	NaN	NaN	NaN	NaN	NaN	NaN	NaN	NaN	NaN	NaN	NaN	NaN	NaN	NaN	NaN	NaN	NaN	NaN	NaN	NaN	NaN	NaN	NaN	NaN	NaN	NaN	NaN	NaN	NaN	NaN	NaN	NaN	NaN
	0.37953	0.11601	A0A1L1SQA8;Q58EA6;P62852	40S ribosomal protein S25	Rps25	4	10309	0	99584	27.7553	27.9748	27.9969	27.8692	NaN	28.0007	NaN	26.4157	NaN	27.6526	27.9998	27.2516	27.5417	27.7534	27.6602	27.6544	27.825	27.8332	27.8653	NaN	27.2644	NaN	NaN	NaN	NaN	NaN	NaN	NaN	NaN	NaN	NaN	NaN	NaN	28.153	27.8297	28.7214	28.2827	28.3688	27.5657	27.9504
	3.13836	-0.22653	A0A1L1STE6;Q9D6R2	Isocitrate dehydrogenase [NAD] subunit alpha, mitochondrial	Idh3a	21	41.52	0	323.31	32.1001	32.0561	32.0215	32.0783	32.0108	31.9866	31.9697	31.9892	31.7871	31.8542	31.75	31.7977	31.8603	31.8186	31.925	31.8687	32.3474	32.1786	32.0392	32.0236	32.0822	31.8757	31.9974	31.0066	31.6888	31.7149	31.5972	31.697	31.6706	31.7942	31.8923	31.7073	31.7999	31.7514	31.7507	31.7951	31.7659	31.7224	31.6853	31.6741
	0	NaN	A0A1L1SUR7			1	42244	0	41477	NaN	NaN	NaN	NaN	NaN	NaN	NaN	NaN	NaN	NaN	NaN	NaN	NaN	NaN	NaN	NaN	NaN	NaN	NaN	NaN	NaN	NaN	NaN	NaN	NaN	NaN	NaN	NaN	NaN	NaN	NaN	NaN	NaN	NaN	NaN	NaN	NaN	NaN	NaN	NaN
	0.118934	-0.13786	A0A1L1SUX8;Q53YX2;P01831	Thy-1 membrane glycoprotein	Thy1	7	14038	0	276.24	32.657	32.6841	32.6482	32.6706	32.7132	32.7048	32.7153	32.7111	32.4316	32.3181	32.7139	32.4976	32.4051	32.3847	32.4281	32.4061	32.9897	32.2967	32.3508	32.6833	32.4539	32.7668	32.9116	25.7292	32.2613	32.9237	32.6785	32.7282	32.7808	32.8489	32.786	32.8957	32.8442	32.6703	32.6509	32.7852	32.7034	32.7975	32.7346	32.853
	0.802791	-0.230345	A0A1L1SV25;Q3ULT2;P57780;Q3UDJ7;Q1A602	Alpha-actinin-4	Actn4	9	107.11	0	168.68	29.1705	29.2069	29.2459	29.1888	29.3656	29.5311	29.5488	29.4842	29.4498	29.6713	29.639	29.5899	29.502	29.7349	29.5029	29.5842	29.8897	29.0446	29.3175	29.2197	29.1983	29.4364	29.2873	28.9835	29.2478	28.4544	28.9073	28.8638	28.7558	28.1142	28.0449	28.6606	28.3005	29.5692	29.4808	29.4114	29.4886	29.6234	29.668	29.5695
	0	NaN	A0AUN0;Q4G0C0;G3X928;Q6NZC7	SEC23-interacting protein	Sec23ip	1	95116	0.0015175	32028	NaN	NaN	NaN	NaN	NaN	NaN	NaN	NaN	NaN	NaN	NaN	NaN	NaN	NaN	NaN	NaN	NaN	NaN	NaN	NaN	NaN	NaN	NaN	NaN	NaN	NaN	NaN	NaN	NaN	NaN	NaN	NaN	NaN	NaN	NaN	NaN	NaN	NaN	NaN	NaN
	0.161013	0.041111	A0JNY3;Q8BUV3	Gephyrin;Molybdopterin adenylyltransferase;Molybdopterin molybdenumtransferase	Gphn	10	83665	0	55361	28.0926	28.1444	27.4995	28.1187	28.1134	28.168	28.0657	28.1163	27.8294	27.6133	27.7192	27.7233	27.7002	27.709	27.732	27.7138	28.2983	27.86	27.7727	27.6333	27.7583	NaN	NaN	NaN	NaN	NaN	NaN	NaN	NaN	NaN	NaN	NaN	NaN	27.708	27.7886	27.8375	27.779	28.1474	27.9144	28.0886
	0	NaN	A0SZP7;A0SZP3;A0A192EZ46;Q9G4F3;Q9G4F2;Q9G4F1;Q9G0R6;Q594N8;D7PEN1;D7PEE1;D7PEA3;D7PE89;A0A192F035			1	19901	1	-2	NaN	NaN	NaN	NaN	NaN	NaN	NaN	NaN	NaN	NaN	NaN	NaN	NaN	NaN	NaN	NaN	NaN	NaN	NaN	NaN	NaN	NaN	NaN	NaN	NaN	NaN	NaN	NaN	NaN	NaN	26.8495	NaN	25.2645	NaN	NaN	NaN	NaN	NaN	NaN	NaN
	0.724078	0.116216	A1A4T2;Q8BHN3;Q3UE86	Neutral alpha-glucosidase AB	Ganab	7	109.4	0	21245	26.7986	26.6264	26.7287	26.7151	27.0099	26.6921	27.0553	26.9279	26.8629	26.9575	27.0108	26.945	26.7971	27.0366	27.035	26.9605	27.3066	27.1656	27.148	27.4801	27.2728	NaN	NaN	NaN	NaN	NaN	NaN	NaN	NaN	NaN	NaN	NaN	NaN	27.2202	27.1607	27.3994	27.2637	27.0696	27.1243	27.2549
	1.08005	-0.332936	A1BN54		Actn1	1	102.72	0	323.31	31.513	31.5921	31.4531	31.5531	31.6574	31.599	31.6874	31.6484	31.7244	31.7935	31.7529	31.7572	31.8682	31.8388	31.8715	31.8596	32.117	31.5572	31.6582	31.8222	31.6834	31.1405	31.4636	29.1954	30.8836	30.7388	30.7294	30.7743	30.7476	31.3754	31.3053	30.9667	31.2265	31.5218	31.5494	31.6315	31.5683	31.7311	31.8024	31.6956
	1.4267	0.177412	A1ILG8;Q8BX70;A0A1L1SUY8	Vacuolar protein sorting-associated protein 13C	Vps13c	3	420.08	0	80654	NaN	NaN	NaN	NaN	NaN	24.0498	NaN	32.4306	NaN	NaN	NaN	NaN	24.2025	24.3738	24.1705	24.2518	32.9997	NaN	NaN	NaN	NaN	NaN	NaN	NaN	NaN	NaN	NaN	NaN	NaN	NaN	NaN	NaN	NaN	24.211	24.4888	24.605	24.4442	24.3504	24.4606	24.461
	0.559177	-0.176709	A1L0U6;A2AS98;P28660	Nck-associated protein 1	Nckap1	23	129.38	0	141.46	29.7971	29.6692	29.5269	29.7346	29.6829	29.5981	29.6604	29.6476	29.3001	29.2379	29.4299	29.3249	29.5459	29.5764	29.4807	29.5349	29.9653	29.5336	29.377	29.7664	29.5679	28.6327	28.0624	NaN	27.7906	28.9535	28.8298	28.4047	28.7478	29.9228	29.8872	29.2368	29.7148	29.7358	29.9048	29.8464	29.8307	29.7916	29.4353	29.8416
	0.545068	-0.103665	A1L3B8;P26516	26S proteasome non-ATPase regulatory subunit 7	Psmd7	4	36539	0	20822	NaN	26.9259	26.4592	25.9259	26.8132	26.6718	26.7857	26.7582	26.5756	26.6835	26.7859	26.6842	26.6976	26.4818	26.8053	26.6678	26.9948	26.3781	26.539	NaN	25.8758	NaN	NaN	NaN	NaN	NaN	NaN	NaN	NaN	NaN	NaN	NaN	NaN	26.3771	26.7429	26.4942	26.5462	26.5667	26.6122	26.6338
	0.5486	-0.188905	A2A4W9;Q8VI61;Q8BIF2;Q9JJ43;Q8BP71;B7ZC11;A0A0N5DRC6	RNA binding protein fox-1 homolog 3;RNA binding protein fox-1 homolog 1;RNA binding protein fox-1 homolog 2	Rbfox3;Rbfox1;Rbfox2	2	18709	0	40164	NaN	NaN	NaN	NaN	NaN	NaN	25.9897	24.4047	NaN	NaN	NaN	NaN	NaN	NaN	25.9034	24.3184	23.7773	25.6428	NaN	NaN	24.0578	NaN	NaN	NaN	NaN	NaN	NaN	NaN	NaN	NaN	NaN	NaN	NaN	25.9129	25.6531	NaN	25.2039	25.7758	25.9268	25.8981
	0	NaN	A2A547;Q5I0T8;P84099	Ribosomal protein L19;60S ribosomal protein L19	Rpl19	1	23247	0	44402	NaN	NaN	NaN	NaN	NaN	NaN	NaN	NaN	NaN	NaN	NaN	NaN	NaN	NaN	NaN	NaN	NaN	NaN	NaN	NaN	NaN	NaN	NaN	NaN	NaN	NaN	NaN	NaN	NaN	NaN	NaN	NaN	NaN	NaN	NaN	NaN	NaN	NaN	NaN	NaN
	0.2355	-0.102684	A2A5N2;Q9CQV8;A2A5N1	14-3-3 protein beta/alpha;14-3-3 protein beta/alpha, N-terminally processed	Ywhab	14	28086	0	323.31	32.4852	32.4798	32.4173	32.4825	32.5344	32.5334	32.6061	32.5584	32.5317	32.4354	32.5705	32.5136	32.3844	32.3971	32.3581	32.38	32.8948	32.2186	32.0676	32.1972	32.1627	32.5618	32.2683	30.2204	31.9864	32.6553	32.6454	32.5619	32.6215	33.623	33.2005	33.1399	33.3376	32.1967	32.2341	32.201	32.2107	32.2041	32.2761	32.3211
	0	-0.209984	A2A6F8;A0A0N5DS43;P62830	60S ribosomal protein L23	Rpl23	1	62123	0	65212	NaN	NaN	NaN	NaN	NaN	NaN	NaN	NaN	NaN	NaN	NaN	NaN	NaN	26.9955	NaN	25.4105	23.8256	26.7167	NaN	26.892	26.2221	NaN	NaN	NaN	NaN	NaN	NaN	NaN	NaN	NaN	NaN	NaN	NaN	NaN	NaN	27.3629	25.778	NaN	26.6065	NaN
	0	NaN	A2A6Q3;A2A6Q2;Q3TH99;Q9JM96	Cdc42 effector protein 4	Cdc42ep4	1	94265	0	45921	NaN	NaN	NaN	NaN	NaN	NaN	NaN	NaN	NaN	NaN	NaN	NaN	NaN	NaN	NaN	NaN	NaN	NaN	NaN	NaN	NaN	NaN	NaN	NaN	NaN	NaN	NaN	NaN	NaN	NaN	NaN	NaN	NaN	NaN	NaN	NaN	NaN	NaN	NaN	NaN
	0.979176	-0.104157	A2A6U3;Q80UG5;Q3TDR9;A2A6U5	Septin-9	2009-09-01	11	63772	0	23749	28.1121	28.0532	28.0772	28.083	28.2121	28.0672	28.1235	28.1355	28.1773	28.4227	28.4063	28.3397	28.0149	28.0746	27.8879	27.9945	28.5584	28.1749	28.2806	28.4419	28.3033	27.7468	27.7845	NaN	27.1808	27.8342	27.7824	27.8498	27.8224	NaN	NaN	28.1547	26.5697	28.344	28.235	28.2394	28.2737	27.9954	28.0469	28.0879
	0.126637	0.023351	A2A7S7;Q91WQ3	Tyrosine--tRNA ligase;Tyrosine--tRNA ligase, cytoplasmic;Tyrosine--tRNA ligase, cytoplasmic, N-terminally processed	Yars	10	63001	0	23476	27.3107	27.4441	27.4974	27.3789	27.6266	27.5175	27.4406	27.5302	27.7203	27.712	27.6637	27.6989	27.461	27.346	27.4193	27.4095	27.9344	27.4785	27.4373	26.8356	27.2788	NaN	NaN	NaN	NaN	NaN	NaN	NaN	NaN	NaN	NaN	NaN	NaN	27.5115	27.3549	27.7054	27.5311	27.7932	27.8504	27.7521
	0	NaN	A2A7Z4;Q78IG7;Q9CQH7	Transcription factor BTF3;Transcription factor BTF3 homolog 4	Btf3l4	3	17.27	0	19386	NaN	NaN	NaN	NaN	NaN	NaN	NaN	NaN	NaN	NaN	NaN	NaN	NaN	NaN	NaN	NaN	NaN	NaN	NaN	NaN	NaN	NaN	NaN	NaN	NaN	NaN	NaN	NaN	NaN	NaN	NaN	NaN	NaN	NaN	NaN	NaN	NaN	NaN	NaN	NaN
	0	NaN	A2A845;Q9DCS3	Trans-2-enoyl-CoA reductase, mitochondrial	Mecr	3	26435	0	51898	NaN	NaN	NaN	NaN	NaN	NaN	NaN	NaN	NaN	NaN	NaN	NaN	NaN	NaN	NaN	NaN	NaN	26.1665	25.5913	NaN	25.3224	NaN	NaN	NaN	NaN	NaN	NaN	NaN	NaN	NaN	NaN	NaN	NaN	NaN	NaN	NaN	NaN	NaN	NaN	NaN
	2.5124	0.287727	A2A860;Q544A1;Q3TRG5;Q9DBP6;P97765	WW domain-binding protein 2	Wbp2	5	23308	0	10854	27.0746	27.0981	27.3037	27.0864	NaN	27.0043	27.3122	26.5815	27.2585	NaN	27.5189	26.8096	27.1474	27	26.9639	27.0393	27.3302	26.3266	NaN	NaN	24.7416	NaN	NaN	NaN	NaN	NaN	NaN	NaN	NaN	NaN	NaN	NaN	NaN	27.5807	27.5949	27.5564	27.5774	27.506	27.4908	27.5744
	0.82513	0.255319	A2AEC2;Q9DB24;Q8R0A5	Transcription elongation factor A protein-like 3	Tceal3;Tceal6	1	19925	0	13784	28.2261	28.1887	28.5022	28.2075	27.8085	28.5551	27.2553	27.9717	27.5082	27.3975	27.0431	27.3295	28.0051	28.3189	28.1505	28.1639	28.4046	27.5408	27.4413	27.1482	27.3862	NaN	NaN	NaN	NaN	NaN	NaN	NaN	NaN	NaN	NaN	NaN	NaN	28.4993	28.4964	28.2943	28.4332	28.1707	28.3839	28.2954
	0	NaN	A2AEW9;A2AEW8;A2AEW6;A2AEW5;Q8VD04	GRIP1-associated protein 1	Gripap1	5	90764	0	93399	NaN	NaN	NaN	NaN	25.2084	NaN	NaN	23.6234	NaN	NaN	NaN	NaN	NaN	NaN	NaN	NaN	32.0043	NaN	NaN	25.4535	23.8685	NaN	NaN	NaN	NaN	NaN	NaN	NaN	NaN	NaN	NaN	NaN	NaN	NaN	NaN	NaN	NaN	NaN	NaN	NaN
	0	NaN	A2AEX8;A2AEX6;Q9WUH4;P97447;A2AEX7;A2AEY1;A2AEY2	Four and a half LIM domains protein 1	Fhl1	3	33563	0	51853	NaN	NaN	NaN	NaN	NaN	NaN	NaN	NaN	NaN	NaN	NaN	NaN	NaN	NaN	NaN	NaN	NaN	NaN	NaN	NaN	NaN	NaN	NaN	NaN	NaN	NaN	NaN	NaN	NaN	NaN	NaN	NaN	NaN	NaN	NaN	NaN	NaN	NaN	NaN	NaN
	0	NaN	A2AF33;A2AF31;Q8C0W0		Tmsb15b1;Tmsb15b2;Tmsb15l	1	52487	0	89147	NaN	NaN	NaN	NaN	NaN	NaN	NaN	NaN	NaN	NaN	NaN	NaN	NaN	NaN	NaN	NaN	NaN	NaN	NaN	NaN	NaN	NaN	NaN	NaN	NaN	NaN	NaN	NaN	NaN	NaN	NaN	NaN	NaN	NaN	NaN	NaN	NaN	NaN	NaN	NaN
	0.297282	0.074794	A2AFG7;A2AFG8;Q6PGJ3;P11627;Q9QYQ7	Neural cell adhesion molecule L1	L1cam;L1	16	139.82	0	113.39	28.5405	28.6105	28.4674	28.5759	28.5862	28.5127	28.6729	28.5921	28.6492	28.5875	28.7708	28.6712	28.5594	28.754	28.7706	28.6978	29.0418	28.4917	28.6314	28.8429	28.6626	28.2347	28.3336	NaN	27.7	28.2066	NaN	28.3739	27.7077	NaN	27.9009	NaN	26.3159	28.9488	28.9307	28.572	28.8273	28.9166	28.696	28.8924
	0	NaN	A2AFK7;A0A0N4SVP8;Q91VC3;A0A0N4SVM5;E9PV04	Eukaryotic initiation factor 4A-III;Eukaryotic initiation factor 4A-III, N-terminally processed	Eif4a3;Gm8994	2	33958	0.0024522	2.88	NaN	NaN	NaN	NaN	NaN	NaN	NaN	NaN	NaN	NaN	NaN	NaN	NaN	NaN	NaN	NaN	NaN	NaN	NaN	NaN	NaN	NaN	NaN	NaN	NaN	NaN	NaN	NaN	NaN	NaN	NaN	NaN	NaN	NaN	NaN	NaN	NaN	NaN	NaN	NaN
	0.713548	-0.0757563	A2AGN7;Q3THI5;Q3U8Y7;Q8BUP7;B7ZCF1;Q3TKG4;O88685;Q3TKC2;A0A087WPH7;Q3UD94	26S protease regulatory subunit 6A	Psmc3	9	44669	0	50299	27.165	27.4953	27.3483	27.3396	27.4913	27.4537	27.2782	27.4107	27.8761	27.4665	27.6561	27.676	27.4821	27.4356	27.419	27.4458	27.8893	27.7247	27.8121	27.9537	27.8333	27.459	NaN	NaN	25.8741	NaN	NaN	NaN	NaN	NaN	27.1933	NaN	25.6083	27.3806	27.519	27.4331	27.4454	27.4986	27.2263	27.3526
	0	NaN	A2AGS0;A2AGS1;Q3TLR3;Q8CH72	E3 ubiquitin-protein ligase TRIM32	Trim32	2	14.88	0	52992	NaN	NaN	NaN	NaN	NaN	NaN	NaN	NaN	NaN	NaN	NaN	NaN	NaN	NaN	NaN	NaN	NaN	NaN	NaN	NaN	NaN	NaN	NaN	NaN	NaN	NaN	NaN	NaN	NaN	NaN	NaN	NaN	NaN	NaN	NaN	NaN	NaN	NaN	NaN	NaN
	1.18612	-0.16434	A2AHJ7;A2AHK0;Q80UP3	Diacylglycerol kinase;Diacylglycerol kinase zeta	Dgkz	3	105.9	0	60372	NaN	NaN	25.6413	NaN	NaN	25.5802	NaN	23.9952	NaN	25.7009	NaN	24.1159	25.7977	25.7227	NaN	25.1757	24.8424	NaN	NaN	NaN	NaN	NaN	NaN	NaN	NaN	NaN	NaN	NaN	NaN	NaN	NaN	NaN	NaN	25.541	25.2754	25.5773	25.4707	25.6375	25.6862	25.2079
	0	NaN	A2AI21;P35438;A2AI19;A2AI20;A2AI17;A2AI14;A2AI16;Q3TZ31	Glutamate receptor ionotropic, NMDA 1	Grin1	6	108.02	0	10876	NaN	NaN	NaN	NaN	NaN	NaN	NaN	NaN	NaN	NaN	NaN	NaN	NaN	NaN	NaN	NaN	NaN	NaN	NaN	NaN	NaN	NaN	NaN	NaN	NaN	NaN	NaN	NaN	NaN	NaN	NaN	NaN	NaN	NaN	26.7554	NaN	25.1705	27.5343	NaN	NaN
	0	NaN	A2AKH7;Q8JZX5;Q9CSK4;Q9D1G5	Leucine-rich repeat-containing protein 57	Lrrc57	3	24132	0.0020131	31503	NaN	NaN	NaN	NaN	NaN	NaN	NaN	NaN	NaN	NaN	NaN	NaN	NaN	NaN	NaN	NaN	NaN	NaN	NaN	NaN	NaN	NaN	NaN	NaN	NaN	NaN	NaN	NaN	NaN	NaN	NaN	NaN	NaN	NaN	NaN	26.0477	24.4627	25.6225	25.6496	NaN
	0	NaN	A2AKJ9;A2AKJ6;H3BLG5;Q3UC68;Q3TXC7;Q3TWV1;Q3TMX0;O88601;Q3UBE4;Q3UB97;Q3U902;Q3U724;Q3U6J5;Q3TET7;O08992	Syntenin-1	Sdcbp	1	21508	0	39247	NaN	NaN	NaN	NaN	NaN	NaN	NaN	NaN	NaN	NaN	NaN	NaN	NaN	NaN	NaN	NaN	NaN	NaN	NaN	NaN	NaN	NaN	NaN	NaN	NaN	NaN	NaN	NaN	NaN	NaN	NaN	NaN	NaN	NaN	NaN	NaN	NaN	NaN	NaN	NaN
	0	NaN	A2ALL9;Q8C048;Q0VF54	Calcium-transporting ATPase	Atp2b3	1	128.74	1	-2	NaN	NaN	NaN	NaN	NaN	NaN	NaN	NaN	NaN	NaN	NaN	NaN	NaN	NaN	NaN	NaN	NaN	NaN	NaN	NaN	NaN	NaN	NaN	NaN	NaN	NaN	NaN	NaN	NaN	NaN	NaN	NaN	NaN	NaN	NaN	NaN	NaN	NaN	NaN	NaN
	0	NaN	A2ALM3;Q3UYI0;Q3TYC1;Q9QYK9;Q6P2M8	Calcium/calmodulin-dependent protein kinase type 1B	Pnck;PNCK	1	25019	0	39764	NaN	NaN	NaN	NaN	NaN	NaN	NaN	NaN	NaN	NaN	NaN	NaN	NaN	NaN	NaN	NaN	NaN	NaN	NaN	NaN	NaN	NaN	NaN	NaN	NaN	NaN	NaN	NaN	NaN	NaN	NaN	NaN	NaN	NaN	NaN	NaN	NaN	NaN	NaN	NaN
	0.922595	-0.227534	A2ALS5;A2ALS4	Rap1 GTPase-activating protein 1	Rap1gap	9	73432	0	34817	26.7671	26.679	26.5215	26.7237	27.0602	26.7944	26.856	26.9081	NaN	NaN	NaN	NaN	25.8529	NaN	26.3611	25.5443	26.4803	NaN	NaN	NaN	NaN	NaN	NaN	NaN	NaN	NaN	NaN	NaN	NaN	NaN	NaN	NaN	NaN	26.4492	NaN	26.3071	25.795	26.4049	26.386	26.3249
	0.335021	-0.0769155	A2AMH3;A2AMH5;A2AMH4;Q6X893	Choline transporter-like protein 1	Slc44a1	4	59117	0	25917	27.4698	27.6863	27.5219	27.5821	27.2862	27.2861	27.6283	27.4095	27.498	27.6474	27.304	27.4899	27.2454	27.0352	27.1144	27.1343	27.8229	27.3883	27.7971	27.5461	27.587	NaN	NaN	NaN	NaN	NaN	NaN	NaN	NaN	NaN	NaN	27.1786	25.5937	27.4416	27.4607	27.804	27.5786	27.3111	27.7206	27.5318
	0.0194873	-0.0135219	A2AMQ5;Q99L43;Q6PBC0;F6S4G2;Q8BX08	Phosphatidate cytidylyltransferase;Phosphatidate cytidylyltransferase 2	Cds2	2	49293	0	66503	NaN	NaN	NaN	NaN	NaN	NaN	NaN	NaN	NaN	NaN	NaN	NaN	25.5405	25.6061	NaN	24.9887	23.4038	NaN	NaN	NaN	NaN	25.3728	NaN	NaN	23.7879	NaN	NaN	NaN	NaN	25.6779	NaN	26.667	25.6706	25.4451	25.5284	25.4609	25.4786	25.4644	25.3247	25.6126
	1.25862	0.251057	A2AN08	E3 ubiquitin-protein ligase UBR4	Ubr4	3	572.28	0	29134	NaN	24.541	NaN	23.541	25.0216	25.0474	NaN	24.4496	24.76	24.9393	NaN	24.2675	24.561	NaN	NaN	32.9418	24.2413	NaN	NaN	NaN	NaN	NaN	NaN	NaN	NaN	NaN	NaN	NaN	NaN	NaN	NaN	NaN	NaN	NaN	NaN	25.2724	23.6875	25.2374	25.0788	NaN
	0.997864	-0.272492	A2APL8;Q3UYK6;P43006;Q3USU5;X2D841;A2APL7;A2APL5	Amino acid transporter;Excitatory amino acid transporter 2	Slc1a2	19	61.77	0	323.31	33.313	33.3996	33.3025	33.3569	33.3465	33.3469	33.3046	33.3328	32.9592	32.9257	33.0518	32.9799	33.0645	32.9499	33.0081	33.0083	33.5902	33.1169	33.0451	32.8359	33.0041	32.2018	32.3431	31.2713	32.0106	32.4436	32.5124	32.2851	32.4168	33.3351	33.4791	33.3271	33.3821	32.9815	33.0119	33.0335	33.0091	33.15	33.0404	33.0987
	0.0366683	0.0528865	A2AQL0;Q9Z1W9;Q3TR01;G1JLS7;Q3V256	STE20/SPS1-related proline-alanine-rich protein kinase	Stk39	4	60319	0	16105	NaN	NaN	NaN	NaN	NaN	25.2498	NaN	23.6648	NaN	NaN	NaN	NaN	NaN	24.8914	NaN	23.3064	32.8775	NaN	NaN	NaN	NaN	NaN	NaN	NaN	NaN	NaN	NaN	NaN	NaN	NaN	NaN	NaN	NaN	NaN	24.7527	NaN	23.1678	24.9406	NaN	NaN
	1.26588	-0.528433	A2AQR0;Q64521	Glycerol-3-phosphate dehydrogenase;Glycerol-3-phosphate dehydrogenase, mitochondrial	Gpd2	33	82829	0	225.37	30.3523	30.928	30.8195	30.6686	30.7173	30.7305	30.9297	30.7959	30.3298	30.2276	29.9296	30.1721	30.4767	30.4162	30.499	30.4644	30.9734	29.941	30.1791	29.816	29.9867	29.3321	28.3696	30.0116	29.3863	28.5996	29.844	29.1473	29.2869	28.6482	28.6905	29.2718	28.8993	30.5705	30.4999	30.5666	30.546	30.8363	30.7323	30.6699
	1.23604	0.176096	A2AR07;Q8BTU4;Q564E6;Q3TG93;P32067;D6RI87;Q9CYB9	Lupus La protein homolog	Ssb	3	21412	0	21395	NaN	NaN	26.0017	NaN	25.7396	25.5989	25.4781	25.6095	NaN	25.5938	NaN	24.0088	25.6117	NaN	25.5524	24.9974	25.3004	NaN	25.7686	25.716	25.1576	NaN	NaN	NaN	NaN	NaN	NaN	NaN	NaN	NaN	NaN	NaN	NaN	25.9826	25.6797	25.9128	25.8641	25.7084	25.8359	NaN
	0.300294	-0.0604526	A2ARP8;Q9QYR6	Microtubule-associated protein 1A;MAP1A heavy chain;MAP1 light chain LC2	Map1a	77	325.88	0	323.31	32.3728	32.3241	32.327	32.3487	32.4376	32.3906	32.4325	32.4204	32.4535	32.4391	32.4496	32.4474	32.2991	32.3943	32.397	32.3642	32.809	32.3223	32.3419	32.3574	32.3406	32.4683	32.4507	31.0727	32.127	32.3865	32.4108	32.3766	32.3914	32.377	32.3893	32.5029	32.4242	32.279	32.2504	32.3092	32.2797	32.5698	32.5388	32.5381
	0	-0.0747385	A2ASW8;A2ASW4;Q571A8;Q9EQZ6	Rap guanine nucleotide exchange factor 4	Rapgef4	3	99503	0	8308	NaN	NaN	NaN	NaN	25.3961	NaN	NaN	23.8112	NaN	NaN	NaN	NaN	NaN	NaN	25.8389	24.254	23.4645	NaN	NaN	NaN	NaN	NaN	NaN	NaN	NaN	NaN	NaN	NaN	NaN	NaN	NaN	NaN	NaN	NaN	NaN	NaN	NaN	NaN	25.5428	NaN
	0	NaN	A2AUM6;P16254	Signal recognition particle 14 kDa protein;Signal recognition particle 14 kDa protein, N-terminally processed	Srp14	1	11234	0	34211	NaN	NaN	NaN	NaN	NaN	NaN	NaN	NaN	NaN	NaN	NaN	NaN	NaN	NaN	NaN	NaN	NaN	NaN	NaN	NaN	NaN	NaN	NaN	NaN	NaN	NaN	NaN	NaN	NaN	NaN	NaN	NaN	NaN	NaN	NaN	NaN	NaN	NaN	NaN	NaN
	0.0183367	-0.00308491	A2AWI7;Q8R3V5;A2AWI9;B0LDS3	Endophilin-B2	Sh3glb2	18	44907	0	184.99	29.529	29.5266	29.4893	29.5278	29.6752	29.5299	29.5672	29.5921	29.5669	29.4936	29.6419	29.5687	29.4609	29.5081	29.4582	29.4759	29.9537	29.4715	29.5927	29.7054	29.593	29.3705	29.6019	NaN	28.9059	29.7209	29.3421	29.4619	29.5171	29.2324	29.2611	29.7106	29.4185	29.6298	29.4893	29.573	29.5652	29.5805	29.7281	29.6927
	0	NaN	A2BE91;Q5U4F6	WD repeat-containing protein 34	Wdr34	1	58173	0.0084666	24487	NaN	NaN	NaN	NaN	NaN	NaN	NaN	NaN	NaN	NaN	NaN	NaN	NaN	NaN	NaN	NaN	NaN	NaN	NaN	NaN	NaN	NaN	NaN	NaN	NaN	NaN	NaN	NaN	NaN	NaN	NaN	NaN	NaN	NaN	NaN	NaN	NaN	NaN	NaN	NaN
	3.29397	-0.1761	A2BE92;A2BE93;Q3T9S3;Q9EQU5;Q5U445	Protein SET	Set;BC085271	5	17584	0	69089	28.2987	28.2926	28.1669	28.2956	28.2486	28.3441	28.2847	28.293	28.1554	28.0841	28.1087	28.1164	28.1641	28.1271	28.1849	28.1589	28.6223	28.0883	27.9515	28.1129	28.0526	NaN	NaN	NaN	NaN	NaN	NaN	NaN	NaN	NaN	NaN	NaN	NaN	27.9469	28.1616	28.087	28.0679	27.9681	27.9369	27.8509
	0	NaN	A2BFF8;A2BFF7;D6Q0F7;Q3TPJ8;A2BFF5;A2BFF9;D6Q0F6;D6Q0F5;O88487;Q3UDA2	Cytoplasmic dynein 1 intermediate chain 2	Dync1i2	4	68265	0	14035	NaN	NaN	NaN	NaN	NaN	NaN	NaN	NaN	NaN	NaN	NaN	NaN	NaN	NaN	NaN	NaN	NaN	NaN	NaN	NaN	NaN	NaN	NaN	NaN	NaN	NaN	NaN	NaN	NaN	NaN	NaN	NaN	NaN	26.4933	26.2301	26.6664	26.4743	26.8141	26.8861	26.805
	0.0788496	0.0129198	A2CG20;O35449;Q99946	Proline-rich transmembrane protein 1	Prrt1;PRRT1	2	31389	0	17854	NaN	27.0368	NaN	26.0368	27.0322	26.9459	27.0282	27.0027	26.8433	26.8764	27.2091	26.9859	27.1115	27.1381	27.252	27.1685	27.205	26.9273	NaN	26.9963	26.3772	NaN	NaN	NaN	NaN	NaN	NaN	NaN	NaN	NaN	NaN	NaN	NaN	27.1226	27.1608	27.2397	27.1752	27.0319	27.2335	NaN
	0	NaN	A2CG35;P35283;A4IGS5	Ras-related protein Rab-12	Rab12;rab12	2	32238	0	53468	NaN	NaN	NaN	NaN	NaN	NaN	NaN	NaN	NaN	NaN	NaN	NaN	NaN	NaN	NaN	NaN	NaN	NaN	NaN	NaN	NaN	NaN	NaN	NaN	NaN	NaN	NaN	NaN	NaN	NaN	NaN	NaN	NaN	NaN	NaN	NaN	NaN	24.968	25.4063	25.4248
	0	NaN	A2RRK3;O54988	STE20-like serine/threonine-protein kinase	Slk	2	137.71	0.0038517	27069	NaN	NaN	NaN	NaN	NaN	NaN	NaN	NaN	NaN	NaN	NaN	NaN	NaN	NaN	NaN	NaN	NaN	NaN	25.3493	NaN	23.7643	NaN	NaN	NaN	NaN	NaN	NaN	NaN	NaN	NaN	NaN	NaN	NaN	NaN	NaN	NaN	NaN	NaN	NaN	NaN
	0.0503935	0.0101245	A2RS22;Q9WUM3;D3YUG6	Coronin;Coronin-1B	Coro1b	7	53912	0	51711	27.8802	27.9698	27.7148	27.9257	27.8463	27.9892	28.2426	28.0354	27.8554	27.778	28.0701	27.9065	28.2512	27.9515	28.1735	28.1309	28.4019	28.5649	28.5416	28.4423	28.5172	NaN	NaN	NaN	NaN	NaN	NaN	NaN	NaN	NaN	NaN	NaN	NaN	27.8522	28.0254	27.9161	27.933	27.8501	27.7182	27.8453
	0	NaN	A2RS23;Q11136	Xaa-Pro dipeptidase	Pepd	2	55028	0	45911	NaN	NaN	NaN	NaN	NaN	NaN	NaN	NaN	NaN	NaN	NaN	NaN	NaN	NaN	NaN	NaN	NaN	NaN	NaN	NaN	NaN	25.8089	NaN	NaN	24.2239	NaN	NaN	NaN	NaN	NaN	NaN	NaN	NaN	NaN	NaN	NaN	NaN	NaN	NaN	NaN
	1.46356	0.190661	A2RS58;P47941;Q8R5B8	Crk-like protein	Crkl	4	33.83	0	67816	NaN	NaN	NaN	NaN	25.6795	25.3263	25.7391	25.5928	NaN	NaN	NaN	NaN	25.4462	NaN	25.5944	24.9373	24.717	NaN	NaN	NaN	NaN	NaN	NaN	NaN	NaN	NaN	NaN	NaN	NaN	NaN	NaN	NaN	NaN	25.7585	25.734	25.8193	25.771	NaN	25.8309	25.9326
	0.109407	0.0228709	A2RSB1;B7ZNL2;Q8C1W9;Q78ZA7	Nucleosome assembly protein 1-like 4	Nap1l4	11	42679	0	49901	28.7927	28.8302	28.7608	28.8116	28.5894	28.8195	28.672	28.6968	28.407	28.1655	28.5768	28.3929	28.6605	28.6878	28.5233	28.6256	29.05	28.6926	28.5694	28.3983	28.5584	28.8661	28.3116	NaN	28.0304	28.8656	28.5589	28.9177	28.7892	28.0377	28.5539	28.2834	28.3071	28.6657	28.7055	28.3938	28.5948	28.8289	28.7436	28.9084
	0.481019	0.0854189	A2RSV8;P19783	Cytochrome c oxidase subunit 4 isoform 1, mitochondrial	Cox4i1	7	19.53	0	141.65	30.7808	30.8186	30.7413	30.7998	30.9386	30.865	30.8818	30.8955	30.2101	30.2916	30.2227	30.242	30.6564	30.7297	30.7524	30.7134	31.0932	30.6805	30.7722	30.7558	30.7367	NaN	NaN	NaN	NaN	NaN	NaN	NaN	NaN	NaN	NaN	NaN	NaN	30.6366	30.5742	30.7194	30.6446	30.6077	30.6151	30.7813
	0.991122	-0.0913155	A2RTT4;P61089	Ubiquitin-conjugating enzyme E2 N	Ube2n	13	17138	0	51509	29.8389	29.8101	29.7783	29.8246	29.8753	29.9148	29.9548	29.9153	30.0058	29.8838	29.8827	29.9253	29.6017	29.7773	29.7596	29.715	30.2588	29.5738	29.4472	30.1049	29.7377	29.5675	29.8848	NaN	29.1499	29.4666	29.8724	29.6704	29.6793	30.1478	30.0414	29.9848	30.0596	29.6149	29.5824	29.7204	29.6405	29.7478	29.6957	29.8281
	0.634755	0.205282	A2T686;A2T685;A2T684;Q9R0X4;A2T683;A0FJG4;A0FJG3;A0FJG2;A0FJG1;A0FJF9;Q32MW3	Acyl-coenzyme A thioesterase 9, mitochondrial;Acyl-coenzyme A thioesterase 10, mitochondrial	Acot9;Acot10	1	23456	0	46513	25.5293	NaN	NaN	24.5293	NaN	NaN	NaN	NaN	25.3279	NaN	25.4738	24.8178	NaN	NaN	NaN	NaN	23.8612	NaN	NaN	NaN	NaN	NaN	NaN	NaN	NaN	NaN	NaN	NaN	NaN	NaN	NaN	NaN	NaN	25.48	25.6569	NaN	24.9862	26.1342	25.6152	25.7671
	0	NaN	A3KG36;Q790Y8;Q3TNL1;Q00612	Glucose-6-phosphate 1-dehydrogenase;Glucose-6-phosphate 1-dehydrogenase X	G6pdx	3	45202	0	65208	NaN	NaN	NaN	NaN	NaN	NaN	NaN	NaN	NaN	NaN	NaN	NaN	NaN	NaN	NaN	NaN	NaN	NaN	NaN	NaN	NaN	NaN	NaN	NaN	NaN	NaN	NaN	NaN	NaN	NaN	NaN	NaN	NaN	NaN	NaN	25.1096	23.5246	NaN	NaN	NaN
	0	NaN	A3KGA8;P46737	Lys-63-specific deubiquitinase BRCC36	Brcc3	1	17896	0	68609	NaN	NaN	NaN	NaN	NaN	NaN	NaN	NaN	NaN	NaN	NaN	NaN	NaN	NaN	NaN	NaN	NaN	NaN	NaN	NaN	NaN	NaN	NaN	NaN	NaN	NaN	NaN	NaN	NaN	NaN	25.0375	NaN	23.4526	NaN	NaN	NaN	NaN	NaN	NaN	NaN
	0.0358626	0.0147982	A3KGE4;G3X9Q7;Q8R357;O88998	Noelin	Olfm1	2	51027	0	44984	NaN	NaN	NaN	NaN	NaN	NaN	NaN	NaN	NaN	NaN	NaN	NaN	26.179	26.279	26.2281	26.2293	24.6443	26.4932	NaN	NaN	24.9082	NaN	NaN	NaN	NaN	NaN	NaN	NaN	NaN	NaN	NaN	NaN	NaN	NaN	26.4202	NaN	24.8352	NaN	26.0668	NaN
	0	NaN	A3KGU5;E9Q447;B7ZWK3		Sptan1	1	282.89	0	13726	NaN	NaN	NaN	NaN	NaN	NaN	NaN	NaN	NaN	NaN	NaN	NaN	NaN	NaN	NaN	NaN	NaN	NaN	NaN	NaN	NaN	NaN	NaN	NaN	NaN	NaN	NaN	NaN	NaN	NaN	NaN	NaN	NaN	NaN	NaN	NaN	NaN	NaN	NaN	NaN
	1.31943	0.333176	A3KML3;P68254;F6VW30;F6YY69	14-3-3 protein theta	Ywhaq	18	27778	0	323.31	31.4499	31.5091	31.2359	31.4798	31.6352	31.478	31.5533	31.5569	31.4329	31.2509	31.5315	31.4097	31.3346	31.1607	31.1737	31.2252	31.8185	31.3034	31.0264	31.0413	31.1294	31.7088	31.7593	31.6962	31.7217	31.7761	32.0589	32.031	31.9608	32.817	33.2538	32.49	32.8877	31.175	31.2704	31.3543	31.2684	31.6682	31.5041	31.6142
	1.66721	0.217328	A4FUS1;Q641N3;Q5CZY9;P14131	40S ribosomal protein S16	Rps16	3	16445	0	85701	NaN	NaN	26.0771	NaN	26.0959	NaN	26.1293	25.5277	NaN	NaN	26.1339	24.549	NaN	NaN	26.1323	24.5474	25.2659	NaN	NaN	25.7973	24.2124	NaN	NaN	NaN	NaN	NaN	NaN	NaN	NaN	NaN	NaN	NaN	NaN	26.4182	26.5719	26.5962	26.5309	26.2096	26.2294	26.33
	0.0128225	0.00214132	A4FUT9;D3YUP9;D6QSS8;Q9R1V6	Disintegrin and metalloproteinase domain-containing protein 22	Adam22	8	94396	0	53022	27.9864	27.6996	27.6688	27.8501	27.6475	27.8634	27.9569	27.8283	27.92	27.9743	27.7745	27.892	27.9612	27.8428	27.5729	27.8013	28.244	27.8699	27.905	27.8409	27.8722	NaN	NaN	NaN	NaN	NaN	NaN	NaN	NaN	NaN	NaN	NaN	NaN	27.6986	27.6707	27.8664	27.7479	27.63	27.8592	28.0172
	0	NaN	A4FVC9;E9Q9C5;Q8C1D9;A3KML5;P63082;Q80YP7	V-type proton ATPase 16 kDa proteolipid subunit	Gm15487;Atp6v0c	2	47704	0	67645	NaN	NaN	NaN	NaN	NaN	NaN	NaN	NaN	NaN	NaN	NaN	NaN	NaN	NaN	NaN	NaN	NaN	NaN	NaN	NaN	NaN	NaN	NaN	NaN	NaN	NaN	NaN	NaN	NaN	NaN	27.4657	NaN	25.8807	NaN	NaN	NaN	NaN	NaN	NaN	NaN
	0	NaN	A4GX20			2	25857	0	38897	27.9488	NaN	NaN	26.9488	27.8369	28.0101	NaN	27.3412	NaN	NaN	NaN	NaN	27.78	NaN	NaN	26.195	26.7269	27.5177	NaN	NaN	25.9328	NaN	NaN	NaN	NaN	NaN	NaN	NaN	NaN	NaN	NaN	NaN	NaN	NaN	NaN	NaN	NaN	NaN	NaN	NaN
	0.423707	-0.0951233	A5GZX3;Q9CPU0	Lactoylglutathione lyase	Glo1	11	20809	0	78585	29.8142	29.8814	29.7551	29.8482	30.1887	30.0739	29.9736	30.0814	29.8158	29.8423	29.9609	29.8744	29.7169	29.6738	29.7849	29.7259	30.2959	29.8045	29.9936	29.9824	29.9294	29.2687	28.9845	NaN	28.5486	29.4676	29.7178	29.4016	29.5355	30.1787	29.5845	30.4035	30.0951	29.7207	29.7743	29.9208	29.8078	30.1526	30.0955	30.057
	0	NaN	A7MBY7		ank3b	1	14194	0.0024498	28716	NaN	NaN	NaN	NaN	NaN	NaN	NaN	NaN	NaN	NaN	NaN	NaN	NaN	NaN	NaN	NaN	NaN	NaN	NaN	NaN	NaN	NaN	NaN	NaN	NaN	NaN	NaN	NaN	NaN	NaN	NaN	NaN	NaN	NaN	NaN	NaN	NaN	NaN	NaN	NaN
	2.97024	-0.223395	A7VJ98;Q9CQI3;Q80X87;D3YY93	Glia maturation factor beta	Gmfb	7	16722	0	84115	28.7573	28.7326	29.0959	28.745	28.7844	28.8291	29.0333	28.8864	NaN	29.0158	28.931	28.3891	28.9234	29.0101	29.0425	28.9929	29.2179	29.1389	29.3002	29.1097	29.1854	28.573	28.6394	NaN	28.0216	28.5242	28.5793	28.7405	28.6176	28.3268	28.2373	28.8515	28.4982	28.7507	28.8831	28.8299	28.8222	28.8159	28.8454	28.8185
	0.407499	0.244811	A7VMV2;Q99KP3;Q9D221	Lambda-crystallin homolog	Cryl1	3	35208	0	78672	26.4135	26.2139	25.8973	26.3171	26.1037	NaN	NaN	24.5188	25.97	25.8621	25.9538	25.9294	NaN	24.3857	26.2715	25.032	25.9819	25.9923	26.5448	26.3852	26.3256	NaN	NaN	NaN	NaN	NaN	NaN	NaN	NaN	NaN	NaN	NaN	NaN	NaN	NaN	26.1887	24.6037	NaN	NaN	26.1064
	1.71518	-0.22494	A8IP69;P61982	14-3-3 protein gamma;14-3-3 protein gamma, N-terminally processed	Ywhag	16	28302	0	323.31	33.6317	33.4129	33.4345	33.5264	33.4937	33.3735	33.4581	33.4426	33.5803	33.3534	33.3951	33.4463	33.558	33.5905	33.521	33.5567	33.9013	33.4344	33.4431	33.4675	33.4484	33.0025	33.0705	33.5248	33.2185	32.8915	32.6547	32.3679	32.6538	33.5638	33.3996	33.3477	33.44	33.2541	33.3841	33.413	33.352	33.412	33.4554	33.2089
	1.92768	-0.248153	A8QKB4;Q4FK36;Q9R0P5	Destrin	Dstn	15	18.39	0	96899	30.7612	30.8876	30.6748	30.8258	30.742	30.7549	30.7095	30.7356	30.5586	30.7719	30.5654	30.6354	30.557	30.8544	30.9466	30.7954	31.1522	30.9769	31.153	31.1484	31.0951	30.1317	30.3842	29.5009	30.0512	30.1366	30.3943	30.3976	30.3146	30.7591	30.7963	30.9093	30.823	30.5816	30.5137	30.8616	30.6603	30.4384	30.5805	30.5992
	0	NaN	A8XY17;A2A4J8;Q9CQ80	Vacuolar protein-sorting-associated protein 25	Vps25	1	14957	0	54494	NaN	NaN	NaN	NaN	NaN	NaN	NaN	NaN	NaN	NaN	NaN	NaN	NaN	NaN	NaN	NaN	NaN	NaN	24.6308	NaN	33.0116	NaN	NaN	NaN	NaN	NaN	NaN	NaN	NaN	NaN	NaN	NaN	NaN	NaN	NaN	NaN	NaN	NaN	NaN	NaN
	0.0756989	-0.0237495	B0QZW1;C9K0Y5;F2Z488;Q0VGS8;Q9Z2W9	Glutamate receptor 3	Gria3	0	100.45	0	14193	25.6231	24.9735	25.4441	25.3346	25.5224	25.295	25.7497	25.5343	NaN	NaN	NaN	NaN	25.3281	25.4311	25.5475	25.4384	25.4498	NaN	NaN	NaN	NaN	NaN	NaN	NaN	NaN	NaN	NaN	NaN	NaN	NaN	NaN	NaN	NaN	25.0292	25.363	25.0892	25.1679	25.3057	25.0685	25.4584
	0	NaN	B0R091;P61022	Calcineurin B homologous protein 1	Chp1	2	21997	0	62001	NaN	NaN	NaN	NaN	NaN	NaN	NaN	NaN	NaN	NaN	NaN	NaN	NaN	NaN	NaN	NaN	NaN	NaN	NaN	NaN	NaN	NaN	NaN	NaN	NaN	NaN	NaN	NaN	NaN	NaN	NaN	NaN	NaN	NaN	NaN	NaN	NaN	NaN	NaN	NaN
	0.259354	0.0424611	B0V2N1	Receptor-type tyrosine-protein phosphatase S	Ptprs	9	211.9	0	113.36	27.2877	27.2859	27.3681	27.2868	27.8418	27.3218	27.5847	27.5983	27.3662	27.3879	27.47	27.4087	27.3001	27.778	27.7661	27.6312	27.9092	27.5312	27.4448	27.7227	27.571	NaN	NaN	NaN	NaN	NaN	NaN	NaN	NaN	NaN	NaN	NaN	NaN	27.616	27.5377	27.4021	27.5213	27.2682	27.5433	27.4179
	0	NaN	B0V2N8;B0V2N7;Q9CZI7;Q542G9;Q3UCD3;P07356;P07355	Annexin;Annexin A2	Anxa2;ANXA2	1	19596	0	4559	NaN	NaN	NaN	NaN	NaN	NaN	NaN	NaN	NaN	NaN	NaN	NaN	NaN	NaN	NaN	NaN	NaN	NaN	NaN	NaN	NaN	NaN	NaN	NaN	NaN	NaN	NaN	NaN	NaN	NaN	NaN	NaN	NaN	NaN	NaN	NaN	NaN	NaN	NaN	NaN
	0.912142	-0.476749	B0V2P5;Q8BPN8;F6RYL8;Q8TDJ6	DmX-like protein 2	Dmxl2;DMXL2	45	340.69	0	205.99	30.2589	30.2796	30.0394	30.2693	30.2297	30.1897	30.2015	30.2071	29.9736	29.7218	29.9502	29.8863	30.1488	30.2476	30.1761	30.1914	30.5415	30.1074	30.0173	30.2203	30.1174	28.332	27.8361	NaN	27.5203	29.0723	28.4677	27.4718	28.4783	28.9055	28.9022	29.0677	28.9606	30.4329	30.4895	30.4161	30.4465	30.5048	30.5398	30.621
	0.901778	-0.364257	B1AQX6;B1AQX7;B1AQX9;Q9QWI6	SRC kinase signaling inhibitor 1	Srcin1	26	126.99	0	286.57	29.4632	29.569	29.4619	29.5171	30.0212	29.7913	29.8651	29.8957	29.4984	29.7651	29.6663	29.6474	29.5951	29.6765	29.5913	29.6215	30.0883	29.8776	29.6544	29.8603	29.8009	28.8534	28.4102	NaN	28.0638	28.4345	28.3405	28.2852	28.3547	27.6546	28.7654	28.6116	28.4204	29.9173	29.9776	29.8405	29.9129	30.1769	30.0343	30.0878
	0	NaN	B1AR76;F7CPM1;F7C0F2;Q0VF62;B1AR74;Q8CCN5	Breast carcinoma-amplified sequence 3 homolog	Bcas3	1	49475	0.003418	28297	NaN	NaN	NaN	NaN	NaN	NaN	NaN	NaN	NaN	NaN	NaN	NaN	NaN	NaN	NaN	NaN	NaN	NaN	NaN	NaN	NaN	NaN	NaN	NaN	NaN	NaN	NaN	NaN	NaN	NaN	NaN	NaN	NaN	NaN	NaN	NaN	NaN	NaN	NaN	NaN
	0.125836	-0.0272796	B1ARW4;Q99LY9	NADH dehydrogenase [ubiquinone] iron-sulfur protein 5;NADH dehydrogenase [ubiquinone] iron-sulfur protein 5, N-terminally processed	Ndufs5	7	10909	0	165.69	29.2677	29.2028	29.1499	29.2356	29.1723	29.1453	29.0735	29.1309	28.8162	28.6042	28.7664	28.7317	29.1465	29.12	28.8119	29.0339	29.452	28.5946	29.3691	29.1508	29.0735	28.872	28.8614	NaN	28.2817	28.9493	28.9569	28.7951	28.9023	29.5017	29.5012	29.2951	29.4359	28.9434	29.2646	29.0314	29.0862	28.9211	28.9778	28.8658
	0.712527	0.223776	B1ATZ0;B1ATZ1;Q3TLL4;Q3UMA3;Q99LI8;B1ATY9	Hepatocyte growth factor-regulated tyrosine kinase substrate	Hgs	4	85778	0	97148	NaN	NaN	NaN	NaN	NaN	NaN	NaN	NaN	NaN	NaN	NaN	NaN	25.4275	25.3427	NaN	24.8007	23.2158	NaN	NaN	NaN	NaN	NaN	NaN	NaN	NaN	NaN	NaN	NaN	NaN	NaN	NaN	NaN	NaN	25.3631	25.8313	25.2638	25.508	25.6511	25.5606	25.652
	0	NaN	B1AUA8;A0A1B0GX25;Q3UG37;Q3U4Q5;Q8CGC3;Q9Z2V5	Histone deacetylase 6	Hdac6	1	22019	0	30557	NaN	NaN	NaN	NaN	NaN	NaN	NaN	NaN	NaN	NaN	NaN	NaN	NaN	NaN	24.5133	32.8942	31.3092	NaN	NaN	NaN	NaN	NaN	NaN	NaN	NaN	NaN	NaN	NaN	NaN	NaN	NaN	NaN	NaN	NaN	NaN	NaN	NaN	NaN	NaN	NaN
	0	NaN	B1AUX2;Q61191	Host cell factor 1;HCF N-terminal chain 1;HCF N-terminal chain 2;HCF N-terminal chain 3;HCF N-terminal chain 4;HCF N-terminal chain 5;HCF N-terminal chain 6;HCF C-terminal chain 1;HCF C-terminal chain 2;HCF C-terminal chain 3;HCF C-terminal chain 4;HCF C-terminal chain 5;HCF C-terminal chain 6	Hcfc1	1	215.05	0.0080038	24515	NaN	NaN	NaN	NaN	NaN	NaN	NaN	NaN	NaN	NaN	NaN	NaN	NaN	NaN	NaN	NaN	NaN	NaN	NaN	NaN	NaN	NaN	NaN	NaN	NaN	NaN	NaN	NaN	NaN	NaN	NaN	NaN	NaN	NaN	NaN	NaN	NaN	NaN	NaN	NaN
	1.40036	-0.136922	B1AW58;Q8BW96;Q3TDM2;Q3UH04	Calcium/calmodulin-dependent protein kinase type 1D	Camk1d	6	42918	0	17832	27.2182	27.3265	26.9745	27.2734	27.3664	27.3241	27.28	27.3239	27.2483	27.2799	27.2756	27.268	27.2834	27.3745	27.206	27.2896	27.6815	27.1905	27.2572	27.2527	27.2338	NaN	NaN	NaN	NaN	NaN	NaN	NaN	NaN	NaN	NaN	NaN	NaN	27.5917	27.0705	27.076	27.2675	27.3063	27.2698	27.2137
	0	NaN	B1AWC8;Q9QXI7;Q8VBU5;B1AWC9;G3UZ46;Q80VK8		Pde4b	1	75011	0	45071	NaN	NaN	NaN	NaN	NaN	NaN	NaN	NaN	NaN	NaN	NaN	NaN	NaN	NaN	NaN	NaN	NaN	NaN	NaN	NaN	NaN	NaN	NaN	NaN	NaN	NaN	NaN	NaN	NaN	NaN	NaN	NaN	NaN	NaN	NaN	NaN	NaN	NaN	NaN	NaN
	0	NaN	B1AZ42;Q3TS10;B1AZ39;P0C0A3	Charged multivesicular body protein 6	Chmp6	1	9032	0	15205	NaN	NaN	NaN	NaN	NaN	NaN	NaN	NaN	NaN	NaN	NaN	NaN	NaN	NaN	NaN	NaN	NaN	NaN	NaN	NaN	NaN	NaN	NaN	NaN	NaN	NaN	NaN	NaN	NaN	NaN	NaN	NaN	NaN	NaN	NaN	NaN	NaN	NaN	NaN	NaN
	0.139608	0.0234745	B1AZ46;Q3UKP6;Q8BKX1;Q3TV50	Brain-specific angiogenesis inhibitor 1-associated protein 2	Baiap2	16	57681	0	110.15	29.443	29.5384	29.4005	29.4915	29.4171	29.4354	29.4278	29.4268	29.5279	29.5882	29.5669	29.5612	29.4525	29.4694	29.5121	29.4782	29.8979	29.3645	29.2618	29.3963	29.342	28.8642	NaN	NaN	27.2792	NaN	NaN	NaN	NaN	NaN	NaN	NaN	NaN	29.5049	29.583	29.4719	29.5207	29.709	29.6819	29.6536
	0	NaN	B1AZQ0;P22005	Proenkephalin-A;Synenkephalin;Met-enkephalin;PENK(114-133);PENK(143-184);Met-enkephalin-Arg-Ser-Leu;Leu-enkephalin;PENK(238-259);Met-enkephalin-Arg-Phe	Penk	1	20132	0	11115	NaN	NaN	NaN	NaN	NaN	NaN	NaN	NaN	NaN	NaN	NaN	NaN	NaN	NaN	NaN	NaN	NaN	NaN	NaN	NaN	NaN	NaN	NaN	NaN	NaN	NaN	NaN	NaN	NaN	NaN	NaN	NaN	NaN	NaN	NaN	NaN	NaN	NaN	NaN	NaN
	0	NaN	B1AZS9;O08807	Peroxiredoxin-4	Prdx4	1	26391	0	40444	NaN	NaN	NaN	NaN	NaN	NaN	NaN	NaN	NaN	NaN	NaN	NaN	NaN	NaN	NaN	NaN	NaN	NaN	NaN	NaN	NaN	NaN	NaN	NaN	NaN	NaN	NaN	NaN	NaN	NaN	NaN	NaN	NaN	NaN	NaN	NaN	NaN	NaN	NaN	NaN
	0	NaN	B1B1A7;A0A0A0MQF1;F6QYT9;A2CG49	Kalirin	Kalrn	1	161.76	0.0084586	24403	NaN	NaN	NaN	NaN	NaN	NaN	NaN	NaN	NaN	NaN	NaN	NaN	NaN	NaN	NaN	NaN	NaN	NaN	NaN	NaN	NaN	NaN	NaN	NaN	NaN	NaN	NaN	NaN	NaN	NaN	NaN	NaN	NaN	NaN	NaN	NaN	NaN	NaN	NaN	NaN
	0	NaN	B1B1B8;Q2M3X8	Phosphatase and actin regulator;Phosphatase and actin regulator 1	Phactr1	3	63109	0	34186	NaN	NaN	NaN	NaN	NaN	NaN	NaN	NaN	NaN	NaN	NaN	NaN	NaN	NaN	NaN	NaN	NaN	NaN	NaN	NaN	NaN	NaN	NaN	NaN	NaN	NaN	NaN	NaN	NaN	NaN	NaN	NaN	NaN	NaN	NaN	NaN	NaN	NaN	NaN	NaN
	0.569122	-0.0930045	B1GX80;B1GX81;Q61036	Non-specific serine/threonine protein kinase;Serine/threonine-protein kinase PAK 3	Pak3	3	63001	0	27818	27.2121	27.459	26.7138	27.3408	26.915	27.2425	27.2674	27.1503	27.2807	26.9149	27.1675	27.129	27.1225	27.0509	27.1671	27.1143	27.5537	27.4775	27.2194	27.2502	27.3204	NaN	NaN	NaN	NaN	NaN	NaN	NaN	NaN	NaN	NaN	NaN	NaN	27.1492	27.4428	27.3131	27.3067	26.9578	26.9201	26.9547
	0	NaN	B1PSD9;B2KF57;B2KF84;A2RSH1;F6QFD1;E9PVU7;Q01063;O70286;O70285;Q8BQB2;B1AWD1;Q3TTI9;Q6IQY6;A6XDB1;A6XDA7;A6XDB0;Q91VY2;B1AWD0;A6XDA6;C9K100;Q3TUD0;B2RTL2;O89084	cAMP-specific 3,5-cyclic phosphodiesterase 4D;cAMP-specific 3,5-cyclic phosphodiesterase 4A	Pde4d;Pde4a;Pde4b	1	79113	0	74073	NaN	NaN	NaN	NaN	NaN	NaN	NaN	NaN	NaN	NaN	NaN	NaN	NaN	NaN	NaN	NaN	NaN	NaN	NaN	NaN	NaN	NaN	NaN	NaN	NaN	NaN	NaN	NaN	NaN	NaN	NaN	NaN	NaN	NaN	NaN	NaN	NaN	NaN	NaN	NaN
	0.127704	-0.043058	B2BCZ3;B2BCZ4;Q4FJQ7;Q3UBH0;Q3TZI7;C9EIN4;C9EIN3;A0A075TEK9;A0A075TDJ1;A0A075TCU0;A0A075T9H1;A0A075T9G6;P04925;Q9QYT9;Q3UG89;Q3UF68;Q1L6P5	Major prion protein	Prnp;Prnpb	3	26689	0	54737	28.2344	28.4709	28.0867	28.3575	27.797	28.1179	27.6538	27.8695	NaN	NaN	NaN	NaN	28.0098	27.7187	27.4451	27.7429	27.9799	27.2109	27.4532	NaN	26.7522	NaN	NaN	NaN	NaN	NaN	NaN	NaN	NaN	NaN	NaN	NaN	NaN	NaN	28.3268	27.7202	27.4702	28.1147	NaN	28.196
	0	NaN	B2CSK2;A1L347;P34931;P16627;Q9R2A1	Heat shock 70 kDa protein 1-like	Hspa1l;HSPA1L;Hsc70t	1	70606	0.0038741	27588	NaN	NaN	NaN	NaN	NaN	NaN	NaN	NaN	NaN	NaN	NaN	NaN	NaN	NaN	NaN	NaN	NaN	NaN	NaN	NaN	NaN	NaN	NaN	NaN	NaN	NaN	NaN	NaN	NaN	NaN	NaN	NaN	NaN	NaN	NaN	NaN	NaN	NaN	NaN	NaN
	0.58752	0.0967093	B2CY77;P14206;A0A1L1SRW0	40S ribosomal protein SA	Rpsa	12	32.85	0	180.45	29.3016	29.1862	29.2092	29.245	29.409	29.3355	29.5882	29.4482	29.5394	29.5071	29.6532	29.568	29.1462	29.1988	29.129	29.1583	29.7763	29.2794	29.2847	29.4728	29.3485	29.8539	30.0443	NaN	29.3673	29.6248	29.5001	29.8031	29.648	29.3157	29.2937	29.7538	29.4704	29.1611	29.2595	29.195	29.2058	29.4693	29.3944	29.1081
	1.13856	-0.183313	B2KGP3;Q80TL0	Protein phosphatase 1E	Ppm1e	14	83418	0	80105	29.5502	29.5949	29.6104	29.5727	29.8721	29.8875	29.6718	29.8137	29.5498	29.475	29.6362	29.5552	29.6093	29.6688	29.5822	29.6206	30.0624	29.5236	29.4129	29.5167	29.4853	29.2157	29.1511	28.71	29.0425	29.0742	29.2302	29.4422	29.2568	29.006	29.1785	29.5583	29.2664	29.4061	29.4342	29.7339	29.5325	29.9321	29.8085	29.9977
	0.411103	-0.0526028	B2RPS1;Q0PD56;P61021;Q8C458	Ras-related protein Rab-5B	Rab5b	3	23707	0	40.17	26.8286	26.8606	26.9454	26.8447	27.0843	27.0207	27.0172	27.0411	26.7187	26.5423	26.9104	26.7316	26.6641	26.8327	26.7898	26.764	27.2741	26.8453	26.8324	26.9598	26.8803	NaN	NaN	NaN	NaN	NaN	NaN	NaN	NaN	NaN	NaN	NaN	NaN	26.9747	26.8346	26.7881	26.868	26.7406	26.7075	26.636
	1.09747	0.134885	B2RPY3;A2RT62	F-box/LRR-repeat protein 16	Fbxl16	6	51878	0	25034	NaN	NaN	NaN	NaN	27.0681	26.8708	26.9059	26.9509	NaN	NaN	NaN	NaN	26.824	26.8472	26.9532	26.8759	26.3289	26.7617	NaN	NaN	25.1767	NaN	NaN	NaN	NaN	NaN	NaN	NaN	NaN	NaN	NaN	NaN	NaN	26.8999	27.0616	27.3498	27.1159	27.01	27.1816	26.8563
	0	NaN	B2RQS1;Q9ERG2	Striatin-3	Strn3	2	77731	0.0024777	2976	NaN	NaN	NaN	NaN	NaN	NaN	NaN	NaN	NaN	NaN	NaN	NaN	NaN	NaN	NaN	NaN	NaN	NaN	NaN	NaN	NaN	NaN	NaN	NaN	NaN	NaN	NaN	NaN	NaN	NaN	NaN	NaN	NaN	NaN	NaN	24.2777	32.6586	NaN	NaN	NaN
	0.115963	0.0296459	B2RRH9;Q3THK7	GMP synthase [glutamine-hydrolyzing]	Gmps	10	76723	0	52151	26.9272	26.9162	26.8367	26.9217	27.2193	26.8763	26.8132	26.9809	26.875	26.6792	26.7925	26.7845	26.8946	26.7166	26.5899	26.7391	27.2677	27.2159	26.7526	26.8254	26.946	NaN	NaN	NaN	NaN	NaN	NaN	NaN	NaN	NaN	NaN	NaN	NaN	26.7818	26.7723	26.8987	26.8188	27.1466	27.0446	27.1379
	3.66031	-0.266899	B2RRX2;P63328	Serine/threonine-protein phosphatase;Serine/threonine-protein phosphatase 2B catalytic subunit alpha isoform	Ppp3ca	20	58643	0	323.31	32.8927	32.8913	32.8423	32.892	32.8275	32.9594	32.8536	32.8813	32.9639	32.912	32.9197	32.9321	32.8168	32.7613	32.8095	32.7961	33.2871	32.7031	32.5403	32.6395	32.6292	32.5486	32.4702	31.8913	32.3317	32.8045	32.8665	32.5866	32.7574	32.3541	32.3627	32.5183	32.4137	32.7207	32.6954	32.8216	32.7469	32.7253	32.7182	32.7984
	0.0569778	-0.0129116	B2RS41;Q8BWF0	Succinate-semialdehyde dehydrogenase, mitochondrial	Aldh5a1	22	55968	0	323.31	30.4573	30.461	30.3371	30.4591	30.4184	30.3556	30.4267	30.4006	30.1081	30.107	29.8134	30.016	30.3942	30.3087	30.321	30.3418	30.7184	30.7115	30.6895	30.7025	30.7012	30.057	29.981	31.0652	30.4575	30.3056	30.2503	30.3221	30.293	30.213	30.3484	29.7587	30.128	30.5014	30.5333	30.4412	30.4925	30.2143	30.2082	30.2156
	0	NaN	B2RSC8;P46935;Q3TUU1	E3 ubiquitin-protein ligase NEDD4	Nedd4	1	102.71	0	52783	NaN	NaN	NaN	NaN	NaN	NaN	NaN	NaN	NaN	NaN	NaN	NaN	NaN	NaN	NaN	NaN	NaN	NaN	NaN	NaN	NaN	NaN	NaN	NaN	NaN	NaN	NaN	NaN	NaN	NaN	NaN	NaN	NaN	NaN	NaN	NaN	NaN	NaN	NaN	NaN
	0.351553	0.0427519	B2RSH2;Q7T3D3	Guanine nucleotide-binding protein G(i) subunit alpha-1	Gnai1;gnai1	10	40361	0	323.31	30.5657	30.5911	30.4624	30.5784	30.7724	30.6377	30.7307	30.7147	30.4136	30.5158	30.528	30.4867	30.4496	30.4851	30.4322	30.4558	30.9681	30.2344	30.2311	30.4066	30.2931	30.5955	30.5459	31.1178	30.7771	30.5419	30.4546	30.2783	30.4291	30.7654	30.5379	30.683	30.6651	30.5147	30.3319	30.4613	30.438	30.6358	30.6132	30.674
	0.564716	0.171525	B2RSN3;Q9CWF2	Tubulin beta-2B chain	Tubb2b	2	49953	0	67719	28.4977	28.7317	28.4791	28.6195	27.9725	27.9282	27.8145	27.9066	27.9544	27.9384	28.1227	28.0076	28.9867	29.1353	28.9356	29.0217	28.8644	29.8635	29.7788	29.9869	29.8789	28.6857	28.0319	NaN	27.8105	28.9161	28.7064	28.7998	28.81	28.3398	NaN	NaN	26.7549	29.1089	29.1305	29.0715	29.1038	28.0405	28.0898	28.4564
	0.91072	0.128525	B2RSR7;Q3ULJ0	Glycerol-3-phosphate dehydrogenase [NAD(+)];Glycerol-3-phosphate dehydrogenase 1-like protein	Gpd1l	10	38225	0	57615	28.3739	28.5301	28.4897	28.4541	28.5567	28.3313	27.8249	28.2689	28.55	28.4808	28.5438	28.5252	28.4167	28.5392	28.5501	28.5032	28.8594	28.3521	28.0903	28.1765	28.2105	NaN	NaN	NaN	NaN	NaN	NaN	28.9394	27.3545	28.0363	NaN	28.6322	27.7798	28.5256	28.3607	28.5749	28.4899	28.7384	28.6838	28.7475
	0	-0.378531	B2RSV4;Q921M3	Splicing factor 3B subunit 3	Sf3b3	3	135.55	0.002505	31149	NaN	NaN	NaN	NaN	NaN	NaN	NaN	NaN	25.9547	NaN	NaN	24.3698	NaN	NaN	NaN	NaN	32.7506	NaN	NaN	NaN	NaN	NaN	NaN	NaN	NaN	NaN	NaN	NaN	NaN	NaN	NaN	NaN	NaN	NaN	NaN	NaN	NaN	NaN	NaN	NaN
	0.345191	0.0816686	B2RSY3;Q640R3	Hepatocyte cell adhesion molecule	Hepacam	5	46366	0	17592	NaN	NaN	27.0302	NaN	27.0415	27.249	26.6626	27.0043	NaN	27.1113	27.4849	26.7252	27.0898	27.3148	27.3365	27.2513	27.1636	27.4334	26.9577	27.5438	27.3332	NaN	NaN	NaN	NaN	NaN	NaN	NaN	NaN	NaN	NaN	NaN	NaN	27.3118	27.4454	27.5543	27.4406	26.9695	27.2688	27.08
	1.72457	0.187688	B2RTB0;Q3UHX2;Q1WWJ8	28 kDa heat- and acid-stable phosphoprotein	Pdap1	3	20605	0	70567	NaN	25.9057	25.8432	24.9057	25.8599	26.0169	25.8182	25.9009	25.7833	25.7097	NaN	25.162	25.8897	25.54	25.7171	25.7226	25.9656	NaN	25.8244	NaN	24.2394	NaN	NaN	NaN	NaN	NaN	NaN	NaN	NaN	NaN	NaN	NaN	NaN	26.055	26.0693	26.019	26.0479	26.3456	26.2541	26.0796
	1.28069	0.278228	B2RTM0;P62806;P62805;Q6NR90;A0A0N5DE26;A0A0N5DDX9;P59259;Q61667;A8MRV1	Histone H4	Hist2h4;Hist1h4a;HIST1H4A;At1g07660	7	11367	0	22952	28.4966	28.4432	28.2832	28.4701	27.7326	27.5223	27.8628	27.7126	28.2592	28.2843	28.2159	28.2534	27.9243	28.2992	28.0191	28.0898	28.5541	27.5626	27.6969	NaN	27.0464	NaN	NaN	NaN	NaN	NaN	NaN	27.9072	26.3222	29.135	28.8901	28.64	28.9025	28.677	28.6767	28.7307	28.695	28.5017	28.4387	28.2655
	1.11422	0.256062	B2RUC7;Q9Z1Z2	Serine-threonine kinase receptor-associated protein	Strap	9	38442	0	93789	27.4007	27.4278	27.6384	27.4143	27.5216	27.6055	27.326	27.4891	27.6412	27.3182	27.8204	27.608	27.9346	27.8707	27.6391	27.8203	28.024	27.7326	27.3212	27.2446	27.4492	NaN	NaN	NaN	NaN	NaN	29.2374	NaN	27.6525	NaN	NaN	NaN	NaN	27.8404	28.0537	27.7325	27.8818	27.6113	27.858	27.7443
	0.0307477	-0.0177862	B2RVP5;Q3THW5;P0C0S6;G3UWL7;Q8R029;Q3TFU6;Q3UA95	Histone H2A;Histone H2A.V;Histone H2A.Z	H2afv;H2afz	2	13509	0	95293	27.6516	27.7246	27.5753	27.6886	27.4896	27.3009	27.4409	27.4126	27.6908	27.5758	27.9776	27.7581	27.6616	27.75	27.5722	27.6631	28.0419	27.4706	27.3748	27.6448	27.5011	NaN	NaN	NaN	NaN	28.8923	NaN	NaN	27.3074	26.3679	26.6509	28.1565	27.2867	28.4989	NaN	28.1918	27.7686	28.1023	27.5636	27.5641
	0	NaN	B2RVT1;D3Z159;Q3U898	Myeloma-overexpressed gene 2 protein homolog	Myeov2	1	61966	0	36327	NaN	NaN	NaN	NaN	NaN	NaN	NaN	NaN	NaN	NaN	NaN	NaN	NaN	NaN	NaN	NaN	NaN	NaN	NaN	NaN	NaN	NaN	NaN	NaN	NaN	NaN	NaN	NaN	NaN	NaN	NaN	NaN	NaN	NaN	NaN	NaN	NaN	NaN	NaN	NaN
	0.921554	0.0997485	B2RWZ9;A2AGI2;Q69ZI4;Q8BYM5;A2AGI0;A2AGI3	Neuroligin-3	Nlgn3;mKIAA1480	6	91189	0	21577	26.6747	26.6603	26.4036	26.6675	26.4361	26.7514	26.6911	26.6325	26.5941	26.3966	26.599	26.5329	26.4685	26.4924	26.9876	26.67	27.021	26.4262	26.325	NaN	25.7915	NaN	NaN	NaN	NaN	NaN	NaN	NaN	NaN	NaN	NaN	NaN	NaN	26.5585	26.6382	26.6894	26.6297	26.8605	26.6174	26.7099
	0.991714	-0.140941	B2RXT3;E9Q7L0		Ogdhl	23	114.56	0	119.55	29.5079	29.477	29.165	29.4925	29.383	29.3432	29.8295	29.536	28.8252	29.0321	29.0349	28.9673	29.1977	29.1632	29.0976	29.1534	29.6934	29.3585	29.4571	29.4383	29.4186	28.639	28.9748	NaN	28.2317	29.3564	29.3214	28.6756	29.1499	28.9991	28.9468	NaN	28.3883	29.2768	29.2872	29.1843	29.2502	29.2681	29.1357	29.0674
	0.938321	0.0790949	B2RXY7;P48758	Carbonyl reductase [NADPH] 1	Cbr1	16	30641	0	110.66	29.9986	30.1677	30.0278	30.0856	30.2621	29.9913	30.0705	30.1125	30.1148	30.0486	30.1797	30.1154	30.0712	30.0766	30.2283	30.1272	30.5206	30.0718	30.0781	30.1107	30.087	30.2633	29.8207	NaN	29.4739	30.2415	30.1268	30.306	30.2266	30.3166	30.1409	30.3555	30.274	30.3151	30.2215	30.3431	30.2941	30.2353	30.2801	30.2702
	0.156548	0.051413	B3KNK2;Q4V9Z5;U6D4D7	Seizure 6-like protein 2	Sez6l2	2	73.61	0	77279	25.6922	25.6945	NaN	25.6934	25.5861	25.7217	25.7682	25.6941	NaN	NaN	25.4849	23.8999	25.9596	NaN	NaN	24.3746	25.3451	NaN	25.865	NaN	24.28	NaN	NaN	NaN	NaN	NaN	NaN	NaN	NaN	NaN	NaN	NaN	NaN	NaN	25.3567	25.6502	24.9259	NaN	25.6995	NaN
	0	NaN	B6ID91;E9QM38;P55012	Solute carrier family 12 member 2	Slc12a2	2	43236	0.0024631	29225	NaN	NaN	NaN	NaN	NaN	NaN	NaN	NaN	NaN	NaN	NaN	NaN	NaN	NaN	NaN	NaN	NaN	NaN	26.6263	NaN	25.0413	NaN	NaN	NaN	NaN	NaN	NaN	NaN	NaN	NaN	NaN	NaN	NaN	NaN	NaN	NaN	NaN	NaN	NaN	NaN
	0	NaN	B6ID97;Q5GH67	XK-related protein 4	Xkr4	1	38621	0	34555	NaN	NaN	NaN	NaN	NaN	NaN	NaN	NaN	NaN	NaN	NaN	NaN	NaN	NaN	NaN	NaN	NaN	NaN	NaN	NaN	NaN	NaN	NaN	NaN	NaN	NaN	NaN	NaN	NaN	NaN	NaN	NaN	NaN	NaN	NaN	NaN	NaN	NaN	NaN	NaN
	0.227374	0.0369655	B6ZHC7;Q80UE4;Q811B2;B6ZHC5;Q80UE5;Q80UE3;Q3UNQ6;B6ZHD0;O70318;B6ZHC6;Q8C928;Q8CGJ6	Band 4.1-like protein 2	Epb4.1l2;Epb41l2	19	87311	0	181.52	28.8921	28.8342	28.7048	28.8635	28.8555	28.6902	28.7564	28.769	28.6347	28.6626	28.6911	28.663	28.8963	28.7546	28.9733	28.8776	29.1976	29.3858	29.4654	29.8581	29.5849	NaN	NaN	NaN	NaN	NaN	NaN	NaN	NaN	NaN	NaN	NaN	NaN	29.0002	29.2272	29.1212	29.1192	28.6118	28.6271	28.5663
	1.43622	-0.137616	B7U582;P17156	Heat shock-related 70 kDa protein 2	Hspa2	10	69723	0	43.9	28.2216	28.1748	27.9092	28.1984	28.3047	28.0808	28.363	28.2545	28.0607	28.6013	28.1856	28.3015	28.1375	28.2439	28.1616	28.1817	28.6284	28.6945	28.5756	28.3905	28.559	NaN	NaN	NaN	NaN	NaN	NaN	NaN	NaN	NaN	NaN	NaN	NaN	28.1534	28.2147	28.0543	28.1423	28.1063	27.9972	28.3016
	0.578116	0.632674	B7UCY7;Q5PR09;P62911	60S ribosomal protein L32	Rpl32	3	14449	0	45321	NaN	NaN	NaN	NaN	24.1386	NaN	NaN	32.5194	NaN	NaN	NaN	NaN	26.2196	25.0532	25.4851	25.6678	24.2406	25.2689	24.5612	NaN	24.373	NaN	NaN	NaN	NaN	NaN	NaN	NaN	NaN	NaN	NaN	NaN	NaN	26.9364	27.0655	25.6568	26.6765	25.6039	NaN	25.3232
	0	NaN	B7ZCP6;E9Q806;B7ZCP4;Q3U893;Q8C166;B7ZCP7;B7ZCP5;A3KGK7;Q571A1	Copine-1	Cpne1	3	25.65	0	52574	NaN	NaN	NaN	NaN	NaN	NaN	NaN	NaN	NaN	NaN	NaN	NaN	NaN	NaN	25.8566	24.2717	32.6525	NaN	NaN	NaN	NaN	NaN	NaN	NaN	NaN	NaN	NaN	NaN	NaN	NaN	NaN	NaN	NaN	NaN	NaN	NaN	NaN	NaN	NaN	NaN
	0.29376	-0.0473984	B7ZCU2;B7ZCU5;Q3TPY5;Q3TMI0;Q6AXD3;B7ZCU4;B7ZCU3;Q3TJR5;Q3TJ64;B7ZCU0;J3QNK8;Q8CBW3;Q3UAH6;Q8IZP0	Abl interactor 1	Abi1;ABI1	11	43174	0	131.05	28.8417	28.8863	28.8719	28.8642	28.8797	28.9328	29.0644	28.9611	28.5653	28.5024	28.5628	28.5438	28.6439	28.7452	28.5865	28.66	29.1823	28.6742	28.5975	28.5926	28.622	NaN	NaN	NaN	NaN	NaN	NaN	NaN	NaN	29.2282	28.532	NaN	28.3367	28.7605	28.7287	28.7931	28.761	28.8214	28.6977	28.7978
	0	NaN	B7ZND1;A0JLX6;Q9CTY5	Calcium uptake protein 3, mitochondrial	Micu3	1	43822	0	43987	NaN	NaN	NaN	NaN	NaN	NaN	NaN	NaN	NaN	NaN	NaN	NaN	NaN	NaN	NaN	NaN	NaN	NaN	NaN	NaN	NaN	NaN	NaN	NaN	NaN	NaN	NaN	NaN	NaN	NaN	NaN	NaN	NaN	NaN	NaN	NaN	NaN	NaN	NaN	NaN
	1.24237	0.244743	B7ZNJ3;Q6P9K8	Caskin-1	Caskin1	12	142.67	0	51163	27.0147	27.2045	27.3472	27.1127	27.4257	26.9657	27.6003	27.3546	27.0374	27.6186	26.7478	27.1811	27.7439	27.4143	27.7098	27.6301	27.7669	27.2517	27.1787	27.8714	27.4688	NaN	NaN	NaN	NaN	NaN	NaN	NaN	NaN	NaN	27.8939	28.2393	27.492	27.9352	27.6274	27.5102	27.7023	27.1633	27.3894	27.4085
	1.01765	0.126535	B8JK33;Q3TL61;B8JK32;Q3TW40;Q3THB3;Q9D0E1;Q570Z0;Q3TQ66	Heterogeneous nuclear ribonucleoprotein M	Hnrnpm	6	68161	0	25927	27.0771	27.5004	27.634	27.3042	27.7989	27.8105	27.6953	27.7692	27.6425	27.6861	27.8129	27.7157	27.5662	27.6163	27.5292	27.571	28.0409	27.506	27.6844	27.7191	27.6395	NaN	NaN	NaN	NaN	NaN	NaN	NaN	NaN	NaN	NaN	27.9325	26.3475	27.6749	27.4829	27.5997	27.5879	27.6379	27.7643	27.8113
	0	NaN	B8QI34;Q5DTM9;Q8BSS9;A0A0R4J238	Liprin-alpha-2	Ppfia2	3	143.33	0	6629	25.3158	NaN	NaN	24.3158	NaN	NaN	NaN	NaN	NaN	NaN	NaN	NaN	NaN	NaN	NaN	NaN	32.1116	NaN	NaN	NaN	NaN	NaN	NaN	NaN	NaN	NaN	NaN	NaN	NaN	NaN	NaN	NaN	NaN	NaN	NaN	NaN	NaN	NaN	NaN	NaN
	1.42364	-0.145936	B9EHN0;Q02053;P22314	Ubiquitin-like modifier-activating enzyme 1	Uba1;UBA1	53	117.81	0	323.31	32.4966	32.5524	32.44	32.5247	32.634	32.6163	32.6653	32.6387	32.5358	32.5679	32.5766	32.5602	32.4818	32.5275	32.5832	32.5314	32.9728	32.4516	32.547	32.6163	32.5399	32.2402	32.1969	33.2007	32.6248	32.094	32.2946	32.3203	32.2398	32.2742	32.1485	32.2845	32.237	32.39	32.4392	32.434	32.4212	32.5345	32.5193	32.5481
	0.938864	-0.218482	B9EHV0;A0A0G2JDT9;A0A0G2JFZ5;E9Q6L9;Q80TE7;Q3URB9	Leucine-rich repeat-containing protein 7	Lrrc7	5	156.67	0	24558	NaN	NaN	NaN	NaN	NaN	NaN	NaN	NaN	NaN	NaN	NaN	NaN	26.644	26.1046	26.4715	26.4238	24.8389	NaN	NaN	NaN	NaN	NaN	NaN	NaN	NaN	NaN	NaN	NaN	NaN	NaN	NaN	NaN	NaN	26.1167	26.2606	26.3744	26.2544	25.9866	26.4034	26.329
	0	-0.0976925	B9EHZ5;Q3UN60;Q9JLB0	MAGUK p55 subfamily member 6	Mpp6	5	60924	0	68253	NaN	NaN	NaN	NaN	26.6036	26.4458	26.8738	26.652	NaN	NaN	NaN	NaN	NaN	NaN	NaN	NaN	25.067	NaN	NaN	26.5067	24.9218	NaN	NaN	NaN	NaN	NaN	NaN	NaN	NaN	NaN	NaN	NaN	NaN	NaN	NaN	NaN	NaN	NaN	NaN	NaN
	2.07472	-0.284381	B9EIC7;Q8K0S0;E0CXJ1	Phytanoyl-CoA hydroxylase-interacting protein	Phyhip	10	37554	0	95805	29.6582	29.8117	29.7386	29.737	29.8	29.7016	29.5651	29.6921	29.93	29.6963	29.8471	29.8277	29.8174	29.8431	29.6876	29.7843	30.1763	29.5556	29.3373	29.4195	29.4403	28.809	29.0781	NaN	28.3649	29.1252	29.019	29.0598	29.0687	29.1726	29.3653	29.2576	29.2673	29.5989	29.524	29.6631	29.5965	29.8394	29.873	30.0579
	0.89418	-0.214774	B9EIE9;P46664	Adenylosuccinate synthetase isozyme 2	Adss	4	50.02	0	11982	26.7104	26.6514	26.4861	26.6812	26.8448	26.4654	26.5266	26.6221	NaN	NaN	NaN	NaN	26.3294	26.4767	26.5336	26.4491	26.5657	27.2174	26.8818	NaN	26.4744	NaN	NaN	NaN	NaN	NaN	NaN	NaN	NaN	NaN	NaN	NaN	NaN	26.3279	26.6858	26.1956	26.4183	26.683	26.5143	26.3416
	0.587524	0.0834017	B9EIU1;Q8CGC7	Bifunctional glutamate/proline--tRNA ligase;Glutamate--tRNA ligase;Proline--tRNA ligase	Eprs	12	169.96	0	26568	26.8334	26.5111	26.6363	26.6812	26.5904	26.4944	26.6319	26.5733	NaN	26.8474	26.9266	26.3026	26.9523	26.8259	26.637	26.8108	27.015	26.6531	27.3327	26.8822	26.9841	NaN	NaN	NaN	NaN	NaN	NaN	NaN	NaN	NaN	NaN	NaN	NaN	26.3922	26.9069	27.0876	26.8245	26.8845	26.7816	26.7127
	0.196706	0.0395126	B9EJ29;Q80UG2	Plexin-A4	Plxna4	8	212.23	0	35554	26.2843	26.5538	26.2831	26.4253	26.3865	26.4707	26.4219	26.4268	NaN	NaN	26.0928	24.5078	26.1708	26.0996	26.1716	26.1477	26.4536	25.8096	26.1012	26.1786	26.0383	NaN	NaN	NaN	NaN	NaN	NaN	NaN	NaN	NaN	NaN	NaN	NaN	26.0677	26.3612	26.4814	26.3137	26.4537	26.2309	26.6258
	0.0405173	-0.0087409	B9EKE9;B7ZWF1;Q3TQX5;Q62167;B9EIA2;P16381;O00571	ATP-dependent RNA helicase DDX3X;Putative ATP-dependent RNA helicase Pl10	Ddx3x;D1Pas1;DDX3X	2	73013	0	40478	27.3083	27.4205	27.4389	27.3655	27.2623	27.3567	27.5153	27.3819	27.0226	26.8577	27.3625	27.0965	27.0232	27.1167	27.1197	27.0872	27.6615	26.7334	27.2185	26.6634	26.8936	NaN	NaN	NaN	NaN	NaN	NaN	NaN	NaN	NaN	NaN	NaN	NaN	26.9335	27.1413	27.2872	27.1279	27.5695	27.4386	27.3926
	0.656563	-0.166949	B9EKJ1;A3KGU7;B2RXX6;A3KGU9;P16546	Spectrin alpha chain, non-erythrocytic 1	Sptan1	2	285.18	0	323.31	35.2261	35.2068	35.178	35.2165	35.2625	35.2726	35.298	35.2778	35.14	35.1402	35.1447	35.1416	35.2329	35.2447	35.2575	35.2451	35.633	35.0251	35.0274	35.0602	35.0376	34.9932	35.0717	33.113	34.627	34.9931	35.0487	35.0216	35.0213	35.1376	35.2144	35.014	35.1243	35.2324	35.2156	35.2302	35.2261	35.3036	35.3111	35.2834
	0.708043	-0.143195	C5H0E8;P62835;A0A0G2JDL9;Q3U7U8;A0A0G2JE52;Q3V3W9;A0A0G2JED9;C5H0E9	Ras-related protein Rap-1A	Gm9392;Rap1a	1	21015	0	82235	29.0592	29.0617	28.9399	29.0605	28.9403	28.8351	28.8935	28.8903	29.1371	28.7938	28.9174	28.9565	28.8468	28.7375	28.6985	28.7623	29.3258	29.1512	29.1488	28.8927	29.0692	NaN	NaN	NaN	NaN	28.1923	27.9132	28.2582	28.1288	28.6458	28.4655	NaN	27.9735	29.1381	29.0245	29.0441	29.0698	29.0043	28.9111	29.111
	1.95587	0.238248	C6AB84;A0A1C7H994;A0A0E2NDK5			2	68017	0	53015	31.3205	31.3077	31.3025	31.3141	30.9358	30.8279	30.8661	30.8773	31.3027	31.3833	31.2854	31.3245	31.1887	31.287	31.3052	31.2612	31.6195	29.5048	30.3693	30.938	30.3848	31.8712	31.4375	NaN	31.0856	31.3844	31.4121	31.2471	31.3496	31.4555	31.6517	31.9617	31.7048	31.3433	31.3199	31.3335	31.3323	31.6952	31.6529	31.8518
	0	NaN	C6ADP4			1	47737	0	41604	NaN	NaN	NaN	NaN	NaN	NaN	NaN	NaN	NaN	NaN	NaN	NaN	NaN	NaN	NaN	NaN	NaN	NaN	NaN	NaN	NaN	NaN	NaN	NaN	NaN	NaN	NaN	NaN	NaN	NaN	NaN	NaN	NaN	NaN	26.0019	NaN	24.417	NaN	NaN	NaN
	0.709075	-0.14333	C6EQH3;Q9Z2I8	Succinyl-CoA ligase subunit beta;Succinyl-CoA ligase [GDP-forming] subunit beta, mitochondrial	Suclg2	3	44781	0	64664	NaN	NaN	NaN	NaN	25.4463	NaN	25.3581	24.8179	25.7055	25.6814	NaN	25.1085	NaN	NaN	NaN	NaN	24.3856	NaN	25.4774	NaN	23.8924	NaN	NaN	NaN	NaN	NaN	NaN	NaN	NaN	NaN	NaN	NaN	NaN	25.5317	25.3621	25.4149	25.438	NaN	NaN	NaN
	0.587115	0.0804771	C7G3P1;P60469;A0A1B0GRM4	Liprin-alpha-3	Ppfia3	15	138.53	0	53.71	28.3117	28.4977	27.9526	28.4077	28.4755	28.3535	28.4297	28.4204	28.3903	28.3526	28.1482	28.3009	28.4916	28.2234	28.6169	28.4531	28.7785	28.4227	28.6936	28.4865	28.5389	NaN	NaN	NaN	NaN	NaN	NaN	NaN	NaN	NaN	NaN	NaN	NaN	28.476	28.4268	28.4911	28.4649	28.7739	28.2885	28.369
	0.648239	0.0625645	C9K0Z0;P23819;Q4LG64;E9QKC0;C9K0Z1;A0A0A6YW90	Glutamate receptor 2	Gria2	1	98573	0	306.49	29.405	29.3084	29.4729	29.3575	29.6388	29.4753	29.4742	29.5315	29.3303	29.1614	29.1324	29.2107	29.5154	29.4887	29.5093	29.5045	29.8314	29.2246	29.1959	29.3761	29.2677	29.5939	29.7009	NaN	29.0634	29.7579	29.4911	29.3784	29.5514	29.6092	29.3914	29.1851	29.4056	29.4343	29.3813	29.4527	29.4231	29.4969	29.4645	29.4879
	0.675352	0.249834	C9K0Z7;O35465;Q14318	Peptidyl-prolyl cis-trans isomerase FKBP8	Fkbp8;FKBP8	4	38412	0	24416	25.6022	NaN	26.219	24.6022	26.204	26.3431	25.9364	26.1709	25.0184	NaN	26.2065	25.1465	26.3116	26.2598	26.5932	26.3958	26.2773	25.7614	25.534	25.586	25.6304	NaN	NaN	NaN	NaN	NaN	NaN	NaN	NaN	NaN	NaN	NaN	NaN	27.1494	26.9832	26.3891	26.8757	26.0821	25.739	26.3403
	0.114931	-0.206454	D0U281;A8DUK4;A8DUK7;A8DUK2;A8DUQ5;A8DUQ1;A8DUN2;A8DUL2;A8DUL0;D4N6R6;A8DUP0;A8DUM2;D4N6V9;D0U282;D0U270;D0U269;A8DUP7;A8DUK0;A8DUL7;P02088;E9Q223;D4N6U4;A8DUP3;A8DUL5;B1Q450	Hemoglobin subunit beta-1	Hbbt1;Hbb-b1;Hbb-bs;HBB1	14	15748	0	323.31	31.5913	31.6474	31.5731	31.6196	32.6035	32.6746	32.6452	32.6414	30.4831	30.4203	30.4355	30.4465	30.1111	29.976	30.0091	30.0332	31.9592	34.5518	34.5613	34.7385	34.6198	29.3732	29.7031	NaN	28.9626	31.7422	31.7224	32.0466	31.8449	28.7279	28.623	28.8937	28.7525	28.1716	27.9593	27.5519	27.9166	32.5168	32.5593	32.6052
	0	NaN	D0U290			1	15.93	1	-2	NaN	NaN	NaN	NaN	NaN	NaN	NaN	NaN	NaN	NaN	NaN	NaN	NaN	NaN	NaN	NaN	NaN	26.6614	NaN	NaN	25.0764	NaN	NaN	NaN	NaN	NaN	NaN	NaN	NaN	NaN	NaN	NaN	NaN	NaN	NaN	NaN	NaN	NaN	NaN	NaN
	0	NaN	D0VYV6		Epb4.1l3	1	101.42	0	19657	NaN	NaN	NaN	NaN	NaN	NaN	NaN	NaN	NaN	NaN	NaN	NaN	NaN	NaN	NaN	NaN	NaN	NaN	NaN	NaN	NaN	NaN	NaN	NaN	NaN	NaN	NaN	NaN	NaN	NaN	NaN	NaN	NaN	NaN	NaN	NaN	NaN	NaN	NaN	NaN
	2.74172	-0.265586	D2KHZ9;P16858;A0A0A0MQF6;S4R1W1;A0A1D5RLD8;S4R257	Glyceraldehyde-3-phosphate dehydrogenase	GAPDH;Gapdh;Gm3839	23	35.81	0	323.31	35.453	35.4985	35.475	35.4759	35.3847	35.4278	35.4224	35.4117	35.6366	35.5492	35.5991	35.5954	35.4039	35.3668	35.4121	35.3944	35.8865	35.5075	35.6075	35.7474	35.6242	35.2108	35.4198	34.1824	35.0297	35.0514	35.131	35.1101	35.0979	35.246	35.1681	35.0445	35.1552	35.3938	35.36	35.3753	35.3764	35.2237	35.2586	35.198
	0	NaN	D3YTS4;Q9JHS3	Ragulator complex protein LAMTOR2	Lamtor2	1	56777	0.0038816	27713	NaN	NaN	NaN	NaN	NaN	NaN	NaN	NaN	NaN	NaN	NaN	NaN	NaN	NaN	NaN	NaN	NaN	NaN	NaN	NaN	NaN	NaN	NaN	NaN	NaN	NaN	NaN	NaN	NaN	NaN	NaN	24.6905	23.1055	NaN	NaN	NaN	NaN	NaN	NaN	NaN
	0.152337	0.0687107	D3YU80;K4DI65;P60824	Cold-inducible RNA-binding protein	Cirbp	2	11782	0	21728	26.1111	NaN	NaN	25.1111	26.1888	26.0363	26.0248	26.0853	NaN	NaN	25.7279	24.143	25.4718	25.7314	25.8926	25.7089	25.7451	NaN	NaN	NaN	NaN	NaN	NaN	NaN	NaN	NaN	NaN	NaN	NaN	NaN	NaN	NaN	NaN	25.4631	25.6007	25.6081	25.5588	26.2483	NaN	26.4546
	0.389695	-0.0647999	D3YUG9;V9GXY8;A0A0A6YXR4;Q80XR3;P47199;D3YWU6;D3Z4Q4;D3Z2X0;Q3UYY0	Quinone oxidoreductase	Cryz	4	18269	0	10.44	27.0068	26.9994	26.9718	27.0031	NaN	26.9736	26.9884	26.396	27.1648	NaN	NaN	25.5798	26.8517	26.8541	26.9092	26.8719	26.9717	26.9203	26.7882	26.9496	26.8877	NaN	NaN	NaN	NaN	NaN	NaN	NaN	NaN	NaN	NaN	NaN	NaN	27.2184	27.1244	NaN	26.5872	27.0247	27.0122	27.0862
	1.15734	-0.0998267	D3YUM1;Q91YT0;D3Z1U9	NADH dehydrogenase [ubiquinone] flavoprotein 1, mitochondrial	Ndufv1	19	49913	0	198.66	30.6877	30.6002	30.5932	30.6446	30.5974	30.6151	30.6179	30.6102	30.1821	30.4738	30.2408	30.3045	30.4516	30.4873	30.6031	30.5155	30.9351	30.9293	30.7595	30.9413	30.879	30.6941	30.5341	NaN	30.0314	30.4651	30.4144	30.7372	30.546	30.3482	30.5428	30.4228	30.4402	30.4135	30.3691	30.4227	30.402	30.2063	30.2791	30.2744
	0	NaN	D3YUP4;Q3TDN2	FAS-associated factor 2	Faf2	1	15.56	0	61264	NaN	NaN	NaN	NaN	NaN	NaN	NaN	NaN	NaN	NaN	NaN	NaN	NaN	NaN	NaN	NaN	NaN	NaN	NaN	NaN	NaN	NaN	NaN	NaN	NaN	NaN	NaN	NaN	NaN	NaN	NaN	NaN	NaN	NaN	NaN	NaN	NaN	NaN	NaN	NaN
	0	NaN	D3YUT3;D3YUG3;Q5M9P3;D3Z5R8;D3Z722;Q9CZX8;S4R223	40S ribosomal protein S19	Rps19	4	14896	0	12067	NaN	NaN	NaN	NaN	NaN	NaN	NaN	NaN	NaN	NaN	NaN	NaN	NaN	NaN	NaN	NaN	NaN	NaN	NaN	NaN	NaN	NaN	NaN	NaN	NaN	NaN	NaN	NaN	NaN	NaN	NaN	NaN	NaN	26.5724	NaN	NaN	24.9875	NaN	26.4569	NaN
	0	NaN	D3YUW2;G3X9V7;E9QLA8;A0A1D5RL96;Q80TK0;Q3TEG0	Uncharacterized protein KIAA1107	A830010M20Rik;Kiaa1107	3	43022	0	40323	NaN	NaN	NaN	NaN	NaN	NaN	NaN	NaN	NaN	NaN	NaN	NaN	NaN	NaN	NaN	NaN	NaN	NaN	NaN	NaN	NaN	NaN	NaN	NaN	NaN	NaN	NaN	NaN	NaN	NaN	NaN	NaN	NaN	NaN	NaN	NaN	NaN	NaN	NaN	NaN
	0.0895534	0.0208695	D3YUZ8;E9Q2L2;Q91XM9;D3YWU0	Disks large homolog 2	Dlg2	14	83.95	0	145.55	28.7955	28.6746	28.5036	28.7363	28.7433	28.7616	29.0268	28.8498	28.9135	28.7012	28.8536	28.8255	28.9588	28.7358	28.9185	28.8742	29.2205	29.0023	29.0677	29.2836	29.1229	28.3942	28.5773	NaN	27.9037	28.203	28.6513	NaN	27.8596	28.8365	28.6067	28.4658	28.6445	28.7403	29.1055	28.8981	28.9224	29.1956	29.1071	29.0591
	1.52798	0.419579	D3YVH7;Q05BN2;Q3UMW2;Q3TGU7;Q9UQ80;P50580	Proliferation-associated protein 2G4	Pa2g4;PA2G4	5	30707	0	13541	25.9714	NaN	26.6065	24.9714	25.8353	26.2448	26.9983	26.4417	NaN	NaN	NaN	NaN	27.041	26.921	26.7868	26.92	26.4453	26.4703	NaN	NaN	24.8854	NaN	NaN	NaN	NaN	NaN	NaN	NaN	NaN	NaN	NaN	NaN	NaN	27.2204	27.1217	NaN	26.5869	26.9953	26.9261	26.7519
	0	NaN	D3YVK5;A0A1B0GSU2;D3YVK4;Q9WV96	Mitochondrial import inner membrane translocase subunit Tim10 B	Timm10b	1	10583	0	93659	NaN	NaN	NaN	NaN	NaN	NaN	NaN	NaN	NaN	NaN	NaN	NaN	NaN	NaN	NaN	NaN	NaN	NaN	NaN	NaN	NaN	NaN	NaN	NaN	NaN	NaN	NaN	NaN	NaN	NaN	NaN	NaN	NaN	NaN	NaN	NaN	NaN	NaN	NaN	NaN
	0.378191	0.0319439	D3YVV1;Q8VEK0	Cell cycle control protein 50A	Tmem30a	4	37178	0	13973	26.5759	26.6439	26.4303	26.6103	26.4416	26.7295	26.5284	26.5716	NaN	26.4279	26.5402	25.9002	26.5732	26.7128	26.5999	26.6299	26.8569	26.3424	26.5425	26.4794	26.4571	NaN	NaN	NaN	NaN	NaN	NaN	NaN	NaN	NaN	NaN	NaN	NaN	26.5591	26.5074	26.5921	26.5533	26.5951	26.5029	26.6752
	0	0.148623	D3YVV7		Nova2	1	55676	0	89109	NaN	NaN	NaN	NaN	NaN	NaN	26.4125	24.8276	NaN	NaN	NaN	NaN	NaN	NaN	NaN	NaN	33.2084	NaN	NaN	NaN	NaN	NaN	NaN	NaN	NaN	NaN	NaN	NaN	NaN	NaN	NaN	NaN	NaN	26.4995	26.4456	26.3499	26.433	26.7326	26.8131	26.5384
	1.22619	-0.0901135	D3YWF6;Q7TQI3;D3Z7K0	Ubiquitin thioesterase OTUB1	Otub1	15	28036	0	241.66	30.4187	30.3115	30.3472	30.3661	30.3	30.3645	30.3302	30.3318	30.2797	30.2261	30.415	30.3091	30.1366	30.2442	30.37	30.2535	30.7291	29.3065	30.0948	29.7077	29.7387	30.1934	30.2932	NaN	29.6592	30.364	30.3868	30.1094	30.2921	30.4607	30.3868	29.9788	30.2905	30.1671	30.209	30.2448	30.2073	30.4075	30.1912	30.362
	0	NaN	D3YWJ4;Q8K2I1	Protein farnesyltransferase subunit beta	Fntb	1	52784	0	93783	NaN	NaN	NaN	NaN	NaN	NaN	NaN	NaN	NaN	NaN	NaN	NaN	NaN	NaN	NaN	NaN	NaN	NaN	NaN	NaN	NaN	NaN	NaN	NaN	NaN	NaN	NaN	NaN	NaN	NaN	NaN	NaN	NaN	NaN	NaN	NaN	NaN	NaN	NaN	NaN
	1.3157	-0.240142	D3YWR7;Q8BVI4;A0A0G2JGJ1;A0A0G2JGY0	Dihydropteridine reductase	Qdpr	11	20008	0	210.12	29.8577	29.6276	29.797	29.7472	29.5079	29.3561	29.572	29.4814	29.6768	29.7379	29.8784	29.7668	29.2737	29.3341	29.3241	29.3109	30.0087	29.7883	29.9167	30.1086	29.9439	28.7509	28.774	30.2801	29.4594	29.131	28.9165	29.1946	29.0855	28.877	29.078	28.9481	28.9701	29.5394	29.5062	29.5793	29.5419	29.6568	29.646	29.5909
	0.346116	0.079015	D3YWT1;D3Z3N4		Hnrnph3	2	35181	0	11521	26.4941	26.0434	26.367	26.2863	25.8331	26.1283	NaN	25.4033	26.2343	26.3573	26.0776	26.2276	25.8417	26.226	26.2544	26.1192	26.472	26.1284	26.2594	25.9434	26.1162	NaN	NaN	NaN	NaN	NaN	NaN	NaN	NaN	NaN	NaN	NaN	NaN	26.4893	26.1683	26.3857	26.3539	26.3609	26.5134	26.2039
	0.232153	0.0301741	D3YX34;Q3TB96;Q3T9V8;E9Q586;Q6NZM3;E9Q3M3;O08788	Dynactin subunit 1	Dctn1	21	126.82	0	90612	29.1286	28.7873	28.7428	28.968	28.953	28.932	29.0147	28.967	29.0286	29.0702	29.0608	29.0533	28.8383	28.8087	28.8711	28.8396	29.3564	28.7773	29.0612	29.0433	28.9663	NaN	NaN	NaN	NaN	NaN	NaN	NaN	NaN	28.5656	29.0385	NaN	28.2364	29.042	28.9328	29.1038	29.0279	29.0788	29.026	29.2165
	0	NaN	D3YX62;Q544R7;Q3U6W4;O70252;D3Z4A2;D3YXN4	Heme oxygenase 2	Hmox2	2	26385	0	62289	NaN	NaN	NaN	NaN	NaN	NaN	NaN	NaN	NaN	NaN	NaN	NaN	NaN	NaN	NaN	NaN	NaN	NaN	NaN	NaN	NaN	NaN	NaN	NaN	NaN	NaN	NaN	NaN	NaN	NaN	NaN	NaN	NaN	25.3112	NaN	NaN	23.7262	NaN	NaN	NaN
	0	NaN	D3YXC2;Q8CEY5;Q791T5	Mitochondrial carrier homolog 1	Mtch1	1	12203	0	37087	NaN	NaN	NaN	NaN	NaN	NaN	NaN	NaN	NaN	NaN	NaN	NaN	NaN	NaN	NaN	NaN	NaN	NaN	NaN	NaN	NaN	NaN	NaN	NaN	NaN	NaN	NaN	NaN	NaN	NaN	NaN	NaN	NaN	NaN	NaN	NaN	NaN	NaN	NaN	NaN
	0	NaN	D3YXG2;Q3U2G9;Q9D997;Q9QZ08	N-acetyl-D-glucosamine kinase	Nagk	1	36198	0.0075365	2.46	NaN	NaN	NaN	NaN	NaN	NaN	NaN	NaN	NaN	NaN	NaN	NaN	NaN	NaN	NaN	NaN	NaN	NaN	NaN	NaN	NaN	NaN	NaN	NaN	NaN	NaN	NaN	NaN	NaN	NaN	NaN	NaN	NaN	NaN	NaN	NaN	NaN	NaN	NaN	NaN
	0.273185	0.0727381	D3YXZ3;Q91YS4;O88448	Kinesin light chain 2	Klc2	2	68176	0	83638	NaN	NaN	NaN	NaN	NaN	25.6591	NaN	24.0741	NaN	NaN	NaN	NaN	NaN	25.701	NaN	24.116	23.5103	NaN	NaN	NaN	NaN	NaN	NaN	NaN	NaN	NaN	NaN	NaN	NaN	NaN	NaN	NaN	NaN	25.7637	25.6472	25.7835	25.7327	25.7185	25.6197	NaN
	0.00134517	-0.000378827	D3YY38;Q8BXR1	Probable cationic amino acid transporter	Slc7a14	2	73.47	0	71342	25.6529	NaN	NaN	24.6529	25.5244	25.7994	25.6579	25.6649	NaN	NaN	NaN	NaN	25.8383	25.8881	25.6468	25.7947	25.3578	25.9483	26.0436	26.2371	26.0814	NaN	NaN	NaN	NaN	NaN	NaN	NaN	NaN	NaN	NaN	NaN	NaN	25.8409	25.8529	26.0659	25.9237	25.5374	25.5286	25.4277
	0	NaN	D3YYC2;F6T9K1;G3UXH5;Q4FJW2;D3YY09;Q9D6N5	Dr1-associated corepressor	Drap1	1	17587	0.0061934	25716	NaN	NaN	NaN	NaN	NaN	NaN	NaN	NaN	NaN	NaN	NaN	NaN	NaN	NaN	NaN	NaN	NaN	NaN	NaN	NaN	NaN	NaN	NaN	NaN	NaN	NaN	NaN	NaN	NaN	NaN	NaN	NaN	NaN	NaN	NaN	NaN	NaN	NaN	NaN	NaN
	1.9182	-0.232135	D3YYK8;E9Q6X0;Q8R001;Q3TG90	Microtubule-associated protein RP/EB family member 2	Mapre2	6	29425	0	119.2	28.6707	28.627	28.6487	28.649	28.5326	28.6391	28.6636	28.6129	28.8043	28.9167	28.9121	28.8786	28.7138	28.8933	28.8681	28.8272	29.1614	29.1354	29.1124	29.1472	29.1317	28.3684	28.6618	NaN	27.9376	NaN	NaN	28.3588	26.7738	28.1335	27.8104	28.0576	28.007	28.5666	28.5707	28.9035	28.6891	28.6146	28.6575	28.4117
	0.864452	-0.158174	D3YYM6;D3Z1S8;Q91V55;P97461;A0A0N5E4Z9	40S ribosomal protein S5;40S ribosomal protein S5, N-terminally processed	Rps5	4	20413	0	73535	27.8922	27.8715	NaN	27.8819	27.6721	27.493	27.4993	27.5572	27.9437	27.5611	27.7391	27.7565	27.7601	27.2239	27.4923	27.5087	27.9541	27.194	27.388	27.5248	27.3753	NaN	NaN	NaN	NaN	NaN	NaN	26.7348	25.1498	27.4602	27.3059	NaN	26.8002	27.4572	27.4395	27.2395	27.382	27.6426	27.7693	27.8558
	0.290599	-0.046735	D3YYT0;Q8BSI9;Q3UIC2;P15116	Cadherin-2	Cdh2	8	93856	0	36976	27.9985	28.1514	27.7552	28.077	27.9802	27.8304	28.0023	27.9396	28.1653	27.9242	28.2968	28.1369	27.7934	27.7174	27.7806	27.7642	28.3757	27.5889	28.0755	28.0919	27.9369	NaN	NaN	NaN	NaN	NaN	NaN	NaN	NaN	NaN	NaN	NaN	NaN	28.0213	27.8697	27.7272	27.8777	27.7266	27.7204	27.7909
	1.65746	-0.192332	D3YYV8;Q3TKR5;Q58EU6;Q3U850;P47962	60S ribosomal protein L5	Rpl5	3	17997	0	28779	27.1869	27.445	27.1038	27.3217	27.1854	27.0231	27.2057	27.1403	27.1397	27.0498	27.4588	27.227	27.1791	26.8428	26.8748	26.9737	27.5675	NaN	NaN	26.8088	25.2239	NaN	NaN	NaN	NaN	NaN	NaN	NaN	NaN	NaN	NaN	NaN	NaN	26.9515	27.1844	27.227	27.126	27.1839	26.976	26.8848
	1.0105	-0.243266	D3YZ62;D3Z4J3;Q99104;Q02440	Unconventional myosin-Va	Myo5a	4	212.33	0	262.06	30.2561	30.2363	30.269	30.2462	30.3068	30.3745	30.1424	30.2778	30.3127	30.249	30.2123	30.2586	30.1403	30.3132	30.2839	30.2478	30.6746	30.0417	30.1085	30.0855	30.0788	29.4091	29.7337	NaN	28.9955	29.4015	29.4459	28.7638	29.2355	29.8631	29.8716	29.5611	29.7723	30.4033	30.3712	30.5627	30.4482	30.4062	30.4093	30.4231
	0	NaN	D3YZM4;E9Q5B2;E9Q7K5;G5E8X1;Q9DCS2	UPF0585 protein C16orf13 homolog	0610011F06Rik	1	90151	0.0024728	2957	NaN	NaN	NaN	NaN	NaN	NaN	NaN	NaN	NaN	NaN	NaN	NaN	NaN	NaN	NaN	NaN	NaN	NaN	NaN	NaN	NaN	NaN	NaN	NaN	NaN	NaN	NaN	NaN	NaN	NaN	NaN	NaN	NaN	NaN	NaN	NaN	NaN	NaN	NaN	NaN
	0	NaN	D3YZP9	Coiled-coil domain-containing protein 6	Ccdc6	1	52938	0.0038462	26833	NaN	NaN	NaN	NaN	NaN	NaN	NaN	NaN	NaN	NaN	NaN	NaN	NaN	NaN	NaN	NaN	NaN	NaN	NaN	NaN	NaN	NaN	NaN	26.1451	24.5601	NaN	NaN	NaN	NaN	NaN	NaN	NaN	NaN	NaN	NaN	NaN	NaN	NaN	NaN	NaN
	1.06579	0.270462	D3YZU5;D3YZU4;D3YZU1	SH3 and multiple ankyrin repeat domains protein 1	Shank1	10	225.46	0	45795	27.3793	27.295	27.1916	27.3378	27.9286	27.2981	NaN	27.0625	27.02	27.0901	27.1404	27.0844	27.7184	28.0057	27.8218	27.8535	27.7753	27.716	27.2064	27.8856	27.6304	NaN	NaN	NaN	NaN	NaN	NaN	NaN	NaN	NaN	NaN	NaN	NaN	26.9708	27.5404	27.6825	27.4291	28.0009	28.0495	27.7862
	0	NaN	D3Z041;P41216	Long-chain-fatty-acid--CoA ligase 1	Acsl1	1	78034	0	57217	NaN	NaN	NaN	NaN	NaN	NaN	NaN	NaN	NaN	NaN	NaN	NaN	NaN	NaN	NaN	NaN	NaN	NaN	NaN	NaN	NaN	NaN	NaN	NaN	NaN	NaN	NaN	NaN	NaN	NaN	NaN	NaN	NaN	NaN	NaN	NaN	NaN	NaN	NaN	NaN
	0.467376	-0.0976414	D3Z0F5;Q3UIT2;O88545	COP9 signalosome complex subunit 6	Cops6	3	33591	0	12538	26.1009	26.0068	26.0964	26.0546	26.2121	NaN	26.291	25.6671	26.7745	26.7566	26.4953	26.681	26.1951	26.197	26.2579	26.217	26.6193	NaN	NaN	NaN	NaN	NaN	NaN	NaN	NaN	NaN	NaN	NaN	NaN	NaN	NaN	NaN	NaN	26.205	26.0114	NaN	25.5265	26.1344	26.4719	25.9633
	0.253269	0.100825	D3Z0M6;O88485;Q3TYJ3;D6Q0F3;D6Q0F4;O14576	Cytoplasmic dynein 1 intermediate chain 1	Dync1i1;DYNC1I1	11	72889	0	41325	27.9228	27.6827	27.6566	27.8077	27.9226	27.6723	27.8342	27.8134	28.2649	28.0035	28.2306	28.1709	27.7821	27.7592	27.8368	27.7931	28.3092	28.1845	28.0315	27.8528	28.0293	NaN	NaN	29.7124	28.1274	NaN	NaN	NaN	NaN	NaN	NaN	NaN	NaN	27.6288	28.0381	27.4502	27.7271	27.8968	27.7487	27.7939
	0	NaN	D3Z0U5;D6RGM7;A0A0E4D027;A0A0E4HJ81;D3Z4J2;A0A0E3WJP9;A0A0E4D014;A0A0E4HEY7;A0A178VXL7;A0A0G2JFY0;A0A0A0MQ80;B7ZNK9;Q9D3R6;Q9ZPR1;Q3UMC0	Katanin p60 ATPase-containing subunit A-like 2;Cell division control protein 48 homolog B;Spermatogenesis-associated protein 5	Katnal2;Spata5;CDC48B	1	31.2	0.0034146	28152	NaN	NaN	NaN	NaN	NaN	NaN	NaN	NaN	NaN	NaN	NaN	NaN	NaN	NaN	NaN	NaN	NaN	NaN	NaN	NaN	NaN	NaN	NaN	NaN	NaN	NaN	NaN	NaN	NaN	NaN	NaN	NaN	NaN	NaN	NaN	NaN	NaN	NaN	NaN	NaN
	0.264261	-0.0844155	D3Z1Z8;D3Z5N2;Q9DCP3;Q91XT3;Q545B6;P54227;Q9CYU5;Q9CXQ8;Q8C2H3	Stathmin	Stmn1	3	11729	0	42749	29.5408	29.4769	29.2887	29.5092	29.4645	29.6466	29.5364	29.5511	29.8201	29.7141	29.8071	29.7812	29.1597	29.4009	29.3808	29.3179	29.9477	29.2604	29.9004	29.5236	29.5856	29.513	29.7943	27.9083	29.2752	29.1401	29.4036	29.412	29.324	29.15	29.2184	28.8437	29.0797	29.2238	29.3572	29.4149	29.3341	29.8344	29.7787	29.7502
	0	NaN	D3Z2Q2;D3Z079;Q8K400	Syntaxin-binding protein 5	Stxbp5	3	121.71	0	42052	NaN	NaN	NaN	NaN	NaN	NaN	NaN	NaN	NaN	NaN	NaN	NaN	NaN	NaN	NaN	NaN	NaN	NaN	NaN	NaN	NaN	NaN	NaN	NaN	NaN	NaN	NaN	NaN	NaN	NaN	NaN	NaN	NaN	NaN	NaN	NaN	NaN	NaN	NaN	NaN
	0	NaN	D3Z2V6;Q3TPX5;O08989	Ras-related protein M-Ras	Mras	4	14735	0	83623	NaN	NaN	NaN	NaN	25.9794	NaN	25.7953	25.3053	NaN	NaN	NaN	NaN	25.537	NaN	26.0162	25.2115	24.6742	NaN	NaN	NaN	NaN	NaN	NaN	NaN	NaN	NaN	NaN	NaN	NaN	NaN	NaN	NaN	NaN	NaN	NaN	NaN	NaN	NaN	NaN	NaN
	0.19741	0.0867383	D3Z2X5;Q3TJC2;Q61205;Q8CA83;D3Z7E6	Platelet-activating factor acetylhydrolase IB subunit gamma	Pafah1b3	3	15893	0	9.52	NaN	NaN	NaN	NaN	25.6058	25.4872	NaN	24.9628	NaN	NaN	NaN	NaN	NaN	25.562	25.8299	25.1172	24.4571	25.2207	NaN	NaN	23.6357	NaN	NaN	NaN	NaN	NaN	NaN	NaN	NaN	NaN	NaN	NaN	NaN	25.464	NaN	25.7556	25.0322	25.8813	25.8744	25.9445
	0.084621	-0.0339499	D3Z396;Q8BG33;Q3TYC2;Q99PJ0;F6Z2M6;F6RQ26;Q3USC2	Neurotrimin	Ntm	10	34954	0	173.11	29.3635	29.3615	29.0481	29.3625	29.7111	29.7449	29.774	29.7436	29.4761	29.6182	29.5852	29.5611	29.4019	29.5089	29.5915	29.5029	29.9432	29.224	29.3864	29.7982	29.4903	28.9277	28.7872	29.0183	28.9142	28.4516	28.3777	29.2421	28.7462	29.8921	29.5855	29.4885	29.6658	29.4108	29.7671	29.4995	29.5672	29.8723	29.7221	29.8931
	1.44734	0.389535	D3Z3B8;Q3UP61;H7BWY4;E9Q9H0;Q811D0;Q3TPP5;F6UDT8	Disks large homolog 1	Dlg1	7	91622	0	24739	26.673	27.6596	27.3742	27.249	27.5882	27.8176	27.9519	27.7936	27.8351	27.3694	27.6661	27.6362	27.3065	27.6362	27.2714	27.4143	27.9621	27.1818	28.2237	27.3701	27.6666	NaN	26.9964	29.3916	28.0577	NaN	NaN	NaN	NaN	27.4621	NaN	NaN	25.8771	27.543	27.5965	27.5408	27.5603	28.0878	28.1477	28.0045
	0.317201	-0.056289	D3Z3G6;Q63844;P21708;A0A0U1RPX4;Q3U2H3;A0A0U1RPZ0;D3Z6D8	Mitogen-activated protein kinase;Mitogen-activated protein kinase 3	Mapk3	4	42401	0	12485	27.8173	27.8926	27.4328	27.8555	27.3638	27.3516	27.4154	27.3772	27.8369	27.679	27.941	27.8229	27.4647	27.8643	27.8185	27.7266	28.0883	27.4846	27.8116	27.8453	27.7228	NaN	NaN	NaN	NaN	NaN	NaN	NaN	NaN	NaN	NaN	NaN	NaN	27.9065	27.7632	27.5387	27.744	27.7098	27.5919	27.6966
	1.40286	0.300137	D3Z494;Q8BIV6;G5E895;V9LKZ5;Q9QZI2;P45377	Aldose reductase-related protein 2	Akr1b10;Akr1b7;Akr1b8	3	32745	0	72938	25.8895	NaN	26.4061	24.8895	NaN	NaN	NaN	NaN	NaN	NaN	NaN	NaN	26.611	26.5143	26.3778	26.5042	25.5319	26.4666	26.1296	25.9664	26.2028	NaN	NaN	NaN	NaN	NaN	NaN	NaN	NaN	NaN	NaN	NaN	NaN	26.674	27.101	26.3961	26.7532	26.6701	27.166	26.6761
	0	NaN	D3Z497;Q9WTZ1	RING-box protein 2	Gm7075;Rnf7	2	12652	0	66655	NaN	NaN	NaN	NaN	NaN	NaN	NaN	NaN	NaN	NaN	NaN	NaN	NaN	NaN	NaN	NaN	NaN	NaN	NaN	NaN	NaN	NaN	NaN	NaN	NaN	NaN	NaN	NaN	NaN	NaN	NaN	NaN	NaN	NaN	25.0338	NaN	23.4488	25.5179	25.4119	NaN
	0.474905	-0.264681	D3Z4E2;Q8CFV4	Neuritin	Nrn1	3	17007	0	12099	26.1526	NaN	NaN	25.1526	26.9978	27.0844	NaN	26.4568	26.2858	26.3211	NaN	25.7186	26.2234	NaN	NaN	24.6384	25.9781	NaN	NaN	NaN	NaN	NaN	NaN	NaN	NaN	NaN	NaN	NaN	NaN	NaN	NaN	NaN	NaN	NaN	NaN	25.5452	23.9602	26.2658	NaN	NaN
	0	NaN	D3Z4J1;A8E5B6;Q3U878;Q3UGB5;Q9JII5	DAZ-associated protein 1	Dazap1;dazap1	1	19364	0	76021	NaN	NaN	NaN	NaN	NaN	NaN	NaN	NaN	NaN	NaN	NaN	NaN	NaN	NaN	NaN	NaN	NaN	NaN	NaN	NaN	NaN	NaN	NaN	NaN	NaN	NaN	NaN	NaN	NaN	NaN	NaN	NaN	NaN	NaN	NaN	NaN	NaN	NaN	NaN	NaN
	0.0640192	-0.0192772	D3Z4T6;A0A4W9;Q80Z24	Neuronal growth regulator 1	Negr1	9	36208	0	108.44	29.0474	29.2763	29.0153	29.1664	29.402	29.2875	29.4121	29.3683	29.6014	29.6789	29.6479	29.6431	29.4334	29.371	29.6557	29.492	29.8329	29.2968	29.3406	29.4906	29.3784	29.4803	29.3219	NaN	28.8183	29.2063	28.5362	29.1207	28.9836	29.2139	29.4432	28.5961	29.1266	29.3158	29.2421	29.3998	29.3207	29.4603	29.5138	29.5698
	2.37389	0.219414	D3Z568;Q8BU20;Q9CQH3;F6Y6V5;D3YX99;D3Z6W9	NADH dehydrogenase [ubiquinone] 1 beta subcomplex subunit 5, mitochondrial	Ndufb5	2	14038	0	61692	26.6964	26.873	26.7811	26.7874	26.6772	26.7887	26.7728	26.7471	NaN	NaN	NaN	NaN	NaN	26.3377	26.5161	25.8447	26.5193	NaN	NaN	NaN	NaN	NaN	NaN	NaN	NaN	NaN	NaN	NaN	NaN	NaN	NaN	NaN	NaN	26.9729	26.9333	27.0029	26.97	NaN	26.8617	26.806
	0	NaN	D3Z5B1;Q8CEW7;B2RPU8;Q9D1L0;Q8K3S8	Coiled-coil-helix-coiled-coil-helix domain-containing protein 2	Zbed5;Chchd2;Gm6222	2	19183	0	59621	NaN	NaN	NaN	NaN	NaN	NaN	NaN	NaN	NaN	NaN	NaN	NaN	NaN	NaN	NaN	NaN	NaN	NaN	NaN	NaN	NaN	NaN	NaN	NaN	NaN	NaN	NaN	NaN	NaN	NaN	NaN	NaN	NaN	NaN	NaN	NaN	NaN	NaN	NaN	NaN
	0.146933	0.0400853	D3Z5I6;A4GZ26;E9QAD8;Q5DU25;D3Z6V7	IQ motif and SEC7 domain-containing protein 2	Iqsec2	8	128.02	0	11753	27.1699	26.983	26.7405	27.0795	26.9727	26.9397	26.3463	26.7801	26.458	26.1265	26.4703	26.3601	26.8131	26.7256	27.0141	26.8561	27.1756	25.9056	26.5342	26.2079	26.2387	NaN	NaN	NaN	NaN	NaN	NaN	NaN	NaN	NaN	NaN	NaN	NaN	26.7221	26.7789	27.0778	26.8682	26.4335	26.6103	26.865
	1.72163	0.250481	D3Z5I7;E9QN98;Q6NXK7	Inactive dipeptidyl peptidase 10	Dpp10	4	89.99	0	10464	25.6323	25.9922	25.8361	25.8235	26.3675	26.2879	26.1346	26.2666	26.1594	26.2184	26.4042	26.2645	25.9477	26.4469	26.2426	26.2268	26.5727	25.2747	25.3511	25.3027	25.3098	26.3275	NaN	NaN	24.7425	NaN	25.8826	NaN	24.2976	26.1259	NaN	NaN	24.5409	25.9479	26.105	26.5041	26.2051	26.4702	26.5293	26.7894
	1.03635	-0.108567	D3Z5Q8;Q8BGN8	Synaptoporin	Synpr	2	13719	0	79916	27.394	27.3976	27.0973	27.3958	27.141	27.0281	27.3979	27.1974	27.4096	27.4334	27.4342	27.4258	27.4257	27.1458	27.323	27.3028	27.7246	NaN	27.3989	27.4074	26.8182	NaN	NaN	NaN	NaN	NaN	NaN	NaN	NaN	NaN	NaN	NaN	NaN	27.0685	26.994	27.0929	27.0524	27.1597	27.3056	27.4526
	0.0221271	0.00679	D3Z5R4;E9Q2D0;P0C7L0	WAS/WASL-interacting protein family member 3	Wipf3	4	45137	0	21668	27.6394	27.421	27.2658	27.5343	27.5125	27.1095	27.5084	27.3888	27.1254	27.3838	27.3085	27.2766	26.9425	27.4359	27.4454	27.2929	27.7689	27.8602	27.6869	27.9171	27.8247	NaN	NaN	NaN	NaN	NaN	NaN	NaN	NaN	NaN	NaN	NaN	NaN	27.5846	27.7216	27.711	27.6737	27.4744	27.4679	27.5413
	0.284946	0.0366228	D3Z636;Q91VM9;G8JL76	Inorganic pyrophosphatase 2, mitochondrial	Ppa2	5	37985	0	51804	27.2534	27.2409	27.1491	27.2472	27.1929	27.2096	26.9228	27.1143	27.1005	27.2206	27.4081	27.2486	27.2143	27.137	26.9448	27.1031	27.5867	27.2542	27.4248	27.491	27.3934	NaN	NaN	NaN	NaN	NaN	NaN	NaN	NaN	NaN	NaN	NaN	NaN	27.3232	27.2415	27.2275	27.2647	27.0657	27.1954	27.3043
	0.160085	-0.0512632	D3Z637;D3Z125;E9PUA7;D3Z7X7;F8WHQ1;Q62393;D3Z2U2	Tumor protein D52	Tpd52	3	17603	0	21595	NaN	NaN	NaN	NaN	26.457	26.2291	26.5747	26.4273	26.9283	NaN	NaN	25.3433	26.3977	NaN	NaN	24.8128	25.689	26.388	NaN	NaN	24.803	NaN	NaN	NaN	NaN	NaN	NaN	NaN	NaN	NaN	NaN	NaN	NaN	NaN	26.2567	26.5682	25.8359	NaN	26.6465	26.712
	0.573994	0.0800885	D3Z645;Q9QZ88;D3YYD5;D3YW98	Vacuolar protein sorting-associated protein 29	Vps29	5	16137	0	37268	28.3638	28.3834	28.2384	28.3737	28.316	28.236	28.4901	28.3513	28.2606	28.3319	28.2412	28.2785	28.1087	28.1392	28.0497	28.0997	28.6832	27.8898	28.005	28.128	28.0109	NaN	NaN	NaN	NaN	NaN	NaN	NaN	NaN	NaN	NaN	NaN	NaN	28.4758	28.3636	28.512	28.4518	28.7023	28.6178	28.4173
	0	NaN	D3Z6I4;Q921W4	Quinone oxidoreductase-like protein 1	Cryzl1	1	37007	0	39343	NaN	NaN	NaN	NaN	NaN	NaN	NaN	NaN	NaN	NaN	NaN	NaN	NaN	NaN	NaN	NaN	NaN	NaN	NaN	NaN	NaN	NaN	NaN	NaN	NaN	NaN	NaN	NaN	NaN	NaN	NaN	NaN	NaN	NaN	NaN	NaN	NaN	NaN	NaN	NaN
	0.0611179	0.0122169	D3Z7E5;Q2NL51	Glycogen synthase kinase-3 alpha	Gsk3a	6	51245	0	36797	26.7666	NaN	26.2777	25.7666	26.6855	26.7788	26.5896	26.6867	26.761	26.4392	NaN	26.0241	26.3961	26.5744	26.571	26.5162	26.745	26.0363	26.4876	26.3765	26.3126	NaN	26.7393	NaN	25.1543	26.7278	26.5738	NaN	26.0679	NaN	NaN	NaN	NaN	26.395	26.4353	26.499	26.4437	26.5285	26.8661	26.7594
	1.19314	-0.274249	D3Z7U4		Mecp2	2	20.33	0	16879	NaN	NaN	NaN	NaN	NaN	27.1458	NaN	25.5608	NaN	NaN	NaN	NaN	27.2943	27.417	27.3289	27.3476	26.1298	NaN	NaN	27.4436	25.8586	NaN	NaN	NaN	NaN	NaN	NaN	NaN	NaN	NaN	NaN	NaN	NaN	27.1486	27.1923	27.2989	27.2147	26.5642	26.7514	NaN
	0	NaN	D6RIJ2;Q3U0Y9;Q8BXN0;Q8BJG2;E9PWY9;Q8C0C7;Q4FJQ2	Phenylalanine--tRNA ligase alpha subunit	Farsa	2	11184	0	65618	NaN	NaN	NaN	NaN	NaN	NaN	NaN	NaN	NaN	NaN	NaN	NaN	NaN	NaN	NaN	NaN	NaN	NaN	NaN	NaN	NaN	NaN	NaN	NaN	NaN	NaN	NaN	NaN	NaN	NaN	NaN	NaN	NaN	NaN	NaN	NaN	NaN	NaN	NaN	NaN
	0	NaN	D6RJ58;D3YUR9;Q8VDN4	Coiled-coil domain-containing protein 92	Ccdc92	1	74735	0.0029383	2852	NaN	NaN	NaN	NaN	NaN	NaN	NaN	NaN	NaN	NaN	NaN	NaN	NaN	NaN	NaN	NaN	NaN	NaN	NaN	NaN	NaN	NaN	NaN	NaN	NaN	NaN	NaN	NaN	NaN	NaN	NaN	NaN	NaN	NaN	NaN	NaN	NaN	NaN	NaN	NaN
	0.0544347	0.00987445	E0CXB9;Q61301	Catenin alpha-2	Ctnna2	26	106.73	0	310.17	29.125	29.1115	28.9214	29.1183	29.2269	29.1701	29.2219	29.2065	29.0722	29.1732	29.1735	29.1404	29.0611	29.1002	29.1252	29.0957	29.5407	28.5628	28.9842	28.9915	28.8596	28.944	29.2762	NaN	28.5347	29.0562	29.2006	NaN	28.5453	29.123	29.3195	28.4667	29.0133	28.8949	28.9267	28.9535	28.9252	29.2215	29.2315	29.2742
	2.68574	-0.201962	E0CXN5;P13707	Glycerol-3-phosphate dehydrogenase [NAD(+)];Glycerol-3-phosphate dehydrogenase [NAD(+)], cytoplasmic	Gpd1	12	35231	0	57.11	31.1102	31.0342	30.9204	31.0727	31.0696	30.9341	30.9178	30.9755	30.6969	30.6772	30.9111	30.7657	30.6241	30.7912	30.6866	30.7023	31.2882	30.8397	30.9014	31.113	30.9562	NaN	NaN	NaN	NaN	NaN	NaN	NaN	NaN	NaN	NaN	NaN	NaN	30.6821	30.7796	30.842	30.7694	30.6141	30.7985	30.7789
	0.142926	0.0405803	E0CY11;Q9CS84;A0A0H2UH29;P0DI97;E0CZA5;P58400	Neurexin-1;Neurexin-1-beta	Nrxn1;NRXN1	5	164.19	0	26547	27.0282	26.9877	27.1967	27.0081	27.216	27.4373	27.7811	27.4971	27.1438	27.2203	27.0067	27.1263	27.5051	27.4016	27.081	27.3403	27.6845	27.7493	27.2051	27.3306	27.4476	NaN	NaN	NaN	NaN	NaN	NaN	NaN	NaN	NaN	NaN	NaN	NaN	27.6722	27.8038	26.8746	27.5045	26.9237	27.0288	26.9979
	0	NaN	E0CY46;E0CXB2;Q4G0B8;E9QKZ2;Q91YE6	Importin-9	Ipo9	1	54132	0	41966	NaN	NaN	NaN	NaN	NaN	NaN	NaN	NaN	NaN	NaN	NaN	NaN	NaN	NaN	NaN	NaN	NaN	NaN	NaN	NaN	NaN	NaN	NaN	NaN	NaN	NaN	NaN	NaN	NaN	NaN	NaN	NaN	NaN	NaN	NaN	NaN	NaN	NaN	NaN	NaN
	0.0947806	0.022664	E0CZ67;Q8C729;A0A087WSI2	Protein FAM126B	Fam126b	3	11538	0	10522	26.1634	25.8265	26.2247	26.0048	26.4247	25.9719	25.9974	26.1467	26.035	26.1472	26.2655	26.1523	26.1181	26.0159	25.9808	26.0395	26.5209	26.3338	26.0883	26.434	26.2926	NaN	NaN	NaN	NaN	NaN	NaN	NaN	NaN	NaN	NaN	NaN	NaN	26.0589	25.6799	25.8479	25.8706	26.0302	26.2939	NaN
	0.933838	0.101801	E0CZ72;P28740;F8VQ42	Kinesin-like protein;Kinesin-like protein KIF2A	Kif2a	7	83.86	0	24546	26.8694	26.6317	26.7316	26.7554	26.9872	26.805	26.9791	26.9262	26.6449	26.6502	26.8523	26.7191	26.7666	27.0615	26.5988	26.8218	27.2209	26.9516	26.8221	27.3275	27.05	NaN	NaN	NaN	NaN	26.9379	NaN	NaN	25.3529	26.7675	26.9504	NaN	26.2769	27.1193	26.7618	26.6926	26.8703	27.1441	27.0583	27.0788
	0.76487	-0.0642898	E0CZ78;P48453;G3X8U7;E9Q6P2;Q3UXV4	Serine/threonine-protein phosphatase;Serine/threonine-protein phosphatase 2B catalytic subunit beta isoform	Ppp3cb	10	59074	0	115.66	29.1897	29.1794	29.2391	29.1846	29.4078	29.1553	29.3936	29.3235	29.2921	29.2695	29.2289	29.2637	29.3134	29.3552	29.3068	29.3253	29.6948	29.2529	29.0894	29.0466	29.1324	NaN	NaN	NaN	NaN	NaN	NaN	NaN	NaN	NaN	NaN	28.8554	27.2704	29.3034	29.2744	29.2237	29.2675	29.1756	29.4367	29.2861
	0	0.351788	E0CZE0;Q3UK27;Q8VBW6;Q3TS59	NEDD8-activating enzyme E1 regulatory subunit	Nae1	3	57619	0	9657	NaN	NaN	25.828	NaN	NaN	NaN	NaN	NaN	NaN	NaN	NaN	NaN	NaN	NaN	NaN	NaN	32.6238	NaN	NaN	NaN	NaN	NaN	NaN	NaN	NaN	NaN	NaN	NaN	NaN	NaN	NaN	NaN	NaN	26.2466	26.2494	26.2607	26.2523	NaN	NaN	NaN
	0	NaN	E0CZF8;E0CZD7;E0CXD6;E0CY98;B2RXX2;E9PUL9;B9EKN8;B2RQ80;P83510;B2RY17	Traf2 and NCK-interacting protein kinase	Tnik	2	144.25	0	73609	NaN	NaN	NaN	NaN	NaN	NaN	NaN	NaN	NaN	NaN	NaN	NaN	NaN	NaN	NaN	NaN	NaN	NaN	NaN	NaN	NaN	NaN	NaN	NaN	NaN	NaN	NaN	NaN	NaN	NaN	NaN	NaN	NaN	NaN	NaN	NaN	NaN	NaN	NaN	NaN
	0.576084	0.260873	E9PU87;F6U6U5;F6S7W6;Q6P4S6	Serine/threonine-protein kinase SIK3	Sik3	3	150.66	0	44037	25.755	NaN	25.2291	24.755	25.9944	25.8137	25.7607	25.8598	NaN	NaN	25.338	23.753	26.0438	NaN	NaN	24.4588	25.3698	25.5546	24.8621	25.1739	25.2247	NaN	NaN	27.4488	25.8638	NaN	NaN	NaN	NaN	NaN	NaN	NaN	NaN	25.7709	25.6042	26.1015	25.8406	26.0834	25.8932	NaN
	0.125905	-0.0234753	E9PUE7;Q5SSL4	Active breakpoint cluster region-related protein	Abr	10	92486	0	20038	27.2496	27.2282	26.968	27.239	27.1053	26.8882	27.3896	27.1424	27.3088	27.4187	27.3389	27.3562	27.0355	27.2222	27.0323	27.0995	27.6066	26.7274	26.9256	27.3069	27.007	NaN	NaN	NaN	NaN	NaN	NaN	NaN	NaN	NaN	NaN	NaN	NaN	27.0107	26.9922	26.9771	26.9934	27.0628	27.4648	27.2847
	0.0236897	0.00547187	E9PUM4;B2RY15;A0A1L1SQ51;Q71LX4;Q68FD6;Q8CDM9;Q8CHG4;A0A1L1SRI1;A0A1L1SQP9	Talin-2	Tln2	18	271.66	0	57781	27.0335	26.8643	27.1333	26.9514	27.4358	27.2039	27.2389	27.2965	27.0384	27.432	27.2152	27.2375	27.3841	26.8679	26.9918	27.0985	27.5811	27.0148	27.4567	27.1024	27.2042	NaN	NaN	NaN	NaN	NaN	NaN	NaN	NaN	NaN	NaN	NaN	NaN	27.2633	27.1338	27.2808	27.2274	27.2677	27.3764	27.2384
	0	NaN	E9PUW7;Q9EPK7	Exportin-7	Xpo7	2	123.9	0	95624	NaN	NaN	NaN	NaN	NaN	NaN	NaN	NaN	NaN	NaN	NaN	NaN	NaN	NaN	NaN	NaN	NaN	NaN	NaN	NaN	NaN	NaN	NaN	NaN	NaN	NaN	NaN	NaN	NaN	NaN	NaN	NaN	NaN	NaN	25.5325	NaN	23.9475	NaN	NaN	NaN
	0.439743	0.792048	E9PV44;O35143	ATPase inhibitor, mitochondrial	Atpif1	4	87887	0	87747	NaN	NaN	NaN	NaN	NaN	NaN	NaN	NaN	NaN	21.7029	NaN	30.0838	19.8865	NaN	NaN	31.5893	32.1813	21.003	22.5112	20.1722	21.5577	NaN	NaN	NaN	NaN	NaN	NaN	NaN	NaN	NaN	NaN	NaN	NaN	NaN	NaN	NaN	NaN	NaN	NaN	NaN
	0	0.400027	E9PW07;Q66L44	Protein Dos	Dos	1	75059	0	44477	NaN	NaN	NaN	NaN	24.1238	24.1245	NaN	23.5392	NaN	NaN	NaN	NaN	NaN	NaN	NaN	NaN	31.92	NaN	NaN	NaN	NaN	NaN	NaN	NaN	NaN	NaN	NaN	NaN	NaN	NaN	NaN	NaN	NaN	NaN	NaN	NaN	NaN	NaN	NaN	NaN
	0	NaN	E9PXK4;Q8QZV4	Serine/threonine-protein kinase 32C	Stk32c	1	42524	0.0061875	25656	NaN	NaN	NaN	NaN	NaN	NaN	NaN	NaN	NaN	NaN	NaN	NaN	NaN	NaN	NaN	NaN	NaN	NaN	NaN	NaN	NaN	NaN	NaN	NaN	NaN	NaN	NaN	NaN	NaN	NaN	NaN	NaN	NaN	NaN	NaN	NaN	NaN	NaN	NaN	NaN
	0.0683496	-0.0150159	E9PY16;Q8BVR8;Q6PGM4;B7ZMY4;Q8BVS1		Adap1	4	43.37	0	11226	26.6984	26.8529	26.4531	26.7777	27.0527	27.1603	27.1682	27.128	26.7057	26.7613	26.9087	26.7945	26.9544	26.7054	27.1418	26.9448	27.3112	26.9287	26.828	26.7283	26.8307	26.6623	NaN	NaN	25.0774	NaN	NaN	NaN	NaN	NaN	NaN	NaN	NaN	26.7104	26.5615	27.0791	26.8004	26.6335	27.1239	26.8388
	0	NaN	E9PYD3;E9PXG9;Q3UDN2;Q3TX19;Q3TLZ3;Q3TJT1;Q8CCB4;F6Z4G7;E9Q648;A0A0N5DVT0	Vacuolar protein sorting-associated protein 53 homolog	Vps53	2	62232	0	39394	NaN	NaN	NaN	NaN	NaN	NaN	NaN	NaN	NaN	NaN	NaN	NaN	NaN	NaN	NaN	NaN	NaN	NaN	NaN	NaN	NaN	NaN	NaN	NaN	NaN	NaN	NaN	NaN	NaN	NaN	NaN	NaN	NaN	NaN	24.8507	NaN	23.2657	NaN	NaN	NaN
	0	NaN	E9PYX7;E9Q852;E9Q9C3;Q9QZQ1	Afadin	Mllt4	2	188.9	0	38764	NaN	NaN	NaN	NaN	NaN	NaN	NaN	NaN	NaN	NaN	NaN	NaN	NaN	NaN	NaN	NaN	NaN	NaN	NaN	NaN	NaN	NaN	NaN	25.908	24.323	NaN	NaN	NaN	NaN	NaN	NaN	NaN	NaN	NaN	NaN	NaN	NaN	NaN	NaN	NaN
	1.7826	-0.162048	E9PZF0;Q5NC82;Q01768;Q5NC80;B0LAA8	Nucleoside diphosphate kinase;Nucleoside diphosphate kinase B	Gm20390;Nme2;Nme1	6	30.2	0	160.8	31.3765	31.416	31.3374	31.3964	31.4018	31.5946	31.4168	31.4738	31.5593	31.4842	31.2976	31.4512	31.4553	31.4081	31.4424	31.4354	31.8498	31.4712	31.5285	31.6011	31.5345	31.1271	31.2808	NaN	30.6211	31.2134	31.1701	31.1271	31.1707	31.1055	31.088	30.6761	30.9697	31.5454	31.6603	31.5022	31.5708	31.1831	31.3029	31.2963
	0	NaN	E9Q0G1;Q9CQJ6	Density-regulated protein	Denr	2	20396	0	36529	NaN	NaN	NaN	NaN	NaN	NaN	NaN	NaN	NaN	NaN	NaN	NaN	NaN	NaN	NaN	NaN	NaN	NaN	NaN	NaN	NaN	NaN	NaN	NaN	NaN	NaN	NaN	24.8922	23.3073	NaN	NaN	NaN	NaN	NaN	NaN	NaN	NaN	NaN	NaN	NaN
	0.688165	-0.176468	E9Q0U7;Q61699	Heat shock protein 105 kDa	Hsph1	21	91677	0	323.31	29.9415	30.0234	29.8359	29.983	30.0133	29.9123	30.0111	29.9796	29.7593	29.8117	29.7909	29.7875	29.906	29.7014	29.6406	29.7539	30.2824	29.6607	29.7929	29.7903	29.7493	29.9769	29.5043	27.817	29.3513	29.6276	29.5173	29.4049	29.5194	29.8761	29.7501	29.8025	29.8105	29.8235	29.8783	29.6816	29.7968	29.9578	29.8498	30.0222
	0	NaN	E9Q175;E9Q3L1;E9PVU0;E9Q174;V9GXM4;V9GX76;Q8BK95;B2RWR8;Q64331	Unconventional myosin-VI	Myo6	3	144.77	0	52814	NaN	NaN	NaN	NaN	NaN	NaN	NaN	NaN	NaN	NaN	NaN	NaN	NaN	NaN	NaN	NaN	NaN	NaN	NaN	NaN	NaN	NaN	NaN	NaN	NaN	NaN	NaN	NaN	NaN	NaN	NaN	NaN	NaN	NaN	NaN	NaN	NaN	25.2342	25.7211	NaN
	0	NaN	E9Q1K3		Add1	1	72925	0	44724	NaN	NaN	NaN	NaN	NaN	NaN	NaN	NaN	NaN	NaN	NaN	NaN	NaN	NaN	NaN	NaN	NaN	NaN	NaN	NaN	NaN	NaN	NaN	NaN	NaN	NaN	NaN	NaN	NaN	NaN	NaN	NaN	NaN	NaN	NaN	NaN	NaN	NaN	NaN	NaN
	0.0119531	-0.00238889	E9Q1S3;Q8C1E4;Q01405	Protein transport protein Sec23A	Sec23a	5	82955	0	10868	NaN	NaN	25.5284	NaN	25.6348	25.4985	25.5513	25.5626	NaN	NaN	NaN	NaN	25.464	25.538	25.5554	25.5197	25.1769	NaN	NaN	NaN	NaN	NaN	NaN	NaN	NaN	NaN	NaN	NaN	NaN	NaN	NaN	NaN	NaN	NaN	NaN	25.4082	23.8233	NaN	NaN	NaN
	0.276495	0.0694674	E9Q1T1;E9Q1W0;A0A0G2JGS4;Q6PHZ2;E9Q1V9;Q8C8X9;Q8CCM0	Calcium/calmodulin-dependent protein kinase type II subunit delta	Camk2d	9	60004	0	135.42	29.1887	29.1379	29.0707	29.1635	28.9747	29.2298	28.9118	29.0454	29.2948	29.0742	29.3862	29.2576	29.5361	29.5939	29.5091	29.5468	29.6736	29.2813	29.4525	29.3002	29.3467	29.2042	29.186	NaN	28.6102	29.2571	NaN	28.4121	28.3106	NaN	29.2416	28.812	28.4578	29.1076	29.3081	29.3317	29.2526	29.6852	29.4921	29.3076
	0.0664581	0.0438914	E9Q1X8;O08532	Voltage-dependent calcium channel subunit alpha-2/delta-1;Voltage-dependent calcium channel subunit alpha-2-1;Voltage-dependent calcium channel subunit delta-1	Cacna2d1	1	123.2	0	153.85	29.2798	29.2397	29.4447	29.2599	29.5103	29.4364	29.4046	29.4511	29.1111	28.8464	29.0838	29.0186	29.6977	29.5573	29.6567	29.6384	29.7904	29.1735	29.2502	29.3932	29.2752	NaN	NaN	NaN	NaN	NaN	NaN	NaN	NaN	27.3467	27.7527	NaN	26.979	29.718	29.8798	29.4344	29.6889	29.6755	29.7187	29.8235
	0.134705	0.0318214	E9Q3B9;D3YYS6;Q3UFX6;O35678;Q3UFN1	Monoglyceride lipase	Mgll	9	35256	0	51093	27.7701	27.643	27.2256	27.708	27.6465	27.4467	27.6141	27.5717	27.4123	27.3619	27.7847	27.5323	27.4734	27.4995	27.4592	27.4775	27.952	27.9075	27.784	27.9313	27.8757	27.7765	NaN	NaN	26.1915	NaN	NaN	NaN	NaN	NaN	NaN	27.4258	25.8409	27.1882	27.2944	27.1873	27.2242	27.7943	27.5936	28.1215
	0.452323	-0.062139	E9Q3L2;A0A140T8I9		Pi4ka	13	237.04	0	65061	27.5171	27.3495	27.1029	27.4357	27.408	27.1933	27.3675	27.3259	27.0037	27.1715	27.0731	27.0844	27.1348	27.2436	27.1505	27.1771	27.6489	26.9171	26.8749	27.3943	27.082	NaN	NaN	NaN	NaN	NaN	NaN	NaN	NaN	NaN	NaN	NaN	NaN	26.9063	26.9461	27.2213	27.0315	27.0227	27.2854	27.1062
	0.952052	0.116803	E9Q3M9;Q9D852;Q6GQT3		2010300C02Rik	1	125.91	0	21123	26.4611	26.7684	26.8197	26.6229	26.4846	26.7078	26.7173	26.6405	26.2801	26.4719	26.4484	26.4026	26.7821	26.8748	26.807	26.8218	27.062	26.7623	26.6976	26.6799	26.7137	NaN	NaN	NaN	NaN	NaN	NaN	NaN	NaN	NaN	NaN	NaN	NaN	26.8536	26.8218	26.9319	26.8699	26.6484	26.83	26.7993
	0	NaN	E9Q3T0		Gm10073	1	11433	0.0071157	25157	NaN	NaN	NaN	NaN	NaN	NaN	NaN	NaN	NaN	NaN	NaN	NaN	NaN	NaN	NaN	NaN	NaN	NaN	NaN	NaN	NaN	NaN	NaN	NaN	NaN	NaN	NaN	NaN	NaN	NaN	NaN	NaN	NaN	25.7351	NaN	NaN	24.1502	NaN	NaN	NaN
	1.34465	-0.841164	E9Q3W4;Q6S390;Q6S388;Q6S392;Q6S393;Q6S387;Q6S385;Q9QXS1	Plectin	Plec	60	499.1	0	276.74	30.0247	29.8152	30.1968	29.9238	30.175	30.3894	30.1564	30.2442	30.133	29.885	30.1745	30.0697	30.1921	30.3121	30.038	30.1851	30.5477	30.2835	29.9915	29.6974	30.0105	27.5384	28.1685	NaN	27.3026	27.273	27.8135	28.161	27.7941	27.6992	26.7146	28.1634	27.6428	30.3367	29.9168	30.4918	30.2683	30.5171	30.6043	30.4193
	0.82692	-0.267038	E9Q4F4;P62305;E9Q0W8;A0A0N5E0N6	Small nuclear ribonucleoprotein E	Snrpe	2	10873	0	4892	NaN	NaN	26.1217	NaN	25.6041	25.8859	25.7459	25.7499	NaN	NaN	NaN	NaN	25.5554	NaN	25.9453	25.1785	25.2383	NaN	25.7005	NaN	24.1156	NaN	NaN	NaN	NaN	NaN	NaN	NaN	NaN	NaN	NaN	NaN	NaN	NaN	NaN	NaN	NaN	NaN	NaN	NaN
	1.19509	0.264416	E9Q4G8;E9Q3Q6;Q54AJ5;Q61490	CD166 antigen	Alcam	13	61.9	0	39608	27.9011	27.7094	28.1394	27.8085	27.9777	28.5202	28.1096	28.2215	27.8274	28.1759	27.5373	27.8705	28.7619	28.5915	28.2489	28.5495	28.5832	27.8595	28.0843	28.131	28.0297	NaN	NaN	NaN	NaN	NaN	NaN	NaN	NaN	NaN	27.6994	NaN	26.1144	28.4314	28.1785	28.2736	28.2983	28.4921	28.3977	28.4465
	0	NaN	E9Q4K7	Kinesin-like protein	Kif13b	1	204.57	0.00050942	33366	NaN	NaN	NaN	NaN	NaN	NaN	NaN	NaN	NaN	NaN	NaN	NaN	NaN	NaN	NaN	NaN	NaN	NaN	NaN	NaN	NaN	NaN	NaN	NaN	NaN	NaN	NaN	NaN	NaN	NaN	NaN	NaN	NaN	NaN	NaN	NaN	NaN	NaN	NaN	NaN
	0.0705377	0.0139803	E9Q4M4;Q9DA45;Q91VN4;Q3TJS8;Q8C2Z6	MICOS complex subunit Mic25	Chchd6	4	26388	0	13607	26.9538	26.7507	26.793	26.8558	26.4668	26.5352	26.6	26.535	26.5918	26.5614	26.6796	26.6118	26.8203	26.6335	26.7062	26.7221	27.0955	26.9849	27.2861	27.2018	27.1631	NaN	NaN	NaN	NaN	NaN	NaN	NaN	NaN	NaN	NaN	NaN	NaN	26.9354	26.7292	26.6663	26.7816	26.7045	26.8152	26.9848
	0	NaN	E9Q524;Q3TR28;E9QLH4;Q8C7M3	E3 ubiquitin-protein ligase TRIM9	Trim9	2	60849	0	93303	NaN	NaN	NaN	NaN	NaN	NaN	NaN	NaN	NaN	NaN	NaN	NaN	NaN	NaN	NaN	NaN	NaN	NaN	NaN	NaN	NaN	NaN	NaN	NaN	NaN	NaN	NaN	NaN	NaN	NaN	NaN	NaN	NaN	NaN	NaN	NaN	NaN	NaN	NaN	NaN
	1.44623	0.185964	E9Q5I9;B2RT97;Q9WVJ2;E9Q0U1	26S proteasome non-ATPase regulatory subunit 13	Psmd13	3	39694	0	47642	25.3451	25.4831	25.4716	25.4158	NaN	25.7973	NaN	24.2124	NaN	NaN	NaN	NaN	25.5193	25.1946	25.4136	25.3821	25.1084	NaN	NaN	NaN	NaN	NaN	NaN	NaN	NaN	NaN	NaN	NaN	NaN	NaN	NaN	NaN	NaN	25.6346	25.7415	25.6136	25.6644	NaN	NaN	25.6337
	0	-0.451942	E9Q6P5;Q3UFQ5		Ttc7b	2	94202	0	67969	NaN	NaN	NaN	NaN	NaN	25.5456	NaN	23.9606	NaN	NaN	NaN	NaN	NaN	NaN	NaN	NaN	32.3415	NaN	NaN	NaN	NaN	NaN	NaN	NaN	NaN	NaN	NaN	NaN	NaN	NaN	NaN	NaN	NaN	NaN	NaN	25.0937	23.5087	NaN	NaN	NaN
	1.99366	-0.405031	E9Q6Q4;Q8BKH0;A0A0G2JGC8;I6L967		Rap1gds1	1	60792	0	299.15	30.5422	30.5753	30.491	30.5589	30.76	30.6503	30.6806	30.6977	30.2825	30.3424	30.4286	30.3524	30.2027	30.2852	30.28	30.2564	30.8859	30.0034	30.0566	30.0974	30.053	29.6017	29.5264	NaN	28.9796	29.4437	29.001	29.1829	29.2207	29.9813	29.9224	29.6603	29.8613	30.4219	30.4792	30.371	30.4247	30.6649	30.4069	30.5705
	0	0.000725882	E9Q6U4;Q3UWL8;E9Q4Q8;E9Q8R1;Q6P0X1	Prefoldin subunit 4	Pfdn4	2	14731	0	16204	NaN	26.0604	NaN	25.0604	NaN	NaN	NaN	NaN	NaN	NaN	NaN	NaN	NaN	NaN	NaN	NaN	32.8562	NaN	NaN	NaN	NaN	NaN	NaN	NaN	NaN	NaN	NaN	NaN	NaN	NaN	NaN	NaN	NaN	NaN	NaN	NaN	NaN	26.1407	26.433	26.029
	0.305672	0.0774004	E9Q6Z0;Q2M4H5;E9PV12;G3X914;Q9D5V5;Q8BYN6	Cullin-5	Cul5	3	75952	0	59437	NaN	NaN	NaN	NaN	NaN	NaN	NaN	NaN	NaN	NaN	NaN	NaN	NaN	25.5707	25.4583	24.9306	23.3457	NaN	NaN	NaN	NaN	NaN	NaN	NaN	NaN	NaN	NaN	NaN	NaN	NaN	NaN	NaN	NaN	NaN	25.5217	NaN	23.9368	25.6112	25.6959	25.8147
	0.776955	-0.300416	E9Q7Q3;D3Z6I8;Q8C7C3		Tpm3	0	28734	0	323.31	31.1087	31.0479	31.1812	31.0786	31.117	31.0115	30.9488	31.0274	30.8681	30.7785	30.775	30.8079	31.3039	31.3468	31.3069	31.3194	31.4937	31.4415	31.2115	31.3869	31.3499	28.7225	30.6319	NaN	29.3875	30.6654	30.6073	30.6014	30.625	29.5272	29.7156	30.3143	29.8928	31.4204	31.3639	31.3831	31.3893	31.2529	31.2112	31.1067
	1.07056	-0.122972	E9Q7S0;F7BQW7;D3Z656;Q8CHC4;D3Z1M7	Synaptojanin-1	Synj1	52	144.59	0	323.31	31.6274	31.6031	31.5552	31.6153	31.5546	31.548	31.5394	31.5473	31.5532	31.582	31.6343	31.5902	31.4182	31.4408	31.4405	31.4332	31.9581	31.4748	31.5037	31.5415	31.507	31.5441	31.3555	30.4611	31.1915	31.4897	31.4251	31.4903	31.4687	31.432	31.3121	31.5173	31.4229	31.4331	31.4482	31.4784	31.4533	31.582	31.6117	31.5706
	0	NaN	E9Q8I9	Protein furry homolog	Fry	1	339.09	0.0070788	24723	NaN	NaN	NaN	NaN	NaN	NaN	NaN	NaN	NaN	NaN	NaN	NaN	NaN	NaN	NaN	NaN	NaN	NaN	NaN	NaN	NaN	NaN	NaN	NaN	NaN	NaN	NaN	NaN	NaN	NaN	NaN	NaN	NaN	NaN	NaN	NaN	NaN	NaN	NaN	NaN
	0.263005	0.0468908	E9Q8N5;Q08EB6;Q08EB5;F7DCH5;B9EJA4;Q8BRT1;A2RRR3	CLIP-associating protein 2	Clasp2	9	140.72	0	54251	27.1268	27.042	27.1539	27.085	27.3772	27.229	27.1587	27.2578	26.8447	26.9082	26.7	26.8202	27.1358	NaN	27.0071	26.4879	27.3628	26.6346	26.8388	26.8638	26.7827	NaN	NaN	NaN	NaN	NaN	NaN	NaN	NaN	NaN	NaN	NaN	NaN	27.1254	27.2254	27.1232	27.1588	27.4161	27.3842	27.1844
	0.383903	-0.104103	E9Q8N8;A2VDF7;A7E1Z5;O88343;E3VWA1;E1AWU4	Anion exchange protein;Electrogenic sodium bicarbonate cotransporter 1	Slc4a4	14	123.08	0	67403	29.3229	29.344	29.3168	29.3335	29.4826	29.3948	29.4762	29.4518	28.8278	29.0449	29.0758	28.987	29.0909	29.208	29.2921	29.1994	29.6666	29.3029	29.5003	29.562	29.4592	NaN	NaN	NaN	NaN	29.0812	28.8371	NaN	28.3794	28.3606	28.1123	29.4294	28.7537	29.2312	29.1257	29.2548	29.205	28.9885	29.0425	29.0575
	0.299877	0.07712	E9Q9F5;E9Q1G8;O55131;Q8C2A3;Q5DTS3;Q3UNN1	Septin-7	2007-09-01	28	50.68	0	323.31	31.2747	31.2624	31.3632	31.2686	31.2315	31.2977	31.3722	31.3016	31.5948	31.4429	31.6152	31.553	31.5552	31.2548	31.4336	31.4198	31.8126	31.8573	31.9668	32.1384	31.9922	31.5577	31.6915	30.075	31.2685	31.3944	31.4841	31.1255	31.3426	31.8296	31.869	31.5907	31.7682	31.6166	31.6423	31.5006	31.5878	31.5172	31.532	31.5571
	0.715896	-0.0981218	E9QB02;Q68FL6	Methionine--tRNA ligase, cytoplasmic	Mars	5	102.37	0	82722	NaN	NaN	NaN	NaN	26.0978	NaN	26.2728	25.603	NaN	NaN	26.0322	24.4472	26.1697	26.1536	26.0642	26.1299	25.5489	26.0625	NaN	NaN	24.4775	NaN	NaN	NaN	NaN	NaN	NaN	NaN	NaN	NaN	NaN	NaN	NaN	25.8776	26.0707	26.0544	26.0035	26.1206	26.0196	25.7629
	0	NaN	E9QK62;Q8CHT1	Ephexin-1	Ngef	1	82208	0.0038554	27156	NaN	NaN	NaN	NaN	NaN	NaN	NaN	NaN	NaN	NaN	NaN	NaN	NaN	NaN	NaN	NaN	NaN	NaN	NaN	NaN	NaN	NaN	NaN	NaN	NaN	NaN	NaN	NaN	NaN	NaN	NaN	NaN	NaN	NaN	NaN	NaN	NaN	NaN	NaN	NaN
	0	NaN	E9QKB2;Q9JKS5	Intracellular hyaluronan-binding protein 4	Habp4	1	45965	0.0070755	24709	NaN	NaN	NaN	NaN	NaN	NaN	NaN	NaN	NaN	NaN	NaN	NaN	NaN	NaN	NaN	NaN	NaN	NaN	NaN	NaN	NaN	NaN	NaN	NaN	NaN	NaN	NaN	NaN	NaN	NaN	NaN	NaN	NaN	NaN	NaN	NaN	NaN	NaN	NaN	NaN
	0	NaN	E9QMC2;B2BH30;Q3UVX5;B7ZMP7;Q4VA56;Q8BJY3	Metabotropic glutamate receptor 5	Grm5	4	128.27	0	58376	NaN	25.8371	NaN	24.8371	25.6751	NaN	25.6506	25.078	NaN	NaN	NaN	NaN	25.6965	NaN	NaN	24.1115	24.5468	NaN	NaN	NaN	NaN	NaN	NaN	NaN	NaN	NaN	NaN	NaN	NaN	NaN	NaN	NaN	NaN	NaN	NaN	NaN	NaN	NaN	NaN	NaN
	1.58154	0.221485	E9QMK2;E9PYH0;Q62059;E9QMK3;G3XA35;Q3TNR6;Q3UXS4;Q05CR7;P13611;Q8BS97;Q3TQ47;Q4VA91	Versican core protein	Vcan;VCAN	12	178.5	0	173.86	28.3663	28.4495	28.4352	28.4085	28.5729	28.5298	28.7102	28.6064	28.5209	28.5414	28.6472	28.5709	28.3071	28.1855	28.5115	28.341	28.9031	28.9523	28.9496	28.9514	28.9511	NaN	NaN	NaN	NaN	29.171	29.4107	NaN	28.7109	28.9742	28.8342	NaN	28.3209	28.5556	28.5553	28.4589	28.524	28.5925	28.9135	28.8073
	0	-0.60453	E9QN14;F8VPQ4;Q812A2	SLIT-ROBO Rho GTPase-activating protein 3	Srgap3	3	121.72	0	18113	NaN	27.0666	NaN	26.0666	NaN	NaN	NaN	NaN	NaN	NaN	NaN	NaN	NaN	NaN	NaN	NaN	23.8967	NaN	NaN	NaN	NaN	NaN	NaN	NaN	NaN	NaN	NaN	NaN	NaN	NaN	NaN	NaN	NaN	NaN	NaN	26.214	24.629	NaN	NaN	NaN
	0	NaN	E9QNA7;Q62417;E9Q6A3;E9PYX6;D3Z5J3;Q9BX66	Sorbin and SH3 domain-containing protein 1	Sorbs1;SORBS1	3	82874	0	39635	NaN	NaN	NaN	NaN	25.6059	NaN	NaN	24.021	NaN	NaN	NaN	NaN	NaN	NaN	NaN	NaN	32.4018	NaN	NaN	NaN	NaN	NaN	NaN	NaN	NaN	NaN	NaN	NaN	NaN	NaN	NaN	NaN	NaN	NaN	NaN	NaN	NaN	NaN	NaN	NaN
	0.790352	-0.267396	E9QNF7;Q9CPW0	Contactin-associated protein-like 2	Cntnap2	4	148.25	0	11078	NaN	NaN	NaN	NaN	26.7956	26.9565	NaN	26.2933	NaN	NaN	NaN	NaN	NaN	26.196	NaN	24.611	25.0997	NaN	26.5372	NaN	24.9522	NaN	NaN	NaN	NaN	NaN	NaN	NaN	NaN	NaN	NaN	NaN	NaN	25.968	26.3509	NaN	25.5871	26.4187	26.457	NaN
	0.495117	0.0943247	E9QNQ4;Q6NXI4;A0A0A6YWG7;Q8CHG7	Rap guanine nucleotide exchange factor 2	Rapgef2	9	166.43	0	21347	26.8962	26.6284	27.1564	26.7685	26.9575	27.1064	26.5772	26.8971	26.7153	27.0334	27.0123	26.9275	26.9212	26.9842	27.2414	27.0557	27.3639	26.8716	26.8995	26.7888	26.8541	NaN	NaN	NaN	NaN	NaN	NaN	NaN	NaN	NaN	NaN	NaN	NaN	27.1397	27.0452	27.4656	27.2283	27.1164	27.175	27.2659
	0	NaN	F4I1C1;B9DFR1;A0A178W0Z4;P48347;Q56ZM0;A0A178W018	14-3-3-like protein GF14 epsilon	GRF10;At1g22300	1	28568	1	-2	NaN	NaN	NaN	NaN	NaN	NaN	NaN	NaN	NaN	NaN	NaN	NaN	NaN	NaN	NaN	NaN	NaN	NaN	NaN	NaN	NaN	NaN	NaN	NaN	NaN	NaN	NaN	NaN	NaN	NaN	NaN	NaN	NaN	NaN	NaN	NaN	NaN	NaN	NaN	NaN
	0	NaN	F4IP53;A0A178VYW7;F4IP55;Q96299	14-3-3-like protein GF14 mu	GRF9	2	29463	0	48078	NaN	NaN	NaN	NaN	NaN	NaN	NaN	NaN	NaN	NaN	NaN	NaN	NaN	NaN	NaN	NaN	NaN	NaN	NaN	NaN	NaN	NaN	25.4074	NaN	23.8225	NaN	NaN	NaN	NaN	NaN	NaN	NaN	NaN	NaN	NaN	NaN	NaN	NaN	NaN	NaN
	0.614601	0.681867	F4JFN3;A0A1I9LN11;A0A178VBE8;A0A178V9D6		Hsp89.1	1	90566	0	15345	NaN	25.2087	25.0362	24.2087	NaN	NaN	NaN	NaN	NaN	NaN	NaN	NaN	NaN	25.9394	26.2	25.4906	24.5073	29.1062	28.9959	28.8878	28.9994	NaN	NaN	NaN	NaN	NaN	NaN	NaN	NaN	NaN	NaN	NaN	NaN	NaN	26.5029	27.7295	26.6578	NaN	NaN	NaN
	0	0.135883	F6PY46;B7ZN33;Q80TM9;Q8CF63;F6ZL69	Nischarin	Nisch	4	27669	0	68678	NaN	NaN	NaN	NaN	NaN	NaN	25.4351	23.8501	NaN	NaN	NaN	NaN	NaN	NaN	NaN	NaN	32.2309	NaN	NaN	NaN	NaN	NaN	NaN	NaN	NaN	NaN	NaN	NaN	NaN	NaN	NaN	NaN	NaN	25.2846	NaN	NaN	23.6997	25.9574	NaN	NaN
	0	NaN	F6Q325;Q9CZA6;Q9ERR1	Nuclear distribution protein nudE homolog 1;Nuclear distribution protein nudE-like 1	Nde1;Ndel1	1	18497	0	14417	NaN	NaN	NaN	NaN	NaN	NaN	NaN	NaN	NaN	NaN	NaN	NaN	NaN	NaN	NaN	NaN	NaN	NaN	NaN	NaN	NaN	NaN	NaN	NaN	NaN	NaN	NaN	NaN	NaN	NaN	NaN	NaN	NaN	NaN	NaN	NaN	NaN	NaN	NaN	NaN
	0.0816904	-0.0415106	F6QA74;Q544Z7;P28352;D3Z124	DNA-(apurinic or apyrimidinic site) lyase;DNA-(apurinic or apyrimidinic site) lyase, mitochondrial	Apex1	2	32318	0	11296	25.1243	NaN	NaN	24.1243	NaN	25.4431	NaN	23.8581	NaN	NaN	NaN	NaN	NaN	NaN	NaN	NaN	33.0883	NaN	NaN	NaN	NaN	NaN	NaN	NaN	NaN	NaN	NaN	NaN	NaN	NaN	NaN	NaN	NaN	NaN	NaN	NaN	NaN	25.2973	25.187	NaN
	0	NaN	F6QKK2;Q8VEH3	ADP-ribosylation factor-like protein 8A	Arl8a	1	18756	0.0025	30882	NaN	NaN	NaN	NaN	NaN	NaN	NaN	NaN	NaN	NaN	NaN	NaN	NaN	NaN	NaN	NaN	NaN	NaN	NaN	NaN	NaN	NaN	NaN	NaN	NaN	NaN	NaN	NaN	NaN	NaN	NaN	NaN	NaN	NaN	NaN	NaN	NaN	NaN	NaN	NaN
	0.268762	-0.0508515	F6RJV6;Q9JJK2	LanC-like protein 2	Lancl2	10	49742	0	35.63	28.325	28.2569	28.2584	28.2914	28.4549	28.5467	28.5599	28.5212	28.7537	28.781	28.7326	28.7559	28.2222	28.2764	28.4132	28.3062	28.894	28.1627	27.7392	28.0809	28.0056	NaN	NaN	NaN	NaN	NaN	NaN	NaN	NaN	NaN	NaN	NaN	NaN	28.2378	28.176	28.219	28.2112	28.4398	28.5077	28.7191
	0.0632805	0.0964458	F6RT34;F6VME3;F7A0B0;F6ZIA4;Q09J72;Q542T4;F6TYB7;Q3UGF3;F6RWW8		Mbp	6	23086	0	170.59	33.7783	33.8611	33.7641	33.8203	33.5426	33.4553	33.5772	33.5259	34.3759	34.2625	34.3476	34.3294	33.6561	33.082	33.1328	33.3145	34.2099	34.062	33.9375	33.9506	33.9844	34.9177	35.1283	26.3218	34.4436	35.448	35.5747	35.2731	35.4372	35.3044	34.8854	34.7553	35.0012	33.296	33.5357	33.3298	33.3911	33.8586	33.5807	33.8741
	0.0369867	0.0282487	F6SFF5;Q8K1Z0	Ubiquinone biosynthesis protein COQ9, mitochondrial	Coq9	4	30282	0	14907	25.1203	25.0729	26.557	25.0968	25.9842	26.1209	25.2523	25.833	24.7856	25.1192	24.6964	24.8788	26.9953	26.9675	26.0604	26.7346	26.3641	25.9702	25.3701	25.6039	25.6694	NaN	NaN	NaN	NaN	NaN	NaN	NaN	NaN	NaN	NaN	NaN	NaN	26.3324	25.8396	25.9498	26.0564	25.8152	25.4837	25.7237
	1.63115	-0.275003	F6SVV1;Q4FZE6;P62082	40S ribosomal protein S7	Gm9493;Rps7	8	21882	0	104.98	28.7439	28.75	28.7044	28.747	28.7833	28.8165	28.8178	28.806	28.5154	28.6738	28.7693	28.6566	28.5764	28.7421	28.7817	28.7028	29.1406	28.9174	29.0122	28.6369	28.8641	28.2934	28.2514	NaN	27.6876	28.0926	27.7828	28.172	28.0253	NaN	27.999	27.6225	27.2381	28.7994	28.8126	28.9975	28.8727	28.7848	28.8545	28.7704
	0	-0.46174	F6T9H9;I7HJQ9;Q9Z2C4	Myotubularin-related protein 1	Mtmr1	2	33728	0	45362	NaN	NaN	NaN	NaN	NaN	NaN	25.4159	23.8309	NaN	NaN	NaN	NaN	NaN	NaN	NaN	NaN	22.246	NaN	NaN	NaN	NaN	NaN	NaN	NaN	NaN	NaN	NaN	NaN	NaN	NaN	NaN	NaN	NaN	24.9542	NaN	NaN	23.3692	NaN	NaN	NaN
	0.431781	-0.0827576	F6TZK4;F6Y0S3;F6VBV0;F6VBT9;F6VBR4;Q99NE5;Q3UYL2	Regulating synaptic membrane exocytosis protein 1	Rims1	1	139.72	0	12984	NaN	NaN	NaN	NaN	25.86	25.8559	NaN	25.273	NaN	NaN	NaN	NaN	25.9104	25.7619	25.493	25.732	24.9357	NaN	25.7452	NaN	24.1602	NaN	NaN	NaN	NaN	NaN	NaN	NaN	NaN	NaN	NaN	NaN	NaN	25.5599	25.8176	25.7559	25.7153	NaN	NaN	NaN
	0.696831	-0.100406	F6U7V1;E9Q401	Ryanodine receptor 2	Ryr2	9	564.73	0	14228	NaN	25.8482	NaN	24.8482	26.0799	25.8598	25.7563	25.905	25.6933	NaN	NaN	24.1084	25.7348	25.8207	NaN	25.1934	25.4699	NaN	25.6408	25.5135	24.9936	NaN	NaN	NaN	NaN	NaN	NaN	NaN	NaN	NaN	NaN	NaN	NaN	25.9123	NaN	25.7571	25.2519	25.6751	25.7701	25.3433
	1.0376	-0.275807	F6UFG6;D3YYE1;D3Z7M9;O35381	Acidic leucine-rich nuclear phosphoprotein 32 family member A	Anp32a	6	15306	0	267.45	27.9843	27.9435	27.9714	27.9641	28.3123	28.4673	NaN	27.8069	28.6796	28.3137	28.9397	28.6668	28.1587	28.3305	28.8049	28.4579	28.6819	28.7817	29.3077	29.4419	29.204	29.0445	28.385	29.3637	28.986	27.887	28.1225	27.698	27.913	28.1437	27.9957	27.7749	27.9793	28.0134	27.9724	27.8087	27.9342	27.7092	27.6084	27.7105
	0	NaN	F6USD5;F6T4L3;Q80ZP8;A8C1V1;Q3TMX5;Q9CXI5;F7C1S6	Mesencephalic astrocyte-derived neurotrophic factor	Manf	3	13637	0	51537	NaN	NaN	NaN	NaN	NaN	NaN	NaN	NaN	NaN	NaN	NaN	NaN	NaN	NaN	NaN	NaN	NaN	NaN	NaN	NaN	NaN	NaN	NaN	NaN	NaN	NaN	NaN	NaN	NaN	NaN	NaN	NaN	NaN	NaN	NaN	NaN	NaN	NaN	NaN	NaN
	0.27793	0.0315365	F6VQ81;Q3TUJ9;Q8BKP1;V9GWU5;Q3TAI4;Q9CZ22;A2AUD5;Q9CYZ2	Tumor protein D54	Tpd52l2	3	17619	0	10954	27.3629	27.4934	NaN	27.4297	27.4719	NaN	27.4898	26.8959	NaN	NaN	27.2876	25.7027	27.4735	27.3398	27.418	27.4115	27.249	NaN	27.1595	27.2146	26.6023	NaN	NaN	NaN	NaN	NaN	NaN	NaN	NaN	NaN	NaN	NaN	NaN	27.2639	27.2976	27.2855	27.2824	27.4924	27.5077	27.5691
	0.788175	-0.134336	F6VQH5;D3YTQ3;Q9Z130	Heterogeneous nuclear ribonucleoprotein D-like	Hnrnpdl	6	35534	0	27143	27.5777	27.6589	27.6484	27.6189	28.0106	28.2825	28.3029	28.2047	27.8464	27.7935	27.4481	27.7065	27.7199	27.6522	27.9358	27.7744	28.2617	27.8271	NaN	28.0015	27.3319	NaN	NaN	NaN	NaN	NaN	NaN	NaN	NaN	NaN	NaN	NaN	NaN	27.5576	27.384	27.5603	27.503	27.5468	27.8263	27.981
	0	NaN	F6WMD1;Q6PB52;Q6PEM5;Q5D0B0;Q8C252;Q6ZY49;Q52KI7;Q3TL96;Q8K295;P55302	Alpha-2-macroglobulin receptor-associated protein	Lrpap1	2	18248	0.0024643	2924	NaN	NaN	NaN	NaN	NaN	NaN	NaN	NaN	NaN	NaN	NaN	NaN	NaN	NaN	NaN	NaN	NaN	NaN	NaN	NaN	NaN	NaN	NaN	NaN	NaN	NaN	NaN	NaN	NaN	NaN	NaN	NaN	NaN	NaN	NaN	NaN	NaN	NaN	NaN	NaN
	0.168364	-0.0592691	F6ZFT1;F8WJ64;Q569N0;Q3TJG2;Q9CR21	Acyl carrier protein;Acyl carrier protein, mitochondrial	Ndufab1	5	14309	0	12076	27.7048	28.0336	27.6395	27.8786	28.0174	27.8561	27.969	27.9491	26.9393	26.8923	26.8474	26.8935	27.3521	27.2954	27.3093	27.3192	27.964	27.2472	25.8204	27.9276	27.2349	NaN	NaN	NaN	NaN	NaN	NaN	NaN	NaN	NaN	NaN	NaN	NaN	27.4875	27.4358	27.2731	27.4016	27.3514	27.564	27.0828
	0	NaN	F7A3Q3;F6UY70;F6ZEX4;E9Q9N6;E9PYX3;A0A0R4J227;A0A0R4J0B1;Q3U3A1;Q3T9A3;F6ZS70;E9QMP6;Q571J8;Q05512;F7CRG8;F7CVZ7	Serine/threonine-protein kinase MARK2	Mark2	2	21615	0	39451	NaN	NaN	NaN	NaN	NaN	NaN	NaN	NaN	NaN	NaN	NaN	NaN	NaN	NaN	NaN	NaN	NaN	NaN	NaN	NaN	NaN	NaN	NaN	NaN	NaN	NaN	NaN	NaN	NaN	NaN	NaN	NaN	NaN	NaN	NaN	24.8131	23.2282	25.165	NaN	25.0969
	2.44936	0.162507	F7AMS7;G3X9G2;Q9JM52;Q7TT13;Q5SXG1;Q5SXG3;Q8N4C8	Misshapen-like kinase 1	Mink1;MINK1	5	134.94	0	17635	27.1405	27.1795	27.218	27.1601	27.0909	27.046	27.1541	27.0977	27.1989	27.1016	27.1828	27.1617	27.1173	27.1386	27.2284	27.1622	27.5657	27.4604	27.2457	27.1102	27.2794	NaN	NaN	NaN	NaN	NaN	NaN	NaN	NaN	NaN	NaN	NaN	NaN	27.2037	27.3148	27.3261	27.2826	27.3751	27.6063	27.3758
	2.68301	0.200064	F7BJK1;Q8QZT6;Q2TJI9		Pcdh1	0	116.52	0	33557	28.2187	28.1986	27.951	28.2087	27.9095	27.8362	27.9318	27.8931	27.7596	27.9264	27.6863	27.7943	27.913	27.9601	27.724	27.8693	28.3417	28.2152	27.9876	28.5082	28.2528	NaN	NaN	NaN	NaN	NaN	NaN	NaN	NaN	NaN	NaN	NaN	NaN	28.0406	28.18	28.2998	28.1773	28.2217	28.3027	27.9301
	0.307303	0.132716	F7CZ64;Q8VHW2	Voltage-dependent calcium channel gamma subunit;Voltage-dependent calcium channel gamma-8 subunit	Cacng8	7	43418	0	49531	27.1302	26.8787	28.09	27.0099	27.3531	27.7591	27.0256	27.4106	27.0317	26.5326	26.0453	26.5923	27.9643	27.8526	28.0047	27.9419	27.844	27.0795	26.8906	26.5342	26.8521	NaN	NaN	NaN	NaN	NaN	NaN	NaN	NaN	NaN	NaN	NaN	NaN	27.4421	27.524	27.3805	27.45	27.3577	27.274	27.3036
	0	NaN	F7D1R5;P27612;P54319	Phospholipase A-2-activating protein	Plaa	2	23434	0	39424	NaN	NaN	NaN	NaN	NaN	NaN	NaN	NaN	NaN	NaN	NaN	NaN	NaN	NaN	NaN	NaN	NaN	NaN	NaN	NaN	NaN	NaN	NaN	NaN	NaN	NaN	NaN	NaN	NaN	NaN	NaN	NaN	NaN	NaN	NaN	NaN	NaN	NaN	NaN	NaN
	0	NaN	F7DFQ2;B2RTG7;E0CYH4;Q8C6G8	WD repeat-containing protein 26	Wdr26	1	16513	0	40512	NaN	NaN	NaN	NaN	NaN	NaN	NaN	NaN	NaN	NaN	NaN	NaN	NaN	NaN	NaN	NaN	NaN	NaN	NaN	NaN	NaN	NaN	NaN	NaN	NaN	NaN	NaN	NaN	NaN	NaN	NaN	NaN	NaN	NaN	NaN	NaN	NaN	NaN	NaN	NaN
	0.180619	-0.0501418	F8SLP9;F8SLQ5;F8SLP7;D3YYH0;F8SLP8;F8SLQ3;F8SLQ4;F8SLP6;F8SLP5;F8SLQ1;F8SLQ6;Q8C437	PEX5-related protein	Pex5l	4	63138	0	24533	NaN	NaN	NaN	NaN	NaN	NaN	26.4531	24.8681	NaN	NaN	NaN	NaN	NaN	NaN	26.3344	24.7495	24.225	NaN	NaN	26.4169	24.832	NaN	NaN	NaN	NaN	NaN	NaN	NaN	NaN	NaN	NaN	NaN	NaN	26.2526	26.0598	26.3378	26.2214	26.5306	26.4619	26.2929
	0.441323	0.0693322	F8VPK5;P70336;Q6A035;Q3UMT5	Rho-associated protein kinase;Rho-associated protein kinase 2	Rock2	15	160.61	0	107.6	27.8322	28.1928	28.1002	28.0237	28.0924	28.0498	28.1574	28.1006	28.0451	28.3912	28.4342	28.3004	28.1061	28.1119	28.0348	28.0847	28.5523	27.9448	27.8803	27.3539	27.7495	NaN	NaN	NaN	NaN	NaN	NaN	NaN	NaN	NaN	NaN	28.0954	26.5105	28.3587	28.2964	28.3722	28.3428	28.3656	28.3326	28.2857
	0.381537	0.0825407	F8VPU2;E9Q805;Q3UY58	FERM, RhoGEF and pleckstrin domain-containing protein 1	Farp1	4	118.87	0	11389	26.9528	26.9516	26.6183	26.9522	26.9099	26.4943	26.7614	26.732	26.3292	26.1403	NaN	25.6528	26.6464	26.3141	26.6385	26.5411	26.9269	26.5388	26.722	26.8412	26.706	NaN	NaN	NaN	NaN	NaN	NaN	NaN	NaN	NaN	NaN	NaN	NaN	26.4023	26.6607	26.7935	26.6278	26.5308	26.7466	26.4149
	0	NaN	F8VPX1;E9PXY8;Q6A4J8;G3UWR8	Ubiquitin carboxyl-terminal hydrolase;Ubiquitin carboxyl-terminal hydrolase 7	Usp7	3	128.47	0	40178	NaN	NaN	25.9824	NaN	NaN	NaN	NaN	NaN	NaN	NaN	NaN	NaN	26.3815	NaN	25.7989	25.5344	24.4902	NaN	NaN	NaN	NaN	NaN	NaN	NaN	NaN	NaN	NaN	NaN	NaN	NaN	NaN	NaN	NaN	NaN	NaN	NaN	NaN	NaN	NaN	NaN
	0.0810923	-0.0177346	F8VQE9;Q8VHH5;A0A1D5RMG4	Arf-GAP with GTPase, ANK repeat and PH domain-containing protein 3	Agap3	8	97694	0	73369	27.2441	27.241	27.0249	27.2425	27.3948	27.2452	27.1765	27.2751	27.2644	27.0316	27.1304	27.1453	27.1947	27.5123	27.4141	27.3797	27.6614	27.2144	26.7851	26.7078	26.9201	NaN	NaN	NaN	NaN	NaN	27.3229	26.9795	26.5764	NaN	27.4957	NaN	25.9108	27.3429	27.3756	27.2963	27.3386	27.3511	27.3669	27.659
	0.0679728	0.0231667	F8WH41;Q3UWX9;O55106	Striatin	Strn	7	69119	0	15654	NaN	NaN	NaN	NaN	26.5302	26.4811	26.7709	26.5997	NaN	NaN	NaN	NaN	26.3321	26.5992	26.2939	26.4149	25.9253	26.3244	26.7771	NaN	25.9834	NaN	NaN	NaN	NaN	NaN	NaN	NaN	NaN	NaN	NaN	NaN	NaN	26.2924	26.3461	26.4189	26.3534	25.9952	26.5881	26.7562
	0	NaN	F8WH97;Q8C5F3;Q6P208;Q8BR34;G5E8E0;Q9QZB0	Regulator of G-protein signaling 17	Rgs17	2	18877	0.0038948	27966	NaN	NaN	NaN	NaN	NaN	NaN	NaN	NaN	NaN	NaN	NaN	NaN	NaN	NaN	NaN	NaN	NaN	NaN	NaN	NaN	NaN	NaN	NaN	NaN	NaN	NaN	NaN	NaN	NaN	NaN	NaN	NaN	NaN	NaN	NaN	NaN	NaN	NaN	NaN	NaN
	0	NaN	F8WHM5;Q53WR6;Q61543	Golgi apparatus protein 1	Glg1	1	132.35	0	11312	NaN	NaN	NaN	NaN	NaN	NaN	NaN	NaN	NaN	NaN	NaN	NaN	NaN	NaN	NaN	NaN	NaN	NaN	NaN	NaN	NaN	NaN	NaN	NaN	NaN	NaN	NaN	NaN	NaN	NaN	NaN	NaN	NaN	NaN	NaN	NaN	NaN	NaN	NaN	NaN
	0	0.0585148	F8WI90;P05480;Q3UKD6	Neuronal proto-oncogene tyrosine-protein kinase Src;Non-specific protein-tyrosine kinase	Src	4	59.89	0	76425	26.0167	NaN	NaN	25.0167	NaN	NaN	NaN	NaN	NaN	NaN	NaN	NaN	NaN	NaN	NaN	NaN	32.8126	NaN	NaN	NaN	NaN	NaN	NaN	NaN	NaN	NaN	NaN	NaN	NaN	NaN	NaN	NaN	NaN	NaN	NaN	25.6184	24.0335	26.335	26.1736	26.1177
	0.241022	0.506454	F8WIX8;Q149V4;Q78DY2;B2RWH3;Q64426;Q64523;Q16777;Q6GSS7;Q6FI13	Histone H2A;Histone H2A type 2-C;Histone H2A type 2-A	Hist1h2al;Hist2h2ac;Hist2h2aa1;H2A;HIST2H2AC;HIST2H2AA3	0	13607	0	64249	26.6081	NaN	26.1811	25.6081	NaN	NaN	NaN	NaN	NaN	NaN	NaN	NaN	26.2978	NaN	NaN	24.7129	24.7889	NaN	NaN	NaN	NaN	NaN	NaN	NaN	NaN	NaN	NaN	NaN	NaN	NaN	NaN	27.7736	26.1886	29.2085	NaN	26.5276	27.8326	25.4919	25.486	26.7252
	0.753451	-0.122058	F8WJG3;Q5PR75;P62996	Transformer-2 protein homolog beta	Tra2b	5	21935	0	17059	26.6259	26.7498	26.6214	26.6892	26.9777	26.6632	26.7756	26.8114	NaN	NaN	NaN	NaN	26.6683	26.6516	26.8162	26.7139	26.732	26.8328	27.3803	NaN	26.5474	NaN	NaN	NaN	NaN	NaN	NaN	NaN	NaN	NaN	NaN	NaN	NaN	27.0786	26.1594	26.4256	26.6078	26.5473	26.7859	26.7568
	0.44756	0.0842026	F8WJK8;Q3U9V1;Q3U8D2;Q99L47;Q3U3N7;Q3TGW8	Hsc70-interacting protein	St13	9	40538	0	43424	28.7823	28.886	28.6115	28.8351	28.7667	28.6983	28.7527	28.7395	28.706	28.6886	28.9207	28.7757	28.6507	28.5967	28.5698	28.6061	29.138	28.5144	28.4852	28.704	28.5711	28.6322	27.7864	NaN	27.6855	28.732	28.8271	29.3963	29.0161	29.0277	28.9929	28.8362	28.9547	28.8033	28.8969	28.8433	28.8483	28.89	28.9644	29.0032
	0	NaN	G2IET0			1	81196	0.0084467	24357	NaN	NaN	NaN	NaN	NaN	NaN	NaN	NaN	NaN	NaN	NaN	NaN	NaN	NaN	NaN	NaN	NaN	NaN	NaN	NaN	NaN	NaN	NaN	NaN	NaN	NaN	NaN	NaN	NaN	NaN	NaN	NaN	NaN	NaN	NaN	NaN	NaN	NaN	NaN	NaN
	0	NaN	G2IGW8;F9VJU8			1	34559	1	-2	NaN	NaN	NaN	NaN	NaN	NaN	NaN	NaN	NaN	NaN	NaN	NaN	NaN	NaN	NaN	NaN	NaN	NaN	NaN	NaN	NaN	NaN	NaN	NaN	NaN	NaN	NaN	NaN	NaN	NaN	NaN	NaN	NaN	NaN	NaN	NaN	NaN	NaN	NaN	NaN
	0	NaN	G3UW70;Q9D1L9	Ragulator complex protein LAMTOR5	Lamtor5	1	15354	0	44384	NaN	NaN	NaN	NaN	NaN	NaN	NaN	NaN	NaN	NaN	NaN	NaN	NaN	NaN	NaN	NaN	NaN	24.2982	NaN	NaN	32.679	NaN	NaN	NaN	NaN	NaN	NaN	NaN	NaN	NaN	NaN	NaN	NaN	NaN	NaN	NaN	NaN	NaN	NaN	NaN
	0	NaN	G3UX60;G3UWK6;E9PVW8;B9EJA3;Q64487;G3UYU6;E9Q7I7;G3UY75;Q5SPA9	Protein-tyrosine-phosphatase;Receptor-type tyrosine-protein phosphatase delta	Ptprd	3	169.02	0	9577	NaN	NaN	NaN	NaN	NaN	NaN	NaN	NaN	NaN	NaN	NaN	NaN	NaN	NaN	NaN	NaN	NaN	NaN	NaN	NaN	NaN	NaN	NaN	NaN	NaN	NaN	NaN	NaN	NaN	NaN	NaN	NaN	NaN	NaN	NaN	NaN	NaN	NaN	NaN	NaN
	0.70777	0.105471	G3UXZ5;Q5HZK3;P97371;G3X9K9;Q06323;G3UWN9;G3UXY0	Proteasome activator complex subunit 1	Psme1;PSME1	5	27411	0	10373	25.3872	25.2455	25.2012	25.3181	24.9541	25.2761	25.1488	25.1324	25.3982	25.3308	25.2162	25.317	25.0549	25.1227	25.2498	25.1447	25.6359	26.2109	26.1537	25.8372	26.0764	NaN	NaN	NaN	NaN	NaN	NaN	NaN	NaN	NaN	NaN	NaN	NaN	25.1226	25.3061	25.1191	25.1853	25.4713	25.557	25.1345
	0	NaN	G3UY11;G5E8J2;B7ZW98;E9QNT8;G8JL84;D3YTV8;D3Z5M4;Q0VGY9;A0A0R4J1N7;Q02357;Q61304;F7D1P5	Ankyrin-1	Ank1	1	113.97	0.0038647	27295	NaN	NaN	NaN	NaN	NaN	NaN	NaN	NaN	NaN	NaN	NaN	NaN	NaN	NaN	NaN	NaN	NaN	NaN	NaN	NaN	NaN	NaN	NaN	NaN	NaN	NaN	NaN	NaN	NaN	NaN	NaN	NaN	NaN	NaN	NaN	NaN	NaN	NaN	NaN	NaN
	0.247513	0.0405657	G3UYF9;Q792E4;Q03958	Prefoldin subunit 6	Pfdn6	2	11409	0	10408	NaN	26.0277	26.0738	25.0277	NaN	NaN	NaN	NaN	26.2316	26.2387	NaN	25.6502	25.8928	NaN	NaN	24.3079	25.2508	26.0529	NaN	NaN	24.4679	NaN	NaN	NaN	NaN	NaN	NaN	NaN	NaN	NaN	NaN	NaN	NaN	NaN	NaN	NaN	NaN	26.0293	26.2112	26.1495
	1.25745	0.165257	G3UYQ2;A0A1B0GX81;Q3TDL4;G3UZT6;Q3UF95;Q9Z1R2;Q8HWH4;G3UXT8;P46379	Large proline-rich protein BAG6	Bag6;BAG6	4	113.37	0	21245	26.2421	26.3753	26.2925	26.3103	26.4963	26.4642	26.507	26.4893	26.2874	26.4058	26.2521	26.3166	26.7794	26.1766	NaN	25.9243	26.6879	26.2117	26.3691	26.5117	26.3694	NaN	NaN	NaN	NaN	NaN	NaN	NaN	NaN	NaN	NaN	NaN	NaN	NaN	26.572	NaN	24.987	26.6183	26.4215	26.7848
	0.158375	0.0436178	G3UYV7;A0A178UA91;Q059I1;P34789;P62858	40S ribosomal protein S28-2;40S ribosomal protein S28	Rps28;RPS28C	3	63442	0	35885	26.9	26.5637	26.8715	26.7416	26.9675	27.0188	NaN	26.4084	26.6055	NaN	27.1055	26.2921	26.7586	26.6348	26.9916	26.8027	27.0049	26.1077	26.2716	NaN	25.607	NaN	NaN	NaN	NaN	NaN	NaN	NaN	NaN	NaN	NaN	NaN	NaN	27.0174	27.06	26.9303	27.0036	27.1435	27.1041	26.1561
	0.0669222	-0.012586	G3UYZ1;A0A0R4J117;Q8R366	Immunoglobulin superfamily member 8	Igsf8	17	58131	0	290.93	30.3684	30.3879	30.2639	30.3782	30.4344	30.4747	30.5674	30.4932	30.343	30.2963	30.3236	30.3211	30.1195	30.2753	30.2891	30.23	30.7645	30.155	30.2302	30.2765	30.2214	29.8051	29.7992	30.3653	30.0152	30.3672	30.4584	30.4292	30.4188	30.0683	30.0162	30.1994	30.0967	30.4544	30.3511	30.4661	30.4248	30.5398	30.3924	30.5259
	0	NaN	G3UZ19;G3UYN4;G3UXM5;G3FEZ6;G3UWV4;Q69Z98	Serine/threonine-protein kinase BRSK2	Brsk2	1	54085	0	65966	NaN	NaN	NaN	NaN	NaN	NaN	NaN	NaN	NaN	NaN	NaN	NaN	NaN	NaN	NaN	NaN	NaN	NaN	NaN	NaN	NaN	NaN	NaN	NaN	NaN	NaN	NaN	NaN	NaN	NaN	NaN	NaN	NaN	NaN	NaN	NaN	NaN	NaN	NaN	NaN
	0	NaN	G3UZ34;Q7TMX4;Q543F1;Q3U5Q3;Q3TMY8;A2AH85;Q6A0E3;O08810	116 kDa U5 small nuclear ribonucleoprotein component	Eftud2	1	108.34	0.0084428	24329	NaN	NaN	NaN	NaN	NaN	NaN	NaN	NaN	NaN	NaN	NaN	NaN	NaN	NaN	NaN	NaN	NaN	NaN	NaN	NaN	NaN	NaN	NaN	NaN	NaN	NaN	NaN	NaN	NaN	NaN	NaN	NaN	NaN	NaN	NaN	NaN	NaN	NaN	NaN	NaN
	1.19532	0.249985	G3UZA4;N0E462;G3UZJ5;N0E4C0;N0E4C5;N0E463;G3UZX4;P67871;P67870;G3UWU5;N0E636	Casein kinase II subunit beta	Csnk2b;Csnk2b-Ly6g5b;CSNK2B	4	14279	0	17006	27.1811	26.7699	27.1217	26.9901	26.4041	26.5869	26.0449	26.3625	26.7572	26.5032	26.3565	26.5486	27.2803	26.8334	26.6446	26.9446	27.164	27.0265	27.4422	26.7946	27.1131	27.03	NaN	NaN	25.4451	NaN	NaN	NaN	NaN	NaN	NaN	27.5406	25.9556	NaN	27.1934	NaN	25.6084	27.0925	26.9634	26.7626
	0.475965	-0.0566093	G3UZI2;A0A0R4J259;G3V018;Q7TMK9;O60506;G3UZ48;G3UXJ6	Heterogeneous nuclear ribonucleoprotein Q	Syncrip;SYNCRIP	6	58751	0	138.28	28.6085	28.6645	28.516	28.6368	28.8434	28.5951	28.7982	28.7495	28.4683	28.5387	28.7124	28.5768	28.4451	28.8301	28.7114	28.671	29.0654	28.5551	28.6677	28.5006	28.5762	NaN	NaN	NaN	NaN	NaN	NaN	NaN	NaN	NaN	NaN	NaN	NaN	28.6574	28.758	28.6757	28.6977	28.6977	28.6891	28.6954
	0	NaN	G3UZJ2	Microtubule-associated protein	Map2	1	25652	0	26273	NaN	NaN	NaN	NaN	NaN	NaN	NaN	NaN	NaN	NaN	NaN	NaN	NaN	NaN	NaN	NaN	NaN	NaN	NaN	NaN	NaN	NaN	NaN	NaN	NaN	NaN	NaN	NaN	NaN	NaN	NaN	NaN	NaN	NaN	NaN	NaN	NaN	NaN	NaN	NaN
	0	-0.442139	G3UZK1;Q9CXP8	Guanine nucleotide-binding protein subunit gamma;Guanine nucleotide-binding protein G(I)/G(S)/G(O) subunit gamma-10	Gm20503;Gng10	2	16	0.002474	29648	NaN	NaN	NaN	NaN	NaN	25.9394	NaN	24.3545	NaN	NaN	NaN	NaN	NaN	NaN	NaN	NaN	32.7353	NaN	NaN	NaN	NaN	NaN	NaN	NaN	NaN	NaN	NaN	NaN	NaN	NaN	NaN	NaN	NaN	25.4024	NaN	NaN	23.8175	NaN	NaN	NaN
	1.82823	-0.199269	G3UZM4;Q8BLQ9	Cell adhesion molecule 2	Cadm2	10	47345	0	157.07	29.5956	29.6587	29.6679	29.6275	29.8378	29.8258	29.9544	29.8738	29.6878	29.7226	29.8277	29.7473	29.8787	29.6526	29.6622	29.735	30.1667	29.57	29.7418	29.7565	29.6919	29.5551	29.2352	NaN	28.819	29.6922	29.3122	29.6556	29.5632	29.5685	29.765	28.8316	29.4408	29.3947	29.3434	29.5131	29.4188	29.5742	29.526	29.5025
	0	NaN	G3UZX6;H7BWX9;D3Z794;G3UZ60;G3UWI9;G3UWX9;G3UZA7;P61957;Q9Z172	Small ubiquitin-related modifier;Small ubiquitin-related modifier 2;Small ubiquitin-related modifier 3	Sumo3;Sumo2	1	52631	0	97435	NaN	NaN	NaN	NaN	NaN	NaN	NaN	NaN	NaN	NaN	NaN	NaN	NaN	NaN	NaN	NaN	NaN	NaN	NaN	NaN	NaN	NaN	NaN	NaN	NaN	NaN	NaN	NaN	NaN	NaN	NaN	NaN	NaN	NaN	NaN	NaN	NaN	NaN	NaN	NaN
	0	0.244604	G3X9A7;Q8BLJ3;B2RPW5	PI-PLC X domain-containing protein 3	Plcxd3	2	36314	0.0024913	3029	NaN	NaN	NaN	NaN	NaN	NaN	NaN	NaN	NaN	NaN	NaN	NaN	24.7289	NaN	NaN	23.144	31.5248	NaN	NaN	NaN	NaN	NaN	NaN	NaN	NaN	NaN	NaN	NaN	NaN	NaN	NaN	NaN	NaN	NaN	NaN	24.9521	23.3671	24.995	NaN	NaN
	0	NaN	G3X9H5;P42859	Huntingtin	Htt	2	344.78	0	45817	NaN	NaN	NaN	NaN	NaN	NaN	24.1694	32.5503	NaN	NaN	NaN	NaN	NaN	NaN	NaN	NaN	30.9653	NaN	NaN	NaN	NaN	NaN	NaN	NaN	NaN	NaN	NaN	NaN	NaN	NaN	NaN	NaN	NaN	NaN	NaN	NaN	NaN	NaN	NaN	NaN
	0	-0.198906	G3X9H8;Q641N8;Q3TQK9;E9PXB7;Q96PU5;Q8CFI0	E3 ubiquitin-protein ligase NEDD4-like	Nedd4l;NEDD4L	2	98454	0	82778	NaN	NaN	NaN	NaN	NaN	24.1871	NaN	22.6022	NaN	NaN	NaN	NaN	NaN	NaN	NaN	NaN	30.983	NaN	NaN	NaN	NaN	NaN	NaN	NaN	NaN	NaN	NaN	NaN	NaN	NaN	NaN	NaN	NaN	NaN	NaN	NaN	NaN	23.9882	NaN	NaN
	0	0.0631084	G3X9V0;Q5SVP3;A0A1G5SJA5;P97372;E0CZ90	Proteasome activator complex subunit 2	Psme2;PSME2b	3	26159	0	88068	NaN	NaN	NaN	NaN	NaN	NaN	NaN	NaN	NaN	NaN	NaN	NaN	NaN	24.871	NaN	23.286	31.6668	NaN	NaN	NaN	NaN	NaN	NaN	NaN	NaN	NaN	NaN	NaN	NaN	NaN	NaN	NaN	NaN	NaN	NaN	NaN	NaN	24.9341	NaN	NaN
	0.788058	0.118056	G3X9V4;Q01097	Glutamate receptor ionotropic, NMDA 2B	Grin2b	11	165.99	0	19811	27.1983	27.2734	26.8551	27.2363	27.3546	27.4963	27.341	27.399	27.253	27.3559	27.1297	27.2492	27.5461	27.4963	27.3668	27.4717	27.7314	26.4401	26.8553	26.4636	26.5993	NaN	NaN	NaN	NaN	NaN	NaN	NaN	NaN	NaN	NaN	NaN	NaN	27.5513	27.3767	27.814	27.592	27.0204	27.3308	27.4257
	0	NaN	G3X9Y1;O35681;Q9JM86	Synaptotagmin-3	Syt3;syt III	3	63244	0	38648	NaN	NaN	NaN	NaN	NaN	NaN	NaN	NaN	NaN	NaN	NaN	NaN	NaN	NaN	NaN	NaN	NaN	NaN	NaN	NaN	NaN	NaN	NaN	NaN	NaN	NaN	NaN	NaN	NaN	NaN	NaN	NaN	NaN	NaN	NaN	25.6582	24.0732	NaN	25.5007	25.8204
	1.44383	-0.271482	G5E814;Q9D8B4	NADH dehydrogenase [ubiquinone] 1 alpha subcomplex subunit 11	Ndufa11	3	15115	0	12035	NaN	27.0425	26.9022	26.0425	26.9108	26.8965	26.6572	26.8261	NaN	26.3943	NaN	24.8094	26.3327	26.1336	26.2864	26.2534	26.6515	NaN	NaN	NaN	NaN	NaN	NaN	NaN	NaN	NaN	NaN	NaN	NaN	NaN	NaN	NaN	NaN	25.9608	26.1398	26.1549	26.0878	26.4754	26.4653	26.3659
	0	NaN	G5E850;E0CY88;Q544Z9;P56395	Cytochrome b5	Cyb5a	1	11142	0	56214	NaN	NaN	NaN	NaN	NaN	NaN	NaN	NaN	NaN	NaN	NaN	NaN	NaN	NaN	NaN	NaN	NaN	NaN	NaN	NaN	NaN	NaN	NaN	NaN	NaN	NaN	NaN	NaN	NaN	NaN	NaN	NaN	NaN	NaN	NaN	NaN	NaN	NaN	NaN	NaN
	0.08505	-0.0151998	G5E884;O88643	Non-specific serine/threonine protein kinase;Serine/threonine-protein kinase PAK 1	Pak1	11	60607	0	157.89	28.6403	28.5996	28.6125	28.6201	28.7045	28.8222	28.8029	28.7775	28.8914	28.7529	28.9858	28.8798	28.5195	28.6915	28.6659	28.6276	29.1448	28.4497	28.7011	28.8134	28.6626	28.8665	28.7105	NaN	28.2056	28.0716	28.8197	28.2904	28.429	28.6744	28.9892	28.8547	28.8451	28.6521	28.7922	28.7554	28.7344	28.7567	28.7259	28.7376
	1.14165	-0.34329	G5E8G3		Opcml	2	38011	0	194.42	30.2407	30.2262	30.1783	30.2335	30.2288	30.2541	30.3415	30.2756	30.1966	30.3867	30.3055	30.2984	30.1583	30.1328	30.1428	30.1447	30.6498	30.3471	30.4731	30.4215	30.4148	29.8868	30.0967	29.5688	29.8669	30.0087	29.9764	29.7759	29.9239	28.4585	29.3178	27.9096	28.68	30.1849	30.2774	30.3432	30.27	30.0041	30.1509	30.02
	0	NaN	G5E8R4;Q922D4	Serine/threonine-protein phosphatase 6 regulatory subunit 3	Ppp6r3	1	97862	0	76471	NaN	NaN	NaN	NaN	NaN	NaN	NaN	NaN	NaN	NaN	NaN	NaN	NaN	NaN	NaN	NaN	NaN	NaN	NaN	NaN	NaN	NaN	NaN	NaN	NaN	NaN	NaN	NaN	NaN	NaN	NaN	NaN	NaN	NaN	NaN	NaN	NaN	NaN	NaN	NaN
	1.94129	-0.293282	G5E924;Q3UMT7;Q8R081;G3UY38	Heterogeneous nuclear ribonucleoprotein L	Hnrnpl	23	66821	0	264.5	30.4347	30.4403	30.1741	30.4375	30.3831	30.4751	30.3949	30.4183	30.4226	30.3768	30.3797	30.3932	30.3228	30.2848	30.2661	30.2914	30.7803	30.3893	30.444	30.392	30.4087	30.218	29.9174	NaN	29.4906	30.0487	29.8736	30.0885	30.0066	29.0734	29.1543	29.9633	29.4559	30.2365	30.5979	30.2654	30.3761	30.3745	30.2254	30.3616
	0.372164	-0.07253	H3BIV5;D3YVF0	A-kinase anchor protein 5	Akap5	12	80202	0	243.27	28.7841	28.6549	28.7129	28.7209	29.0742	28.7632	29.0904	28.9836	28.9137	28.8442	29.0733	28.9469	28.9043	28.8659	29.2137	29.0032	29.3324	28.3843	28.7643	29.0778	28.7697	28.8937	28.8188	28.7788	28.8312	NaN	NaN	NaN	NaN	NaN	28.2294	28.7117	27.9057	28.5847	28.6817	28.5768	28.6152	29.0825	28.8889	28.9905
	1.18728	-0.186459	H3BIW6;F7C3A0;H3BK11;A2AP18	Phosphoinositide phospholipase C;1-phosphatidylinositol 4,5-bisphosphate phosphodiesterase eta-2	Plch2	2	125.78	0	51879	NaN	NaN	25.1457	NaN	NaN	25.2547	NaN	23.6697	NaN	NaN	NaN	NaN	25.068	25.1671	NaN	24.5334	23.9905	NaN	NaN	NaN	NaN	NaN	NaN	NaN	NaN	NaN	NaN	NaN	NaN	NaN	NaN	NaN	NaN	NaN	NaN	NaN	NaN	NaN	NaN	NaN
	0.289763	-0.0533994	H3BJU7;H3BJX8;H3BJ45;H3BJ40;H3BKH9;Q60875;Q3TYZ4	Rho guanine nucleotide exchange factor 2	Arhgef2	5	108.59	0	17408	26.5941	NaN	26.4874	25.5941	26.2313	26.2238	26.4101	26.291	NaN	26.9494	NaN	25.3644	26.5016	26.3774	26.4272	26.4363	26.4823	26.1289	26.629	NaN	25.8155	NaN	NaN	NaN	NaN	NaN	NaN	NaN	NaN	NaN	NaN	NaN	NaN	26.4642	26.4546	NaN	25.8744	26.3434	26.2199	NaN
	1.28931	0.262188	H3BJZ7;Q4KUS2	Protein unc-13 homolog A	Unc13a	6	195.83	0	26128	26.1414	NaN	25.9681	25.1414	26.0902	NaN	NaN	24.5052	NaN	NaN	NaN	NaN	NaN	NaN	NaN	NaN	24.4834	NaN	NaN	NaN	NaN	NaN	NaN	NaN	NaN	NaN	NaN	NaN	NaN	NaN	NaN	NaN	NaN	26.3837	NaN	26.6009	25.9114	26.2976	26.2244	26.6346
	0	0.0908537	H3BKD4;Q3UJA5;H3BKE6;E9QMI7;E9QMJ1;H3BL41;H3BJY2;E9QN63;Q9QWY8	Arf-GAP with SH3 domain, ANK repeat and PH domain-containing protein 1	Asap1	2	120.1	0	41178	NaN	NaN	NaN	NaN	NaN	NaN	NaN	NaN	NaN	NaN	NaN	NaN	NaN	23.612	NaN	31.9928	30.4079	NaN	NaN	NaN	NaN	NaN	NaN	NaN	NaN	NaN	NaN	NaN	NaN	NaN	NaN	NaN	NaN	24.5859	23.7252	NaN	23.6339	NaN	NaN	NaN
	3.22793	-0.20938	H3BKH6;Q9R0P3;H3BJP2;H3BLJ9;H3BJL6;H3BK43	S-formylglutathione hydrolase	Esd	12	32829	0	69248	29.4851	29.5601	29.5497	29.5231	29.7225	29.7548	29.5788	29.6874	29.5282	29.3345	29.5156	29.4621	29.5202	29.36	29.4846	29.4565	29.9526	29.4268	29.4545	29.4261	29.4359	29.149	28.9901	NaN	28.4868	29.4358	29.4362	29.4606	29.4443	29.5353	29.3057	29.3217	29.3914	29.5225	29.5938	29.4296	29.5169	29.3317	29.287	29.072
	0	NaN	H3BKL5;Q3TUU3;Q3UKM0;Q921H8;Q8VCH0;Q8R343;Q8BLD7;Q3UPU8	3-ketoacyl-CoA thiolase A, peroxisomal;3-ketoacyl-CoA thiolase B, peroxisomal	Acaa1a;Acaa1b	3	38361	0	44545	NaN	NaN	NaN	NaN	NaN	NaN	NaN	NaN	NaN	NaN	NaN	NaN	NaN	NaN	NaN	NaN	NaN	NaN	NaN	NaN	NaN	NaN	NaN	NaN	NaN	NaN	NaN	NaN	NaN	NaN	NaN	NaN	NaN	NaN	NaN	NaN	NaN	NaN	NaN	NaN
	0.246786	0.0404431	H3BKQ7;Q7TSA7;H3BJD0;Q3UUK5;H3BL28;Q7TN74;H3BJD6;Q3UXW4		Ppp1r9a	6	107.17	0	15873	26.0734	26.0387	26.1336	26.0561	26.1001	26.0556	25.8881	26.0175	26.0412	NaN	NaN	24.4563	NaN	26.2636	25.8607	25.4912	26.0551	25.9725	26.4358	NaN	25.6377	NaN	NaN	NaN	NaN	NaN	NaN	NaN	NaN	NaN	NaN	NaN	NaN	26.3163	25.911	25.8973	26.055	25.8561	NaN	26.2058
	0	NaN	H3BLI9;D3YW86;Q3UXU0;D3Z0V7;E9QLZ1;P62500;Q3U1C5;A7LCN1;Q9CVK3;Q6PE86;Q148S0;A0A0G2JFZ4;E9Q7M2	TSC22 domain family protein 1	Tsc22d1;Tsc22d2	2	93584	0	43127	NaN	NaN	NaN	NaN	NaN	NaN	NaN	NaN	NaN	NaN	NaN	NaN	NaN	NaN	NaN	NaN	NaN	NaN	NaN	NaN	NaN	NaN	NaN	NaN	NaN	NaN	NaN	NaN	NaN	NaN	NaN	NaN	NaN	NaN	NaN	NaN	NaN	NaN	NaN	NaN
	0.566496	0.0638905	H7BX15;E9Q9Q9;E9Q3V9;Q80TR1	Latrophilin-1	Adgrl1;Lphn1	8	162.28	0	15396	26.3408	NaN	NaN	25.3408	26.3939	26.6629	26.5646	26.5447	NaN	NaN	NaN	NaN	26.6288	26.5563	26.3198	26.5076	26.1386	26.4731	NaN	NaN	24.8882	NaN	NaN	NaN	NaN	NaN	NaN	NaN	NaN	NaN	NaN	NaN	NaN	26.5583	26.6081	26.3897	26.5217	26.5209	26.5739	26.6453
	0	NaN	H7BXB9;F8WIU1;Q9D1K7;Q6IR22	UPF0687 protein C20orf27 homolog	1700037H04Rik	2	15773	0	42464	NaN	NaN	NaN	NaN	NaN	NaN	NaN	NaN	NaN	NaN	NaN	NaN	NaN	NaN	NaN	NaN	NaN	NaN	NaN	NaN	NaN	NaN	NaN	NaN	NaN	NaN	NaN	NaN	NaN	NaN	NaN	NaN	NaN	NaN	NaN	NaN	NaN	NaN	NaN	NaN
	0	NaN	H9BUG1;A0A0S2UN45;H9BUH8;A0A0S2UN93;A0A0S2UN46;H9BUI0;H9BUH9;H9BUH7;H9BUH6;H9BUH5;H9BUH4;H9BUH3;H9BUH2;H9BUH1;H9BUH0;H9BUG9;H9BUG8;H9BUG7;H9BUG6;H9BUG5;H9BUG4;H9BUG3;H9BUG2;H9BUG0;H9BUF9;H9BUF8;H9BUF7;H9BUF6;H9BUF5;H9BUF4;A7XR17			4	34832	0	63318	NaN	NaN	NaN	NaN	NaN	NaN	NaN	NaN	NaN	NaN	NaN	NaN	NaN	NaN	NaN	NaN	NaN	27.9108	NaN	NaN	26.3258	NaN	NaN	NaN	NaN	NaN	NaN	NaN	NaN	NaN	NaN	NaN	NaN	27.6313	NaN	NaN	26.0464	NaN	NaN	NaN
	1.22197	-0.3875	I7HLV2;Q3THJ6;A2AM97;Q6ZWV3;P86048	60S ribosomal protein L10;60S ribosomal protein L10-like	Rpl10;Rpl10l	2	23072	0	54024	25.7694	25.811	25.499	25.7903	25.5514	NaN	25.9742	25.1933	NaN	NaN	25.3316	23.7466	25.0958	25.2505	25.203	25.1845	25.5272	NaN	NaN	NaN	NaN	NaN	NaN	NaN	NaN	NaN	NaN	NaN	NaN	NaN	NaN	NaN	NaN	NaN	NaN	NaN	NaN	NaN	25.1989	25.087
	0	NaN	J3QJV7;O35551	Rab GTPase-binding effector protein 1	Rabep1	3	89827	0	52584	NaN	NaN	NaN	NaN	NaN	NaN	NaN	NaN	NaN	NaN	NaN	NaN	NaN	NaN	NaN	NaN	NaN	NaN	NaN	NaN	NaN	NaN	NaN	NaN	NaN	NaN	NaN	NaN	NaN	NaN	NaN	NaN	NaN	NaN	NaN	NaN	NaN	NaN	NaN	NaN
	1.37503	0.201444	J3QN06;J3QMM7;K3W4M4;Q9CZ42	ATP-dependent (S)-NAD(P)H-hydrate dehydratase	Carkd	7	29133	0	16596	26.6959	26.7129	NaN	26.7044	26.7197	26.9069	26.7797	26.8042	27.0219	27.1144	26.9306	27.0242	26.9276	27.0961	26.9519	26.9938	27.1928	27.0511	NaN	NaN	25.4662	NaN	NaN	NaN	NaN	NaN	NaN	NaN	NaN	NaN	NaN	NaN	NaN	27.0678	27.4227	27.6349	27.3938	26.9032	26.9853	26.8838
	0.202948	0.0794201	J3QNU6;Q8BWG8	Beta-arrestin-1	Arrb1	5	47106	0	22647	26.7138	NaN	27.4119	25.7138	NaN	26.8351	NaN	25.2501	26.6633	NaN	NaN	25.0783	27.5234	NaN	27.456	26.9051	26.562	27.6387	27.464	NaN	26.969	NaN	NaN	NaN	NaN	NaN	NaN	NaN	NaN	NaN	NaN	NaN	NaN	27.1054	27.7425	27.031	27.3298	27.239	26.9172	27.0714
	0	-0.104805	J3QP56;P97823;D3Z269;D3Z111;Q4FK51	Acyl-protein thioesterase 1	Lypla1	3	23726	0	58954	NaN	NaN	NaN	NaN	NaN	NaN	26.021	24.436	NaN	NaN	NaN	NaN	NaN	NaN	NaN	NaN	32.8168	NaN	NaN	NaN	NaN	NaN	NaN	NaN	NaN	NaN	NaN	NaN	NaN	NaN	NaN	NaN	NaN	25.919	25.7922	26.0494	25.924	NaN	NaN	25.9421
	0.536514	-0.06241	J3QP71;K3W4Q8;O55108;O55107;P18572	Basigin	Bsg	5	21602	0	26375	28.1602	28.4781	28.3522	28.3279	28.3995	28.3532	28.4753	28.4102	28.0943	27.9464	28.083	28.0428	27.9641	28.2388	28.219	28.1459	28.6562	28.4682	28.3414	28.4305	28.4143	NaN	NaN	NaN	NaN	NaN	NaN	NaN	NaN	NaN	NaN	NaN	NaN	28.1421	28.193	28.28	28.2062	28.0279	28.1649	28.179
	1.00684	0.163393	J7K287;G3F8Y7;Q8C943;G3F8Y9;B1AWV9;G3F8Y8;J7H264;G3F8Z0;F1DFN1;Q5DTL9;E9NX85;I6VS12;R4H243	Anion exchange protein;Sodium-driven chloride bicarbonate exchanger	Slc4a10	10	122.34	0	44925	27.3533	27.2737	27.462	27.3141	27.7638	27.5919	27.5046	27.6242	27.4826	27.6705	27.9954	27.7319	27.325	27.3402	27.0041	27.2312	27.9168	27.553	27.0689	27.6301	27.4378	NaN	NaN	NaN	NaN	NaN	NaN	NaN	NaN	NaN	NaN	NaN	NaN	27.5456	27.3126	27.4797	27.4493	27.6823	27.5879	27.4877
	0.120492	-0.0194232	K3W4L0;B2RRE2;E9QAX2;Q9JMH9;E9Q405;A0A1C7ZN10;E9QA74	Unconventional myosin-XVIIIa	Myo18a	9	230.99	0	32307	NaN	27.2694	27.2902	26.2694	27.1063	27.1699	27.1591	27.1454	27.3952	27.6122	NaN	26.9228	27.2847	27.2454	27.1577	27.2302	27.4281	26.9888	27.2574	27.453	27.2455	NaN	NaN	NaN	NaN	NaN	NaN	NaN	NaN	NaN	NaN	NaN	NaN	27.1021	26.9909	27.3189	27.1438	27.1948	27.215	27.353
	0.845528	-0.226386	K4DI58;Q99N28	Cell adhesion molecule 3	Cadm3	11	46692	0	272.56	30.2396	30.439	30.1214	30.3427	30.3199	30.4648	30.3828	30.3904	30.3731	30.4132	30.3681	30.3849	30.239	30.4772	30.1643	30.2998	30.7529	30.2708	30.37	30.4731	30.3737	29.1972	29.0856	NaN	28.5575	29.7071	28.8916	29.9794	29.5951	30.2953	30.4118	29.8911	30.2161	30.1636	30.0603	30.4545	30.236	30.4227	30.5868	30.5354
	0	NaN	M0QWJ9		Tmem178b	1	19441	0	4449	NaN	NaN	NaN	NaN	NaN	NaN	NaN	NaN	NaN	NaN	NaN	NaN	NaN	NaN	NaN	NaN	NaN	NaN	NaN	NaN	NaN	NaN	NaN	NaN	NaN	NaN	NaN	NaN	NaN	NaN	NaN	NaN	NaN	NaN	NaN	NaN	NaN	NaN	NaN	NaN
	0	NaN	M0QWM9;Q3TMN1;Q58E65;Q3UI33;O08663	Methionine aminopeptidase;Methionine aminopeptidase 2	Metap2	1	26591	0.0010147	32312	NaN	NaN	NaN	NaN	NaN	NaN	NaN	NaN	NaN	NaN	NaN	NaN	NaN	NaN	NaN	NaN	NaN	NaN	NaN	NaN	NaN	NaN	NaN	NaN	NaN	NaN	NaN	NaN	NaN	NaN	NaN	NaN	NaN	NaN	NaN	NaN	NaN	NaN	NaN	NaN
	1.02312	-0.105525	O08539;Q6P1B9	Myc box-dependent-interacting protein 1	Bin1	15	64469	0	323.31	31.207	31.131	31.1212	31.1695	31.21	31.2993	31.2129	31.2413	31.0245	30.9609	30.9568	30.9811	31.0659	31.0663	31.1131	31.0819	31.5327	31.2122	31.2119	31.4088	31.2806	30.6638	31.1873	NaN	30.3642	31.1364	31.2489	30.763	31.0639	30.8296	30.7853	30.6937	30.7707	31.1582	31.1632	31.174	31.1651	31.19	31.1341	31.1347
	0	NaN	O08576	RUN domain-containing protein 3A	Rundc3a	1	50018	0	34541	NaN	NaN	NaN	NaN	NaN	NaN	NaN	NaN	NaN	NaN	NaN	NaN	NaN	NaN	NaN	NaN	NaN	NaN	NaN	23.3092	31.6901	NaN	NaN	NaN	NaN	NaN	NaN	NaN	NaN	NaN	NaN	NaN	NaN	NaN	NaN	NaN	NaN	NaN	NaN	NaN
	0	NaN	O08583;A7MBY2	THO complex subunit 4	Alyref;alyref	3	26.94	0	75167	NaN	NaN	NaN	NaN	NaN	NaN	NaN	NaN	NaN	NaN	NaN	NaN	NaN	NaN	NaN	NaN	NaN	NaN	NaN	NaN	NaN	NaN	NaN	NaN	NaN	NaN	NaN	NaN	NaN	NaN	NaN	NaN	NaN	NaN	NaN	25.9242	24.3392	NaN	NaN	NaN
	1.31434	-0.250604	O08599	Syntaxin-binding protein 1	Stxbp1	48	67568	0	323.31	33.9324	33.9218	33.837	33.9271	34.0591	34.0575	34.0904	34.0691	34.0425	34.0053	34.0269	34.025	33.7521	33.7812	33.8478	33.7943	34.3655	33.8948	33.9458	33.9531	33.9314	33.7162	33.4712	32.0553	33.2423	33.6745	33.6181	33.6062	33.6332	33.5232	33.5689	33.5557	33.5494	33.7801	33.8964	33.8348	33.8379	33.8666	33.8978	33.8767
	1.53362	-0.421387	O08749;Q3TIE8	Dihydrolipoyl dehydrogenase, mitochondrial;Dihydrolipoyl dehydrogenase	Dld	22	54272	0	323.31	31.9136	31.9796	32.0192	31.9469	31.9462	31.8251	31.9481	31.9076	31.4403	31.3154	31.4384	31.3992	31.8162	31.6867	31.7999	31.7687	32.1931	31.9789	31.9575	32.1482	32.0308	31.6133	31.6368	30.0707	31.2669	31.5818	31.3756	31.3689	31.4455	30.5093	30.5641	29.5898	30.2846	31.8062	31.6971	31.7568	31.7541	31.5627	31.6655	31.6245
	0	NaN	O08915;D3YW40	AH receptor-interacting protein	Aip	2	37605	0	37273	NaN	NaN	NaN	NaN	NaN	26.0939	NaN	24.509	NaN	NaN	NaN	NaN	NaN	NaN	NaN	NaN	32.8898	NaN	NaN	NaN	NaN	NaN	NaN	NaN	NaN	NaN	NaN	NaN	NaN	NaN	NaN	NaN	NaN	NaN	NaN	NaN	NaN	NaN	NaN	NaN
	0.935912	0.142363	O08997	Copper transport protein ATOX1	Atox1	3	73384	0	24538	27.8888	27.7069	27.6104	27.8008	27.4086	27.4346	27.891	27.5956	28.0577	27.8648	27.9704	27.9665	28.0019	27.7851	27.7396	27.8468	28.2087	27.3159	28.0527	28.4289	28.0028	NaN	NaN	NaN	NaN	NaN	NaN	NaN	NaN	NaN	NaN	27.5914	26.0064	28.0969	28.0016	28.17	28.0912	28.0305	27.9255	28.281
	0	NaN	O09114	Prostaglandin-H2 D-isomerase	Ptgds	1	21066	0	21411	NaN	NaN	NaN	NaN	NaN	NaN	NaN	NaN	NaN	NaN	NaN	NaN	NaN	NaN	NaN	NaN	NaN	NaN	NaN	NaN	NaN	NaN	NaN	NaN	NaN	NaN	NaN	NaN	NaN	NaN	NaN	NaN	NaN	NaN	NaN	NaN	NaN	NaN	NaN	NaN
	0.80568	0.113547	O09131	Glutathione S-transferase omega-1	Gsto1	3	27497	0	10283	NaN	26.176	26.0486	25.176	26.0157	26.0534	25.8972	25.9903	NaN	NaN	NaN	NaN	25.8258	26.1299	25.6316	25.8771	25.8118	NaN	NaN	NaN	NaN	NaN	NaN	NaN	NaN	NaN	NaN	NaN	NaN	NaN	NaN	NaN	NaN	26.1795	25.923	26.0874	26.0672	25.8877	26.2553	26.1912
	0.987373	-0.110784	O35127	Protein C10	Grcc10	4	13194	0	22212	26.4113	26.5972	26.5856	26.5073	26.4615	26.1188	26.3283	26.3097	26.2782	25.9033	26.2011	26.1364	26.3558	26.5945	26.2825	26.4172	26.7717	26.6338	26.5268	27.0487	26.7545	NaN	NaN	NaN	NaN	NaN	NaN	NaN	NaN	NaN	NaN	NaN	NaN	26.3096	26.2812	26.2791	26.29	26.1387	26.2582	26.0827
	1.66032	0.241377	O35136	Neural cell adhesion molecule 2	Ncam2	11	93203	0	48682	27.9099	28.124	28.0603	28.0209	27.8759	28.2585	28.2091	28.1242	28.2265	28.1784	28.3776	28.2634	28.6076	28.6733	28.6947	28.659	28.7058	28.1401	28.4457	28.0507	28.2223	NaN	NaN	NaN	NaN	NaN	NaN	NaN	NaN	NaN	NaN	28.1253	26.5403	28.6042	28.4199	28.1817	28.4122	28.4788	28.3897	28.4509
	1.50434	0.472848	O35295	Transcriptional activator protein Pur-beta	Purb	4	33901	0	40.19	NaN	26.2199	26.9068	25.2199	26.627	27.022	26.9681	26.8827	27.2948	27.0663	27.33	27.235	26.7829	NaN	27.102	26.3663	27.1154	NaN	27.5228	27.0967	26.7405	27.9726	28.4051	NaN	27.6201	NaN	NaN	NaN	NaN	28.5283	28.5017	NaN	27.9301	27.2404	27.2501	27.2975	27.2629	27.2185	27.2383	27.0426
	0.64483	0.135237	O35405	Phospholipase D3	Pld3	4	54388	0	10.04	NaN	NaN	NaN	NaN	NaN	25.372	25.3141	24.7584	NaN	NaN	NaN	NaN	25.3085	25.4344	NaN	24.7879	24.1882	NaN	NaN	NaN	NaN	NaN	NaN	NaN	NaN	NaN	NaN	NaN	NaN	NaN	NaN	NaN	NaN	NaN	25.3556	NaN	23.7707	NaN	NaN	NaN
	1.65686	0.1899	O35685	Nuclear migration protein nudC	Nudc	4	38358	0	11756	26.8123	27.092	26.8266	26.9589	26.7384	26.9654	26.8516	26.8548	26.9677	27.0141	26.7129	26.9042	26.7003	26.7927	26.9799	26.829	27.2915	26.6991	26.8081	27.0289	26.8519	NaN	NaN	NaN	NaN	NaN	NaN	NaN	NaN	NaN	NaN	NaN	NaN	27.2671	27.2916	27.3538	27.3046	27.1233	27.0604	27.3313
	0.565695	0.140842	O35864	COP9 signalosome complex subunit 5	Cops5	3	37548	0	7251	NaN	25.289	25.7217	24.289	25.3971	25.3781	NaN	24.8027	25.3781	25.5365	25.5407	25.487	NaN	NaN	NaN	NaN	25.1069	NaN	NaN	NaN	NaN	NaN	NaN	NaN	NaN	NaN	25.9269	NaN	24.3419	26.0271	26.0611	25.7758	25.9602	25.2396	NaN	NaN	23.6546	NaN	25.5047	25.5161
	0	NaN	O35954	Membrane-associated phosphatidylinositol transfer protein 1	Pitpnm1	3	134.94	0.00051151	34017	NaN	NaN	NaN	NaN	NaN	NaN	NaN	NaN	NaN	NaN	NaN	NaN	NaN	NaN	NaN	NaN	NaN	NaN	NaN	NaN	NaN	NaN	NaN	NaN	NaN	NaN	NaN	NaN	NaN	NaN	NaN	NaN	NaN	NaN	25.2037	NaN	23.6188	NaN	NaN	NaN
	0	NaN	O54692	Centromere/kinetochore protein zw10 homolog	Zw10	1	88062	0.0070855	24781	NaN	NaN	NaN	NaN	NaN	NaN	NaN	NaN	NaN	NaN	NaN	NaN	NaN	NaN	NaN	NaN	NaN	NaN	NaN	NaN	NaN	NaN	NaN	NaN	NaN	NaN	NaN	NaN	NaN	NaN	NaN	NaN	NaN	NaN	NaN	NaN	NaN	NaN	NaN	NaN
	0.0923094	0.0109326	O54774;Q3U237;Q3UR54;Q8CGH7;Q05CQ3	AP-3 complex subunit delta-1	Ap3d1	9	135.08	0	57084	27.5901	27.5958	27.3785	27.593	27.4854	27.4644	27.3908	27.4474	27.4466	27.2646	27.5101	27.4108	27.2622	27.3978	27.4249	27.3634	27.8529	27.2863	27.7123	28.0802	27.729	NaN	NaN	NaN	NaN	NaN	NaN	NaN	NaN	NaN	NaN	NaN	NaN	27.4335	27.6711	27.4805	27.5321	27.3759	27.2765	27.4391
	0	NaN	O54962	Barrier-to-autointegration factor;Barrier-to-autointegration factor, N-terminally processed	Banf1	1	10102	0.0020141	3152	NaN	NaN	NaN	NaN	NaN	NaN	NaN	NaN	NaN	NaN	NaN	NaN	NaN	NaN	NaN	NaN	NaN	NaN	NaN	NaN	NaN	NaN	NaN	NaN	NaN	NaN	NaN	NaN	NaN	NaN	NaN	NaN	NaN	NaN	NaN	NaN	NaN	NaN	NaN	NaN
	0.876924	-0.14982	O54984;Q8VEI6;O43681;Q8C1Q1	ATPase Asna1;ATPase ASNA1	Asna1;ASNA1	5	38822	0	94509	26.556	NaN	26.3074	25.556	26.4774	26.7808	26.5569	26.6109	26.6798	NaN	26.5257	26.0198	26.1021	26.804	NaN	25.9104	26.5471	26.1451	26.3302	26.5484	26.3507	NaN	NaN	NaN	NaN	NaN	NaN	NaN	NaN	NaN	NaN	NaN	NaN	26.2609	26.0621	26.2916	26.2084	26.4863	NaN	26.2527
	2.17201	-0.214475	O54991;Q3U428	Contactin-associated protein 1	Cntnap1	22	156.31	0	68054	29.4667	29.379	29.3544	29.4235	29.1077	29.0801	29.2196	29.1371	29.1698	29.2618	29.0357	29.1587	28.8403	28.6168	28.9498	28.8089	29.5565	29.1596	29.1322	29.2222	29.1718	NaN	NaN	NaN	NaN	28.9007	28.8359	29.0537	28.933	28.9024	28.7079	NaN	28.2234	29.0369	28.8026	28.8924	28.9139	28.9609	28.9437	28.9488
	0.763432	0.10212	O55042;P37840	Alpha-synuclein	Snca;SNCA	7	14485	0	323.31	32.4482	32.4618	32.5537	32.455	32.2366	32.3184	32.3031	32.2865	32.3606	32.1434	32.2619	32.258	32.7579	32.4931	32.5508	32.6052	32.8318	32.6476	32.43	32.5727	32.5529	32.8839	33.0082	32.0238	32.7	32.5416	32.5176	32.6632	32.5756	32.382	32.2352	32.8303	32.5053	32.6072	32.5908	32.5469	32.5819	32.4891	32.4645	32.4956
	0.474434	0.141175	O55091	Protein IMPACT	Impact	6	36276	0	25386	26.6667	27.0034	26.7049	26.8448	27.367	27.0181	27.2259	27.2107	26.7255	27.3397	27.1665	27.0997	26.8281	26.5045	26.6721	26.6743	27.3774	27.1466	27.2074	27.531	27.3051	27.43	NaN	NaN	25.845	27.5974	28.0799	27.684	27.8028	27.4433	NaN	NaN	25.8584	26.7895	26.7369	26.9931	26.8441	26.5835	26.8129	26.8443
	1.08114	0.0950653	O55234;Q8BTY5	Proteasome subunit beta type-5	Psmb5	7	28532	0	26741	27.034	27.0931	27.0127	27.0638	27.2081	27.0208	26.8831	27.0435	27.0585	27.227	27.0059	27.1003	26.9459	27.0782	27.0382	27.0218	27.4685	26.8417	26.7053	26.7981	26.7828	NaN	NaN	NaN	NaN	NaN	NaN	NaN	NaN	NaN	NaN	NaN	NaN	27.2293	27.2282	26.8546	27.1145	27.3864	27.3012	27.1706
	0	NaN	O70194	Eukaryotic translation initiation factor 3 subunit D	Eif3d	2	63988	0.0015198	32189	NaN	NaN	NaN	NaN	NaN	NaN	NaN	NaN	NaN	NaN	NaN	NaN	NaN	NaN	NaN	NaN	NaN	NaN	NaN	NaN	NaN	NaN	NaN	NaN	NaN	NaN	NaN	NaN	NaN	NaN	NaN	NaN	NaN	NaN	NaN	NaN	NaN	27.7035	NaN	NaN
	2.13737	-0.225998	O70251;A0A087WS46	Elongation factor 1-beta	Eef1b;Eef1b2	4	24693	0	108.36	29.1317	29.0455	29.0043	29.0893	28.7785	28.9189	28.9866	28.8972	29.3155	29.2138	29.4414	29.3266	29.0798	28.8216	28.8978	28.9372	29.4807	27.9004	28.0372	28.2962	28.0874	28.7869	28.9118	NaN	28.2658	28.6529	28.6488	28.8893	28.7348	28.5728	28.1917	28.4624	28.4177	28.9325	28.8141	28.9746	28.9086	29.0318	28.9874	29.0371
	2.38684	0.339477	O70589;A0A067XG53;B9EJ23;B7ZP42	Peripheral plasma membrane protein CASK	Cask	5	105.11	0	19681	25.7485	25.9005	26.0619	25.8265	25.9277	26.096	26.5188	26.2028	25.9863	26.3273	NaN	25.5819	26.142	26.0464	NaN	25.51	26.243	NaN	NaN	NaN	NaN	NaN	NaN	NaN	NaN	NaN	NaN	NaN	NaN	26.8654	NaN	NaN	25.2804	26.454	26.4753	26.2612	26.4	26.4011	26.3805	26.6259
	1.03702	0.101727	O70591;F8WJ30	Prefoldin subunit 2	Pfdn2	2	16534	0	12572	26.2395	26.1038	26.1678	26.1732	26.2304	26.2405	26.336	26.2698	NaN	NaN	NaN	NaN	26.1974	26.1066	26.1956	26.1672	26.2036	25.9986	26.1737	26.1762	26.1185	NaN	NaN	NaN	NaN	NaN	NaN	NaN	NaN	26.7354	NaN	NaN	25.1505	26.4088	26.3593	26.3829	26.3838	26.2786	26.1088	26.2845
	0	NaN	O82620;Q9SV95;F4JLL3		T9A4.10;F24G24.10;At4g10210	1	29111	1	-2	NaN	NaN	NaN	NaN	NaN	NaN	NaN	NaN	NaN	NaN	NaN	NaN	NaN	NaN	NaN	NaN	NaN	NaN	NaN	NaN	NaN	NaN	NaN	NaN	NaN	NaN	NaN	NaN	NaN	NaN	NaN	NaN	NaN	NaN	NaN	NaN	NaN	NaN	NaN	NaN
	0	NaN	O88271	Craniofacial development protein 1	Cfdp1	1	32921	0.007109	24984	NaN	NaN	NaN	NaN	NaN	NaN	NaN	NaN	NaN	NaN	NaN	NaN	NaN	NaN	NaN	NaN	NaN	NaN	NaN	NaN	NaN	NaN	NaN	NaN	NaN	NaN	NaN	NaN	NaN	NaN	NaN	NaN	NaN	NaN	NaN	NaN	NaN	NaN	NaN	22.9699
	0.299058	-0.0625982	O88569;B7ZP22;A0A0N4SUM2	Heterogeneous nuclear ribonucleoproteins A2/B1	Hnrnpa2b1	23	37402	0	293.45	31.2083	31.2804	31.2029	31.2448	31.541	31.3193	31.4442	31.4377	31.2462	31.3182	31.588	31.3918	31.1931	31.3892	31.3897	31.3269	31.7639	31.4273	31.3561	31.4829	31.423	31.0028	30.9753	31.3674	31.1265	31.0567	31.1081	31.129	31.0983	32.3804	31.6765	31.0563	31.805	31.3938	31.2216	31.4478	31.3576	31.2053	31.1793	31.4142
	0	NaN	O88704	Potassium/sodium hyperpolarization-activated cyclic nucleotide-gated channel 1	Hcn1	1	102.43	0	46611	NaN	NaN	NaN	NaN	NaN	NaN	NaN	NaN	NaN	NaN	NaN	NaN	NaN	NaN	NaN	NaN	NaN	NaN	NaN	NaN	NaN	NaN	NaN	NaN	NaN	NaN	NaN	NaN	NaN	NaN	NaN	NaN	NaN	NaN	NaN	NaN	NaN	NaN	NaN	NaN
	0.364639	-0.0997466	O88737	Protein bassoon	Bsn	61	418.84	0	323.31	30.3554	30.4984	30.2211	30.4287	30.7874	30.7815	30.7232	30.7644	30.7807	30.7116	30.7573	30.7502	30.6347	30.6851	30.5288	30.6177	31.0475	30.4757	30.6586	30.692	30.6118	30.7759	29.5974	29.5191	30.0864	30.3469	29.7722	30.3399	30.1769	30.7054	30.3659	30.674	30.5897	30.8314	30.8776	30.766	30.8257	30.7044	30.7736	30.8395
	1.95664	-0.304494	O88935	Synapsin-1	Syn1	41	74096	0	323.31	34.1097	34.1582	34.0653	34.1342	34.3181	34.2769	34.3312	34.3089	34.3391	34.2657	34.3022	34.3026	34.1658	34.2221	34.158	34.1822	34.6438	33.9433	34.0327	34.1355	34.0393	33.8955	33.9801	32.3038	33.5689	34.0518	33.8076	33.9879	33.9528	34.0565	34.0354	34.0835	34.0586	33.879	33.8446	33.9941	33.9074	33.9765	33.9944	33.9928
	0	NaN	O88951	Protein lin-7 homolog B	Lin7b	2	22914	0	44607	NaN	NaN	NaN	NaN	NaN	NaN	NaN	NaN	NaN	NaN	NaN	NaN	NaN	NaN	NaN	NaN	NaN	NaN	NaN	NaN	NaN	NaN	NaN	NaN	NaN	NaN	NaN	NaN	NaN	NaN	NaN	NaN	NaN	NaN	NaN	NaN	NaN	NaN	NaN	NaN
	0.0480358	-0.00637179	O88952;Q3TTY6;Q3UX93;Q3TS99;Q8JZS0	Protein lin-7 homolog C;Protein lin-7 homolog A	Lin7c;Lin7a	4	21834	0	58036	28.589	28.7994	28.6383	28.698	28.4126	28.4423	28.7264	28.5342	28.7034	28.5052	28.7305	28.6498	28.5223	28.5497	28.5786	28.5504	29.0196	28.6054	28.4811	28.4696	28.5201	28.8612	28.3219	28.5157	28.5838	28.6189	28.5243	28.6671	28.6046	28.5782	28.5222	28.2135	28.4466	28.5539	28.7148	28.6136	28.629	28.722	28.6946	28.6342
	2.31984	0.15476	O89112	LanC-like protein 1	Lancl1	9	45341	0	66929	28.6764	28.5109	28.4251	28.596	28.6716	28.5554	28.7397	28.6576	28.4943	28.4624	28.5239	28.4937	28.5864	28.6383	28.6783	28.6348	28.9984	28.2427	28.5293	28.4503	28.4124	NaN	NaN	NaN	NaN	NaN	NaN	NaN	NaN	NaN	NaN	NaN	NaN	28.7885	28.6366	28.7589	28.7295	28.8864	28.911	28.8259
	1.79815	0.161666	O95101;Q9DCW5;P43024	Cytochrome c oxidase subunit 6A, mitochondrial;Cytochrome c oxidase subunit 6A1, mitochondrial	Cox6a1	4	97509	0	24059	30.6839	30.816	30.747	30.7515	30.4387	30.4589	30.698	30.5367	30.3439	30.1772	30.3521	30.2933	30.5457	30.4909	30.6039	30.5476	30.9559	30.2423	30.4929	30.7402	30.5061	NaN	NaN	NaN	NaN	NaN	NaN	NaN	NaN	NaN	NaN	NaN	NaN	30.8715	30.7845	30.8845	30.8475	30.5856	30.6456	30.6692
	0	NaN	P01948			1	15589	0.0038929	27913	NaN	NaN	NaN	NaN	NaN	NaN	NaN	NaN	NaN	NaN	NaN	NaN	NaN	NaN	NaN	NaN	NaN	NaN	27.6555	NaN	26.0705	NaN	NaN	NaN	NaN	NaN	NaN	NaN	NaN	NaN	NaN	NaN	NaN	NaN	NaN	NaN	NaN	27.0662	26.9623	26.8042
	1.09619	-0.170147	P03995	Glial fibrillary acidic protein	Gfap	29	49899	0	323.31	31.7581	31.6288	31.7127	31.6949	31.5879	31.6833	31.6513	31.6414	31.7453	31.7578	31.7956	31.7664	31.8983	31.9175	31.9411	31.9191	32.1757	32.5557	32.8537	32.9103	32.7814	31.6463	31.5785	30.3203	31.2958	31.6172	31.6668	31.6766	31.6538	31.615	31.8419	31.8605	31.7767	31.744	31.701	31.7332	31.7262	31.7445	31.7538	31.7423
	0	NaN	P04370;Q5D096	Myelin basic protein	Mbp	1	27167	1	-2	NaN	NaN	NaN	NaN	NaN	NaN	NaN	NaN	NaN	NaN	NaN	NaN	NaN	NaN	NaN	NaN	NaN	NaN	NaN	NaN	NaN	NaN	NaN	NaN	NaN	NaN	NaN	NaN	NaN	NaN	NaN	NaN	NaN	NaN	NaN	NaN	NaN	NaN	NaN	NaN
	2.27954	-0.219508	P05063	Fructose-bisphosphate aldolase C	Aldoc	27	39394	0	323.31	32.8581	32.7834	32.7881	32.8212	32.9595	32.8671	32.8314	32.887	32.8118	32.7038	32.9065	32.8097	32.6556	32.7032	32.7992	32.7206	33.2231	32.9563	32.9844	32.9384	32.9598	32.5189	32.5365	31.8132	32.3265	32.4983	32.5492	32.5002	32.5161	32.3134	32.484	32.2561	32.3545	32.8524	32.8071	32.844	32.8346	32.7394	32.8147	32.8375
	1.27986	-0.152314	P05132;Q8CBP8	cAMP-dependent protein kinase catalytic subunit alpha	Prkaca;Prkacb	4	40.57	0	89028	29.1652	29.0862	29.0076	29.1262	29.4548	29.2768	29.2724	29.3372	29.2035	29.3455	29.2738	29.2754	28.9163	28.9529	29.1345	29.0044	29.5975	28.8649	28.7126	28.7059	28.763	29.0823	29.1449	NaN	28.529	29.2586	29.1773	28.4399	29.0025	29.2248	29.0501	28.772	29.0275	28.8462	28.7447	28.7094	28.7679	29.2002	29.1707	29.3018
	0.437688	-0.130397	P05201	Aspartate aminotransferase, cytoplasmic	Got1	33	46247	0	323.31	33.396	33.412	33.2972	33.404	33.4359	33.4416	33.5301	33.4698	33.4775	33.4376	33.4751	33.4635	33.2504	33.2628	33.2618	33.2583	33.8078	33.21	33.2521	33.3775	33.2816	33.4089	33.4798	31.1861	33.0032	33.4767	33.4513	33.4081	33.4456	33.4055	33.4687	33.3662	33.4141	33.2298	33.1927	33.2511	33.2247	33.4333	33.4139	33.4328
	2.44054	-0.262408	P05202	Aspartate aminotransferase, mitochondrial	Got2	31	47411	0	323.31	33.5883	33.5561	33.5232	33.5723	33.5488	33.4986	33.4993	33.5157	33.5148	33.41	33.4496	33.4588	33.3423	33.4329	33.3878	33.3881	33.8961	33.5116	33.2904	33.3288	33.3802	33.5803	33.4681	32.2678	33.2143	33.406	33.4358	33.4384	33.4268	33.3685	33.3705	33.2597	33.3338	33.0442	32.9918	33.093	33.0436	33.021	33.0945	33.1146
	0	NaN	P05532	Mast/stem cell growth factor receptor Kit	Kit	1	109.34	0.00050891	33133	NaN	NaN	NaN	NaN	NaN	NaN	NaN	NaN	NaN	NaN	NaN	NaN	NaN	NaN	NaN	NaN	NaN	NaN	NaN	NaN	NaN	NaN	NaN	NaN	NaN	NaN	NaN	NaN	NaN	NaN	NaN	NaN	NaN	NaN	NaN	NaN	NaN	NaN	NaN	NaN
	0	NaN	P06733	Alpha-enolase	ENO1	1	47168	0	73802	NaN	NaN	NaN	NaN	NaN	NaN	NaN	NaN	NaN	NaN	NaN	NaN	NaN	NaN	NaN	NaN	NaN	NaN	NaN	NaN	NaN	NaN	NaN	NaN	NaN	NaN	NaN	NaN	NaN	NaN	NaN	NaN	NaN	NaN	NaN	NaN	NaN	NaN	NaN	NaN
	0.515513	-0.186202	P06745;B2RXT5;B7ZWL9	Glucose-6-phosphate isomerase	Gpi;Gpi1	30	62766	0	323.31	33.1212	33.1883	33.1107	33.1551	33.2976	33.2866	33.2865	33.2903	33.1268	33.1028	33.1444	33.1248	33.1038	33.1175	33.1149	33.1121	33.5838	33.2353	32.5722	33.2446	33.0498	33.0367	33.2835	30.3498	32.6794	33.2116	33.2563	33.1039	33.192	33.2556	33.1193	32.8711	33.0907	33.189	33.1776	33.2151	33.194	33.0717	33.1157	33.0959
	0.415894	0.0724419	P06801;Q3TQP6;Q99LF5;Q921S3	NADP-dependent malic enzyme;Malic enzyme	Me1	9	63953	0	36712	27.3013	26.997	27.3726	27.1572	27.1123	27.0458	27.3844	27.1884	27.6197	27.1879	27.1116	27.3243	27.4963	27.4037	26.9976	27.3149	27.6812	27.3874	27.3932	27.072	27.2918	NaN	NaN	NaN	NaN	NaN	NaN	NaN	NaN	NaN	NaN	NaN	NaN	27.1763	27.4581	27.5408	27.4	27.2866	27.0052	27.4424
	1.29506	0.535112	P06837	Neuromodulin	Gap43	13	23632	0	121.74	30.0456	30.037	29.9167	30.0413	30.2769	30.1366	29.9546	30.1287	30.0674	30.0144	29.798	29.9646	30.6591	30.321	30.7227	30.5781	30.6049	30.0387	30.3043	30.2044	30.1866	30.3602	30.1402	NaN	29.6694	31.9214	31.4218	32.1739	31.8718	32.2695	32.323	31.0099	31.9805	30.4599	30.2144	29.7359	30.1671	30.1763	30.4594	30.3911
	0.687836	-0.510334	P08228	Superoxide dismutase [Cu-Zn]	Sod1	11	15942	0	231.31	32.0097	32.0431	32.1131	32.0265	32.1355	32.0712	32.0391	32.0825	31.9027	31.9847	32.1518	32.0168	31.9747	32.047	32.2128	32.0816	32.4745	31.773	31.7714	31.6772	31.7412	31.9612	32.0244	26.207	31.4212	32.3201	32.2305	32.1428	32.2329	29.6583	31.0232	31.1284	30.7392	31.9365	31.9423	31.8805	31.92	31.9178	31.868	31.9805
	0.706228	-0.423906	P08249	Malate dehydrogenase, mitochondrial	Mdh2	9	35611	0	323.31	34.2254	34.2344	34.178	34.2299	34.1769	34.1994	34.194	34.1901	34.0319	34.0606	34.1079	34.0671	34.0868	34.1531	34.175	34.1388	34.5683	34.4631	34.372	34.3833	34.4067	33.9475	34.0457	28.9349	33.4339	33.9313	33.9163	33.9546	33.9342	33.8819	33.9576	33.5848	33.8168	33.9298	34.0157	34.0511	33.9998	33.8983	33.8771	33.9282
	0	2.56054	P08537	Tubulin alpha chain	tuba	2	49879	0	56182	NaN	32.0888	NaN	31.0888	NaN	28.6233	28.6431	28.0482	NaN	NaN	32.2301	30.6452	NaN	NaN	28.7891	27.2042	30.1739	NaN	30.122	29.9633	29.4599	NaN	NaN	NaN	NaN	NaN	NaN	NaN	NaN	NaN	NaN	NaN	NaN	NaN	32.6354	NaN	31.0505	NaN	NaN	NaN
	1.01023	-0.146768	P08551;Q05DD2	Neurofilament light polypeptide	Nefl	34	61508	0	323.31	32.0772	32.2097	32.0236	32.145	32.248	32.1602	32.1337	32.1815	32.3925	32.2911	32.3564	32.3473	31.5125	31.6864	31.7401	31.6496	32.5081	32.2812	32.2825	32.2855	32.2831	31.7901	31.8923	32.2916	32.008	32.3037	32.2523	32.0477	32.2054	31.6578	31.7291	31.7686	31.7193	31.9679	32.0431	32.0036	32.0052	31.9772	32.1117	32.0887
	0.57955	-0.0806876	P08752;A0A0A6YWA9	Guanine nucleotide-binding protein G(i) subunit alpha-2	Gnai2	10	40489	0	188.02	29.3343	29.2473	29.1731	29.2914	29.3609	29.4261	29.5056	29.4321	29.2936	29.3225	29.0923	29.2397	29.1233	29.2692	29.2454	29.2141	29.7024	29.3725	29.0946	29.4117	29.2997	28.5787	29.0366	NaN	28.2408	29.4938	29.6221	29.0702	29.414	29.2241	29.473	29.0742	29.2666	29.1132	29.1299	28.9286	29.0601	29.1221	29.1189	29.2157
	0.0110222	0.0072848	P09528	Ferritin heavy chain;Ferritin heavy chain, N-terminally processed	Fth1	3	21066	0	65062	NaN	NaN	23.3247	NaN	NaN	NaN	NaN	NaN	NaN	NaN	NaN	NaN	23.146	22.712	NaN	32.3261	31.464	NaN	NaN	NaN	NaN	NaN	NaN	NaN	NaN	NaN	NaN	NaN	NaN	NaN	NaN	NaN	NaN	23.3977	NaN	NaN	31.7785	23.4809	23.1171	22.8126
	0.0639824	-0.0485619	P09572			1	112.23	1	-2	28.7683	NaN	NaN	27.7683	NaN	NaN	NaN	NaN	29.0323	28.8629	28.9755	28.9586	NaN	NaN	NaN	NaN	27.7434	NaN	NaN	27.8165	26.2315	NaN	NaN	NaN	NaN	NaN	NaN	NaN	NaN	NaN	NaN	NaN	NaN	NaN	NaN	29.289	27.704	29.3668	29.2403	28.6347
	0	-0.0698514	P0C028;P0C027	Diphosphoinositol polyphosphate phosphohydrolase 3-beta;Diphosphoinositol polyphosphate phosphohydrolase 3-alpha	Nudt11;Nudt10	2	18593	0	14.39	NaN	NaN	NaN	NaN	NaN	NaN	NaN	NaN	NaN	NaN	NaN	NaN	25.1192	NaN	NaN	23.5342	31.915	NaN	NaN	NaN	NaN	NaN	NaN	NaN	NaN	NaN	NaN	NaN	NaN	NaN	NaN	NaN	NaN	25.5017	24.8407	24.6407	25.043	NaN	NaN	NaN
	0.996121	-0.290417	P10639	Thioredoxin	Txn	8	11675	0	77466	29.5664	29.6085	29.4747	29.5876	29.712	29.6467	29.3452	29.5766	29.1646	29.1659	29.248	29.1933	29.3075	28.8829	29.0931	29.1049	29.7866	28.0533	28.5768	28.2814	28.3199	NaN	29.2569	NaN	27.6719	NaN	27.2477	NaN	25.6628	NaN	NaN	NaN	NaN	29.2036	29.4439	28.9349	29.209	29.2399	29.2014	29.2786
	0.271849	0.0401075	P10852;Q8BTJ9;Q3TN39;Q60849;Q3U144;A0A0U1RPK4	4F2 cell-surface antigen heavy chain	Slc3a2	14	58336	0	206.83	29.9457	30.1054	29.9705	30.0278	30.3	30.1606	30.3232	30.263	29.9507	30.0293	29.7806	29.9239	29.9668	30.0413	30.0501	30.0199	30.4746	29.6632	29.9287	30.1235	29.9174	29.6701	29.8109	NaN	29.1572	30.1994	30.0129	30.1841	30.1346	30.1334	30.1251	30.1365	30.1317	30.0278	29.8033	29.7924	29.8786	30.1483	30.1593	30.1293
	1.25481	0.146883	P11031	Activated RNA polymerase II transcriptional coactivator p15	Sub1	2	14427	0	77795	NaN	NaN	NaN	NaN	NaN	27.0103	26.9652	26.403	NaN	NaN	NaN	NaN	NaN	26.9652	NaN	25.3802	25.3954	NaN	NaN	NaN	NaN	NaN	NaN	NaN	NaN	NaN	NaN	NaN	NaN	NaN	NaN	NaN	NaN	27.2241	26.9783	27.0922	27.1017	NaN	NaN	27.0512
	0	NaN	P11352;A0A0A6YY34;A0A0A6YVV2	Glutathione peroxidase 1;Glutathione peroxidase	Gpx1	3	22329	0	63626	NaN	NaN	NaN	NaN	NaN	NaN	NaN	NaN	NaN	NaN	NaN	NaN	NaN	NaN	NaN	NaN	NaN	26.159	26.3532	26.5407	26.3594	NaN	NaN	NaN	NaN	NaN	NaN	NaN	NaN	NaN	NaN	NaN	NaN	NaN	NaN	NaN	NaN	NaN	NaN	NaN
	0	NaN	P11881;Q14643	Inositol 1,4,5-trisphosphate receptor type 1	Itpr1;ITPR1	1	313.16	0.0034196	28372	NaN	NaN	NaN	NaN	NaN	NaN	NaN	NaN	NaN	NaN	NaN	NaN	NaN	NaN	NaN	NaN	NaN	NaN	NaN	NaN	NaN	NaN	NaN	NaN	NaN	NaN	NaN	NaN	NaN	NaN	NaN	NaN	NaN	NaN	NaN	NaN	NaN	NaN	NaN	NaN
	0.693886	-0.148214	P11983;P28480;P18279;P17987	T-complex protein 1 subunit alpha	Tcp1;TCP1	22	60448	0	158.04	29.291	29.4306	29.4813	29.3625	29.6468	29.4828	29.4659	29.5341	29.556	29.233	29.3762	29.3945	29.519	29.5531	29.3884	29.4886	29.8713	29.1694	29.3117	29.3989	29.2964	28.9562	28.341	NaN	28.0962	30.3347	28.6651	29.2751	29.593	29.3882	29.3629	29.5407	29.4328	29.5171	29.3125	29.2418	29.3619	29.4961	29.4717	29.4225
	1.64234	-0.529715	P12382;Q8CD98	ATP-dependent 6-phosphofructokinase, liver type	Pfkl	23	85359	0	193.33	30.4611	30.5111	30.3633	30.4863	30.358	30.4793	30.4514	30.4305	30.3691	30.4631	30.2831	30.3736	30.3815	30.25	30.1738	30.271	30.7971	30.2557	30.3936	30.2174	30.2909	29.1463	28.2067	NaN	28.1667	28.3815	28.5792	29.2528	28.7879	30.0781	30.1443	29.2073	29.8682	30.413	30.4804	30.2316	30.3788	30.4659	30.4646	30.4963
	0.984165	-0.418096	P12658;Q8C5H2;Q8CEF3	Calbindin	Calb1	16	29994	0	323.31	30.7736	30.6189	30.6104	30.6983	30.3023	30.7373	30.5001	30.5242	30.2902	30.4049	30.3002	30.3327	30.9239	30.9466	30.8239	30.8991	31.0363	30.1799	29.9676	29.7663	29.9811	29.8046	30.204	NaN	29.4331	30.0992	27.6352	29.5571	29.4158	29.1678	29.9342	28.9168	29.4072	30.3862	30.4149	30.4389	30.4135	30.8071	30.8143	30.9981
	0.677771	-0.478116	P12787	Cytochrome c oxidase subunit 5A, mitochondrial	Cox5a	6	16101	0	85612	31.0648	31.1303	31.065	31.0979	31.0013	31.0688	31.1254	31.0661	30.5516	30.4211	30.2203	30.4041	30.7275	30.5506	30.6556	30.6464	31.2442	31.0173	31.0479	30.5808	30.8972	28.8574	NaN	NaN	27.2725	28.0135	29.1891	29.0596	28.841	28.6724	NaN	28.0558	27.8118	31.111	31.1964	31.2407	31.1837	31.2677	31.1125	31.3184
	1.92126	-0.173876	P12960;Q12860	Contactin-1	Cntn1;CNTN1	42	113.39	0	323.31	31.9637	32.0352	31.9776	31.9999	32.1318	32.0276	32.0297	32.0638	31.793	31.7041	31.7588	31.7524	31.8601	31.9064	31.9427	31.9034	32.3477	32.1296	32.1051	32.033	32.0898	31.52	31.6733	31.0299	31.4328	31.5431	31.7504	31.837	31.7154	31.6586	31.809	31.7819	31.7513	31.8602	31.9595	31.8976	31.9064	31.7829	31.8252	31.6871
	1.05511	-0.187272	P13595	Neural cell adhesion molecule 1	Ncam1	0	119.43	0	323.31	32.4081	32.5247	32.4039	32.4675	32.4272	32.4054	32.4904	32.4415	32.2705	32.327	32.4412	32.348	32.4632	32.5387	32.4708	32.4913	32.8478	32.3825	32.3517	32.4781	32.4052	32.1406	32.169	31.0251	31.8668	32.0881	32.1244	32.158	32.1238	31.896	31.9386	31.8518	31.8959	32.4411	32.4144	32.4689	32.4416	32.3533	32.4526	32.4294
	0.290029	0.124675	P14115;Q9BQQ5;P46776	60S ribosomal protein L27a	Rpl27a;L27a;RPL27A	5	16605	0	17432	27.0121	27.6224	27.201	27.3493	26.8671	26.6054	NaN	26.1572	27.472	27.071	27.3026	27.2912	27.1518	27.5595	27.499	27.4143	27.5348	26.6938	26.9469	26.8446	26.8322	NaN	NaN	NaN	NaN	NaN	NaN	NaN	NaN	NaN	NaN	NaN	NaN	28.1596	27.8554	28.1843	28.074	26.9512	26.9721	27.3089
	0.0789795	0.017908	P14152;P40925	Malate dehydrogenase, cytoplasmic	Mdh1;MDH1	17	36511	0	323.31	33.3158	33.4156	33.1985	33.3666	33.2415	33.2524	33.1886	33.2278	33.464	33.5306	33.6368	33.5456	33.1462	33.1308	33.0838	33.1205	33.7253	33.1816	33.1454	33.2968	33.2094	33.5123	33.4307	32.2964	33.1756	33.4446	33.4721	33.5439	33.4874	33.2341	33.2657	33.2991	33.2665	33.2368	33.3154	33.3247	33.2928	33.2757	33.4532	33.467
	1.48306	0.493492	P14733;Q8C553	Lamin-B1	Lmnb1	7	66785	0	17311	25.7217	25.6146	26.7428	25.6692	25.1186	26.1527	25.0882	25.5433	NaN	NaN	NaN	NaN	26.6179	26.6438	26.4087	26.5606	26.1337	26.3428	NaN	NaN	24.7578	NaN	NaN	NaN	NaN	NaN	NaN	NaN	NaN	NaN	NaN	NaN	NaN	26.6259	26.9208	26.4152	26.669	26.5506	26.4697	26.351
	0.76608	-0.0848252	P14873;B2RQQ5	Microtubule-associated protein 1B;MAP1B heavy chain;MAP1 light chain LC1	Map1b	72	270.25	0	323.31	31.9758	31.9992	31.9059	31.9876	32.1573	32.0646	32.0184	32.0813	32.0865	32.0827	32.196	32.1227	32.0058	32.0703	32.104	32.0606	32.4726	32.0368	32.0826	32.0645	32.0615	32.1563	32.1342	31.3152	31.9179	32.0784	31.9565	32.0423	32.0266	31.8769	31.7771	31.8808	31.8457	31.9384	31.9425	32.0835	31.9897	32.1036	32.2681	32.1474
	1.06828	-0.331586	P15105;Q9QY94	Glutamine synthetase	Glul	12	42119	0	323.31	33.5609	33.5275	33.4165	33.5443	33.5079	33.4483	33.5336	33.497	33.5738	33.4954	33.5727	33.5478	33.3225	33.4319	33.4318	33.3963	33.9021	33.569	33.5967	33.624	33.5967	33.3951	33.2399	30.3865	32.8261	33.3727	33.285	33.3897	33.3499	33.4029	33.4366	33.2443	33.3637	33.2445	33.2678	33.2389	33.2504	33.1994	33.1374	33.1611
	1.40204	0.206235	P15209;B5BQV4;Q3UHE3;B5BQV3	BDNF/NT-3 growth factors receptor	Ntrk2	8	92132	0	25.83	26.9298	26.7125	26.5419	26.8252	26.9779	26.5642	26.8695	26.8143	26.5414	26.7793	26.96	26.7703	26.6209	26.4664	NaN	25.9607	27.0247	27.1973	27.0403	27.3524	27.2023	NaN	NaN	NaN	NaN	NaN	NaN	NaN	NaN	NaN	NaN	NaN	NaN	26.4438	26.682	26.9559	26.7091	26.7233	26.9134	26.7075
	0.895698	-0.146549	P16045	Galectin-1	Lgals1	4	14866	0	24417	27.3169	27.4173	27.457	27.368	27.6935	27.3957	27.7838	27.6336	28.0376	28.0097	27.6303	27.9041	27.9787	27.7739	27.7969	27.8528	28.1258	27.7382	27.3966	28.0983	27.7727	NaN	NaN	NaN	NaN	NaN	NaN	NaN	NaN	NaN	NaN	NaN	NaN	27.5237	27.3972	27.3123	27.4137	27.3382	27.6202	27.2435
	0.477531	-0.0923721	P16054	Protein kinase C epsilon type	Prkce	21	83.56	0	79285	29.1795	29.2277	29.3254	29.2038	29.1142	29.0966	29.0546	29.0887	29.0827	28.9523	29.0544	29.0309	29.3698	29.1968	29.1888	29.2542	29.5731	29.1907	29.074	29.234	29.1678	28.889	28.7574	NaN	28.2397	29.0522	28.6307	29.0061	28.9083	28.3758	28.6739	28.7369	28.6039	29.2508	29.557	29.1612	29.3331	29.5065	29.3076	29.2428
	2.79461	-0.226718	P16125;D3Z7F0;J9QHW2	L-lactate dehydrogenase B chain;L-lactate dehydrogenase	Ldhb	24	36572	0	323.31	32.7039	32.838	32.6717	32.7725	32.9202	32.8815	32.7482	32.8518	32.6439	32.6156	32.5638	32.6081	32.4245	32.4027	32.3592	32.3957	33.0737	32.2595	32.2758	32.3205	32.2855	32.1424	32.1486	32.6816	32.3472	32.0008	32.678	32.221	32.328	32.5582	32.3749	32.5448	32.495	32.4193	32.4376	32.3511	32.4032	32.5339	32.5132	32.5545
	1.6986	-0.174712	P17426	AP-2 complex subunit alpha-1	Ap2a1	36	107.66	0	323.31	31.2217	31.1244	31.1207	31.1738	31.3185	31.3144	31.4202	31.3518	31.1264	31.2107	31.3803	31.243	31.0331	30.9994	30.9948	31.0092	31.6105	30.9555	30.9305	31.2184	31.0408	30.9821	30.928	31.0909	31.0019	30.6434	30.4611	30.8212	30.6494	30.9175	30.7992	30.7588	30.8267	31.1228	31.1231	31.1463	31.1308	31.2262	31.2174	31.3586
	0.963516	-0.243278	P17751;H7BXC3	Triosephosphate isomerase	Tpi1	20	32191	0	323.31	33.6543	33.5856	33.6229	33.6204	33.6227	33.6842	33.6688	33.6588	33.7232	33.7588	33.6833	33.7221	33.6946	33.7044	33.6636	33.6876	34.088	33.5488	33.8909	33.8006	33.7539	33.2797	33.2814	31.3492	32.8733	33.4086	33.3843	33.3525	33.382	33.443	33.3033	33.2734	33.3418	33.6088	33.6692	33.7994	33.6947	33.612	33.6859	33.5576
	0	NaN	P18419	Seminal vesicle secretory protein 4	Svs4	1	12515	0	22318	NaN	NaN	NaN	NaN	NaN	NaN	NaN	NaN	NaN	NaN	NaN	NaN	NaN	NaN	NaN	NaN	NaN	NaN	NaN	NaN	NaN	NaN	NaN	NaN	NaN	NaN	NaN	NaN	NaN	NaN	NaN	NaN	NaN	NaN	NaN	NaN	NaN	NaN	NaN	NaN
	1.45299	-0.657087	P19096;A0A0U1RNJ1;Q3UHT6;Q3TB22	Fatty acid synthase;[Acyl-carrier-protein] S-acetyltransferase;[Acyl-carrier-protein] S-malonyltransferase;3-oxoacyl-[acyl-carrier-protein] synthase;3-oxoacyl-[acyl-carrier-protein] reductase;3-hydroxyacyl-[acyl-carrier-protein] dehydratase;Enoyl-[acyl-carrier-protein] reductase;Oleoyl-[acyl-carrier-protein] hydrolase	Fasn	49	272.43	0	323.31	29.7256	30.4602	29.9071	30.1392	30.125	30.5046	30.196	30.2848	29.9552	29.9342	29.8699	29.9202	30.1933	30.1987	30.0219	30.1403	30.5238	29.9779	29.8228	30.1992	30.0083	27.8391	27.6456	NaN	27.1606	28.3292	28.085	28.8173	28.4433	28.2315	28.8589	28.5717	28.5766	30.1992	29.9411	30.257	30.1388	30.4574	30.4669	30.2377
	3.14348	-0.214859	P19157;P46425	Glutathione S-transferase P 1;Glutathione S-transferase P 2	Gstp1;Gstp2	12	23609	0	323.31	31.8635	31.9513	31.8689	31.9081	31.896	31.9014	31.9693	31.9226	31.9116	31.8159	31.962	31.8978	31.5689	31.5956	31.6288	31.598	32.2494	32.1078	32.1852	32.2136	32.1695	31.4496	31.51	NaN	30.8952	31.4779	31.7686	31.4991	31.588	31.4746	31.5478	31.4484	31.4909	31.8908	31.8627	31.9593	31.9048	31.7068	31.7448	31.7417
	0.227708	0.0765415	P19246;Q80TQ3	Neurofilament heavy polypeptide	Nefh	16	116.99	0	78789	29.4225	29.3902	29.1932	29.4064	29.0907	28.9475	28.9496	28.9975	29.5702	29.5443	29.4636	29.5267	28.652	28.5625	28.4346	28.5524	29.5646	29.2571	29.1645	29.2082	29.2104	28.9865	29.127	30.4435	29.6788	29.602	29.5461	29.2449	29.4726	29.2486	29.0856	28.7185	29.0342	28.9448	28.9439	29.075	28.9892	29.4819	29.3584	29.4697
	1.06968	-0.252276	P20108;Q8K4K8	Thioredoxin-dependent peroxide reductase, mitochondrial	Prdx3	12	28127	0	91287	30.0868	30.2052	30.0587	30.1472	30.0096	30.163	30.0887	30.0885	30.2804	30.1272	30.0066	30.1424	29.9807	29.9873	30.0271	29.9985	30.503	30.1436	30.1544	30.2312	30.1769	29.8164	29.6535	31.7789	30.7652	29.9292	29.5394	29.7789	29.758	29.3924	29.1883	29.5334	29.3783	29.6928	29.7976	29.8886	29.7952	29.711	29.8092	29.9148
	2.08388	0.153116	P20357;Q3URJ7	Microtubule-associated protein 2	Map2	91	199.13	0	323.31	32.688	32.689	32.6604	32.6885	32.7851	32.7287	32.8412	32.7857	32.8612	32.8262	32.8427	32.8434	32.8872	32.9358	32.9413	32.9216	33.2252	32.6863	32.6197	32.6234	32.6434	33.1468	33.1313	33.3522	33.2137	32.9055	32.9962	32.9991	32.9676	33.2788	33.1122	33.099	33.1657	32.785	32.781	32.7605	32.7755	32.903	32.9645	32.9116
	2.8164	0.301816	P24472	Glutathione S-transferase A4	Gsta4	3	25564	0	17838	26.7685	26.8622	26.4939	26.8161	26.8477	26.3761	26.7494	26.6716	27.2115	26.9418	27.0314	27.066	26.5912	26.481	26.7412	26.6084	27.192	26.4759	26.4958	26.6487	26.5422	NaN	NaN	NaN	NaN	NaN	NaN	NaN	NaN	NaN	NaN	NaN	NaN	27.1141	27.0771	27.3843	27.1985	26.8495	27.1547	27.007
	0.159575	-0.0413577	P24527	Leukotriene A-4 hydrolase	Lta4h	11	69.05	0	32.93	28.081	27.6334	27.9384	27.8745	27.8806	28.0734	27.9308	27.9639	28.111	28.3647	28.4526	28.3166	27.6473	27.9018	27.7233	27.7615	28.4146	27.9911	27.39	28.3135	27.947	NaN	NaN	NaN	NaN	NaN	NaN	NaN	NaN	NaN	27.6235	NaN	26.0385	28.1748	28.3689	28.0543	28.2052	28.1824	28.0233	28.0773
	0	NaN	P24549	Retinal dehydrogenase 1	Aldh1a1	5	54467	0	12339	NaN	NaN	NaN	NaN	25.9291	25.7811	26.1833	25.9741	NaN	NaN	NaN	NaN	NaN	NaN	NaN	NaN	24.3892	NaN	26.2427	NaN	24.6577	NaN	NaN	NaN	NaN	NaN	NaN	NaN	NaN	NaN	NaN	NaN	NaN	NaN	NaN	NaN	NaN	NaN	NaN	NaN
	0.787194	-0.239195	P26443;Q3TSQ7	Glutamate dehydrogenase 1, mitochondrial	Glud1	31	61336	0	323.31	32.6285	32.5304	32.5394	32.5803	32.3824	32.4017	32.4401	32.4083	32.6294	32.6569	32.6175	32.6347	32.5327	32.5718	32.5356	32.5468	32.9565	32.6024	32.5477	32.6435	32.5984	32.5061	32.4934	29.873	32.0271	32.6086	32.5344	32.4834	32.5431	31.9922	32.1933	32.4815	32.2364	32.3547	32.34	32.396	32.3637	32.4216	32.4528	32.3615
	1.13301	0.361777	P26645;A0A0A1HAM8;Q05BL6	Myristoylated alanine-rich C-kinase substrate	Marcks	13	29661	0	99333	28.9411	29.0875	29.1558	29.0161	28.7633	28.9609	28.9682	28.9005	29.1708	29.1419	29.4729	29.2698	28.9683	28.2733	29.298	28.9066	29.4583	29.1652	28.8232	29.0706	29.0267	29.3202	29.5123	29.5658	29.4699	29.6363	29.3165	29.5454	29.5056	30.5461	30.6546	30.8611	30.6933	28.4038	28.685	28.7883	28.6347	29.178	29.1148	29.2848
	0	NaN	P27546	Microtubule-associated protein 4	Map4	2	117.43	0	78174	NaN	NaN	NaN	NaN	NaN	NaN	NaN	NaN	NaN	NaN	NaN	NaN	NaN	NaN	NaN	NaN	NaN	NaN	NaN	NaN	NaN	NaN	NaN	NaN	NaN	NaN	NaN	NaN	NaN	NaN	NaN	NaN	NaN	26.124	26.1016	26.0106	26.0796	26.1824	NaN	26.0333
	0	NaN	P27661;Q8IUE6;Q96QV6	Histone H2AX;Histone H2A type 2-B;Histone H2A type 1-A	H2afx;HIST2H2AB;HIST1H2AA	0	15142	0	49577	NaN	NaN	NaN	NaN	NaN	NaN	NaN	NaN	NaN	NaN	NaN	NaN	NaN	NaN	NaN	NaN	NaN	NaN	NaN	NaN	NaN	NaN	NaN	NaN	NaN	NaN	NaN	NaN	NaN	NaN	NaN	NaN	NaN	NaN	NaN	NaN	NaN	NaN	NaN	NaN
	0.679236	-0.146822	P27773	Protein disulfide-isomerase A3	Pdia3	23	56678	0	226.13	30.2295	30.2262	30.0778	30.2279	30.319	30.2963	30.2961	30.3039	30.2633	30.0246	30.1232	30.1404	30.2426	30.1932	30.1814	30.206	30.6237	30.4765	30.3348	30.4445	30.4199	30.2968	30.2448	NaN	29.6861	29.8432	30.141	29.5917	29.8762	29.9817	29.5211	28.7632	29.5053	30.3836	30.3447	30.1739	30.3036	30.2435	30.3861	30.3841
	0.0659254	0.0201984	P28661;Q5ND13;Q5ND18;Q5ND09	Septin-4	2004-09-01	4	54935	0	17831	26.6362	NaN	NaN	25.6362	26.5008	26.4995	NaN	25.9152	26.4794	NaN	NaN	24.8944	NaN	25.9459	25.9984	25.3875	25.7822	26.1989	NaN	NaN	24.6139	NaN	NaN	NaN	NaN	NaN	NaN	NaN	NaN	NaN	NaN	NaN	NaN	NaN	NaN	NaN	NaN	26.3517	26.348	26.4477
	0.325681	-0.0987816	P28663	Beta-soluble NSF attachment protein	Napb	19	33557	0	323.31	31.7596	31.6952	31.7653	31.7278	31.6891	31.6458	31.608	31.648	31.7517	31.5642	31.6719	31.6646	31.6867	31.8831	31.6867	31.7552	32.1178	31.6758	31.673	31.7018	31.6836	31.7902	31.9142	29.6627	31.4185	31.6279	31.749	31.6656	31.6817	31.7677	31.7421	31.7541	31.7547	31.728	31.7072	31.7123	31.7158	31.8332	31.8049	31.8398
	0.530354	0.174749	P30416;F7CAT1;F6S2D5	Peptidyl-prolyl cis-trans isomerase FKBP4;Peptidyl-prolyl cis-trans isomerase FKBP4, N-terminally processed;Peptidyl-prolyl cis-trans isomerase	Fkbp4	4	51572	0	8919	26.614	26.6235	26.3437	26.6188	NaN	NaN	NaN	NaN	26.5019	26.6162	26.3133	26.4825	NaN	NaN	26.2331	24.6481	26.1091	25.901	26.8567	26.2303	26.385	NaN	NaN	NaN	NaN	NaN	NaN	NaN	NaN	NaN	NaN	NaN	NaN	NaN	NaN	26.5592	24.9742	NaN	NaN	NaN
	0.460839	0.136142	P31324;Q3V2X9;H3BK84	cAMP-dependent protein kinase type II-beta regulatory subunit	Prkar2b	12	46167	0	200.08	29.0566	29.1355	29.3317	29.0966	29.1333	29.2835	29.2712	29.2309	29.0699	28.8025	28.7614	28.8846	29.3102	29.2877	29.3995	29.3333	29.5814	29.1659	29.1619	29.0441	29.125	29.5595	29.1696	NaN	28.7927	28.5225	29.073	29.2072	28.9632	28.5743	28.4365	29.3821	28.861	29.2932	29.3599	29.3944	29.3498	29.6271	29.7284	29.5355
	0.00804027	-0.00413283	P32020	Non-specific lipid-transfer protein	Scp2	4	59125	0	87817	NaN	26.2498	NaN	25.2498	26.1311	NaN	26.2369	25.6	NaN	NaN	NaN	NaN	26.172	25.7499	25.9827	25.9785	25.5122	26.5729	26.3867	NaN	25.8978	NaN	NaN	NaN	NaN	NaN	NaN	NaN	NaN	NaN	NaN	NaN	NaN	26.2447	26.6535	26.4248	26.4507	26.0348	NaN	NaN
	0.434996	0.0380394	P34022;Q3U6M5;H7BX22	Ran-specific GTPase-activating protein	Ranbp1	6	23596	0	32985	28.4998	28.5988	28.6086	28.5501	28.5974	28.4978	28.8221	28.6456	28.5196	28.4258	28.648	28.534	28.4271	28.4175	28.6965	28.5196	28.9831	28.3645	28.5492	28.2345	28.3886	28.7326	28.6642	NaN	28.1139	28.5258	28.4806	28.5625	28.5233	NaN	NaN	28.7131	27.1281	28.5853	28.6926	28.5481	28.61	28.6919	28.6938	28.4911
	0	NaN	P35235;Q9CT18;Q05C78	Tyrosine-protein phosphatase non-receptor type 11	Ptpn11	4	68.46	0	19464	NaN	NaN	NaN	NaN	NaN	NaN	NaN	NaN	NaN	NaN	NaN	NaN	NaN	NaN	NaN	NaN	NaN	NaN	NaN	NaN	NaN	NaN	NaN	NaN	NaN	NaN	NaN	NaN	NaN	NaN	NaN	NaN	NaN	NaN	NaN	NaN	NaN	NaN	NaN	NaN
	0.556686	-0.143812	P35505	Fumarylacetoacetase	Fah	4	46175	0	11641	26.273	NaN	26.2607	25.273	NaN	NaN	26.1567	24.5717	NaN	NaN	NaN	NaN	NaN	NaN	NaN	NaN	24.6461	27.3435	26.7871	26.7756	26.994	NaN	NaN	NaN	NaN	NaN	NaN	NaN	NaN	NaN	NaN	NaN	NaN	26.0346	NaN	NaN	24.4496	25.9546	26.1742	26.252
	2.13062	-0.361138	P35700;B1AXW5;B1AXW6;Q3U9J9;B1AXW4;Q9BGI4	Peroxiredoxin-1	Prdx1	15	22176	0	89388	31.5299	31.5581	31.5701	31.5441	31.6634	31.617	31.6722	31.6511	31.3982	31.5304	31.5123	31.4814	31.3679	31.2646	31.337	31.3238	31.9222	31.1349	31.1219	31.3323	31.1996	30.9942	30.2101	NaN	30.0698	31.151	31.2959	31.031	31.1634	30.3311	30.2541	30.7719	30.4709	31.3672	31.3891	31.4388	31.3987	31.4472	31.4572	31.4691
	0.578742	0.124272	P37040;Q05DV1;P37039	NADPH--cytochrome P450 reductase	Por	7	77043	0	14018	NaN	NaN	26.0324	NaN	26.361	26.0305	26.3356	26.25	NaN	NaN	NaN	NaN	25.9383	NaN	26.1277	25.4512	25.5615	NaN	NaN	NaN	NaN	NaN	NaN	NaN	NaN	NaN	NaN	NaN	NaN	NaN	NaN	NaN	NaN	NaN	26.3822	26.4671	25.8403	26.2147	26.405	NaN
	0.250385	0.0368239	P38647	Stress-70 protein, mitochondrial	Hspa9	27	73.46	0	323.31	30.7566	30.6623	30.7785	30.7102	30.4388	30.6602	30.3704	30.4951	30.5443	30.5263	30.6863	30.5874	30.6251	30.5858	30.6541	30.622	31.027	31.0905	31.0166	30.9451	31.0186	30.763	30.8088	30.3133	30.645	31.0727	30.637	30.723	30.8235	30.7474	31.0971	30.305	30.7523	30.6719	30.6895	30.7129	30.6915	30.6455	30.5357	30.5717
	2.29921	-0.180033	P39053	Dynamin-1	Dnm1	3	97802	0	24744	28.0416	27.9536	27.7966	27.9982	28.0651	27.9369	27.7989	27.9377	27.7959	27.7502	27.7564	27.7677	27.9705	27.8726	27.766	27.8721	28.2946	28.0449	28.1101	27.9579	28.039	NaN	NaN	NaN	NaN	NaN	NaN	NaN	NaN	NaN	NaN	NaN	NaN	27.8452	28.0523	27.6539	27.8596	27.6971	27.8895	27.6522
	0.580616	-0.0625409	P40142	Transketolase	Tkt	28	67.63	0	323.31	31.5028	31.4558	31.5009	31.4795	31.5137	31.6094	31.5128	31.546	31.6156	31.6124	31.6383	31.6221	31.4684	31.5058	31.4466	31.4738	31.9484	31.8215	31.8548	31.9424	31.8738	31.2284	31.4642	32.1834	31.6847	31.4136	31.4922	31.3485	31.4193	31.6484	31.3869	31.4452	31.4979	31.4379	31.4175	31.4256	31.4271	31.4237	31.4033	31.3953
	1.35133	-0.358155	P40240	CD9 antigen	Cd9	2	25258	0	12634	NaN	NaN	26.9589	NaN	NaN	27.0728	NaN	25.4878	NaN	NaN	27.0658	25.4808	NaN	NaN	NaN	NaN	25.4485	27.2672	27.6716	26.9473	27.3259	NaN	NaN	NaN	NaN	NaN	NaN	NaN	NaN	NaN	NaN	NaN	NaN	27.1281	26.5717	NaN	26.2916	26.6775	NaN	26.472
	0	NaN	P40926	Malate dehydrogenase, mitochondrial	MDH2	1	35503	1	-2	28.9655	NaN	NaN	27.9655	NaN	NaN	NaN	NaN	NaN	NaN	NaN	NaN	NaN	NaN	NaN	NaN	25.7956	NaN	NaN	NaN	NaN	NaN	NaN	NaN	NaN	NaN	NaN	NaN	NaN	NaN	NaN	NaN	NaN	NaN	NaN	NaN	NaN	NaN	NaN	NaN
	0.989263	-0.142577	P42208;E9Q3V6;Q15019;F6WYM0;D3YYB1;D3Z3C0;D3Z1S1	Septin-2	Sept2;SEPT2	8	41525	0	30414	27.3638	28.0777	27.2905	27.7644	27.6888	27.58	27.5779	27.6165	27.6065	27.7149	28.079	27.8146	27.3736	27.539	27.7676	27.5692	28.074	27.4078	27.7219	27.8434	27.6691	NaN	NaN	NaN	NaN	NaN	NaN	NaN	NaN	NaN	NaN	27.3604	25.7755	27.4241	27.5782	27.2931	27.4365	27.5216	27.5377	27.4306
	1.18028	-0.199733	P42669;Q8C6E9	Transcriptional activator protein Pur-alpha	Pura	11	34883	0	275.41	30.4635	30.4247	30.2118	30.4443	30.4734	30.5125	30.6009	30.5299	30.9019	30.794	30.7118	30.8047	30.1765	30.0845	30.1585	30.1404	30.8968	29.9721	30.3018	30.1424	30.145	30.0665	30.3378	31.3878	30.716	30.2935	30.1498	30.2268	30.2245	30.4896	30.1374	30.0141	30.2281	29.7954	30.1675	29.9942	29.9937	30.2985	30.2014	30.4629
	0.650817	0.413394	P43274;P10412;I7HFT9;P22492;Q07133;P16403;Q02539;P16402	Histone H1.4;Histone H1t;Histone H1.2;Histone H1.1;Histone H1.3	Hist1h1e;HIST1H1E;Hist1h1t;HIST1H1T;HIST1H1C;HIST1H1A;HIST1H1D	2	21977	0	10877	25.5781	NaN	NaN	24.5781	NaN	26.7943	NaN	25.2093	NaN	NaN	NaN	NaN	26.2038	26.341	26.4362	26.3302	25.4744	26.8767	26.8764	27.1752	26.9831	NaN	NaN	NaN	NaN	NaN	NaN	NaN	NaN	NaN	NaN	NaN	NaN	27.2721	27.1357	26.814	27.0864	NaN	NaN	NaN
	1.2979	-0.264884	P46460	Vesicle-fusing ATPase	Nsf	65	82613	0	323.31	33.8579	33.9361	33.8592	33.8975	33.8593	33.817	33.9201	33.8661	33.8497	33.8189	33.9105	33.8602	33.7651	33.7918	33.8416	33.7998	34.2681	33.7981	33.9025	33.9444	33.8829	33.5843	33.5795	31.6647	33.1763	33.5941	33.652	33.6212	33.6227	33.6085	33.6142	33.6668	33.6301	33.6607	33.6417	33.6936	33.6655	33.7803	33.7936	33.7798
	0.107429	-0.030508	P46660	Alpha-internexin	Ina	14	55382	0	323.31	32.1258	32.1411	32.0849	32.1334	32.3346	32.309	32.3866	32.3438	32.4299	32.4202	32.4373	32.4292	31.7101	31.7145	31.7612	31.7288	32.5942	32.1323	32.3079	32.3776	32.2762	31.9915	31.7771	33.0975	32.4117	32.3399	32.2978	32.5544	32.4018	31.8191	31.843	31.7941	31.8189	32.0067	31.974	32.0712	32.0179	32.3121	32.3664	32.3548
	2.15825	-0.366998	P47857;Q99K08	ATP-dependent 6-phosphofructokinase, muscle type;ATP-dependent 6-phosphofructokinase	Pfkm	33	85268	0	323.31	31.5619	31.5133	31.5934	31.5378	31.6459	31.5548	31.6793	31.6276	31.5925	31.5763	31.6248	31.598	31.2939	31.3351	31.6237	31.4252	31.9689	31.3011	31.3741	31.7215	31.4775	30.8468	30.9229	29.5874	30.5674	30.9387	30.9973	30.8654	30.9348	31.1836	31.4067	31.223	31.2744	31.2702	31.2814	31.3383	31.297	31.4734	31.5077	31.4607
	0	NaN	P47868;P47867	Secretogranin-3	Scg3	1	53182	0	44232	NaN	NaN	NaN	NaN	NaN	NaN	NaN	NaN	NaN	NaN	NaN	NaN	NaN	NaN	NaN	NaN	NaN	NaN	NaN	NaN	NaN	NaN	NaN	NaN	NaN	NaN	NaN	NaN	NaN	NaN	NaN	NaN	NaN	NaN	NaN	NaN	NaN	NaN	NaN	NaN
	0.804268	-0.0849299	P48036	Annexin A5	Anxa5	14	35752	0	217.54	29.3	29.2502	28.9665	29.2753	29.3894	29.0756	29.1623	29.2152	29.3038	29.403	29.2557	29.3222	28.9644	28.9483	29.0303	28.9815	29.5948	29.358	29.4924	29.4199	29.4245	29.2757	28.646	NaN	28.41	29.2118	29.149	29.2923	29.2189	29.1963	29.3262	29.1743	29.2339	28.9033	28.9407	29.0394	28.9623	29.0754	29.017	29.0739
	1.19943	-0.133715	P48057;Q6PCX2;P31648;Q8BPL9	Transporter;Sodium- and chloride-dependent GABA transporter 1	Slc6a1	5	66782	0	133.61	30.0668	29.6805	29.5744	29.8865	29.7708	29.7786	29.3988	29.6599	29.9007	29.2924	29.5961	29.6177	29.4823	29.507	29.5752	29.522	30.0656	29.8349	29.6799	29.4933	29.6761	29.3409	29.5885	NaN	28.8851	29.5615	29.5452	29.3842	29.4992	29.1563	29.3896	29.5895	29.3892	29.4652	29.4914	29.2021	29.3921	29.5958	29.5621	29.6084
	2.38989	-0.129257	P48678;P02545	Prelamin-A/C;Lamin-A/C	Lmna;LMNA	15	74237	0	58184	28.6544	28.7295	28.4544	28.6924	28.7451	28.6995	28.6422	28.6962	28.7847	28.732	28.5786	28.7011	28.3438	28.4981	28.4097	28.4186	29.0278	28.4652	28.6152	28.4745	28.5199	NaN	NaN	NaN	NaN	28.4361	28.449	28.6066	28.4993	NaN	28.5137	28.5608	27.9525	28.4673	28.4099	28.5074	28.4621	28.4016	28.469	28.564
	2.34746	-0.225375	P48722;E0CY23	Heat shock 70 kDa protein 4L	Hspa4l	26	94381	0	306.41	29.7836	29.7532	29.6457	29.7684	30.0231	29.918	29.8847	29.9431	29.8358	29.8675	29.7817	29.8288	29.5393	29.6905	29.585	29.6063	30.1971	29.7663	29.7087	29.8367	29.7715	29.5359	29.3664	29.2377	29.3852	29.8787	29.0858	29.8541	29.65	29.5028	29.1433	29.2759	29.315	29.6748	29.7694	29.7191	29.7216	29.7462	29.584	29.6515
	0.266074	0.0518921	P48771	Cytochrome c oxidase subunit 7A2, mitochondrial	Cox7a2	3	92908	0	47444	28.9077	28.9546	28.9985	28.9313	28.868	28.85	28.9153	28.878	28.24	28.4405	28.5113	28.4018	28.4917	28.5086	28.6558	28.5539	29.1297	28.0265	27.8899	27.8941	27.9383	NaN	NaN	NaN	NaN	NaN	NaN	NaN	NaN	NaN	NaN	NaN	NaN	28.722	28.8301	28.9844	28.8496	28.6017	28.5465	28.5454
	1.65888	-0.352763	P48774;E9PVM7;E9PV63	Glutathione S-transferase Mu 5	Gstm5	13	26635	0	79063	29.9415	29.8771	29.8853	29.9097	30.0152	30.182	30.2022	30.1355	29.8974	29.8523	29.7702	29.8409	29.9383	29.7141	29.7069	29.7905	30.3384	29.7417	29.4753	29.652	29.6272	28.8362	28.9908	NaN	28.3306	29.1963	29.3399	28.154	28.9844	NaN	30.1435	29.5529	29.2932	29.9806	29.7473	29.9852	29.9086	29.7772	29.8857	29.9836
	0.083858	0.0166915	P48962;Q8BVI9	ADP/ATP translocase 1	Slc25a4	14	32904	0	323.31	33.5977	33.6467	33.4605	33.6224	33.4011	33.4387	33.4484	33.4295	33.0545	33.0301	33.1622	33.0834	33.2197	33.1929	33.3028	33.2393	33.7575	32.8724	32.929	33.0069	32.9372	32.9386	33.0574	33.3181	33.1135	33.3648	33.299	33.6333	33.4397	33.5506	33.7055	33.7987	33.6885	33.3119	33.2197	33.3203	33.2847	33.2048	33.2255	33.1424
	0	NaN	P49419	Alpha-aminoadipic semialdehyde dehydrogenase	ALDH7A1	1	58486	0.0010142	32294	NaN	NaN	NaN	NaN	NaN	NaN	NaN	NaN	NaN	NaN	NaN	NaN	NaN	NaN	NaN	NaN	NaN	NaN	NaN	NaN	NaN	NaN	NaN	NaN	NaN	NaN	NaN	NaN	NaN	NaN	NaN	NaN	NaN	NaN	NaN	NaN	NaN	NaN	NaN	NaN
	0.371542	0.0839888	P49442	Inositol polyphosphate 1-phosphatase	Inpp1	7	43346	0	47347	27.2105	27.2611	27.0076	27.236	27.4209	27.3668	27.6065	27.4685	26.9299	27.5525	26.5475	27.0704	27.5695	27.4889	27.4878	27.5159	27.7323	27.3468	27.6226	27.5173	27.5	27.3138	27.1935	NaN	26.6699	27.2543	27.7119	27.3577	27.4549	27.5067	27.5324	27.7059	27.5844	27.0933	27.4023	27.0186	27.1811	27.5733	27.458	27.8521
	0.806845	0.182685	P49443;Q9EQE2;Q9EQE3;Q8R4T7	Protein phosphatase 1A	Ppm1a	7	42432	0	15142	26.9321	26.7966	26.7179	26.866	26.5626	26.6051	26.4157	26.5301	26.3665	26.3988	27.0381	26.6357	26.5277	26.3365	26.6847	26.5233	27.0469	NaN	25.3189	26.7269	25.6033	NaN	NaN	NaN	NaN	NaN	NaN	NaN	NaN	NaN	NaN	NaN	NaN	27.2161	27.2245	26.3923	26.9934	26.7622	26.7829	26.7689
	1.05245	-0.263807	P50396	Rab GDP dissociation inhibitor alpha	Gdi1	37	50521	0	323.31	33.1826	33.2248	33.1852	33.2038	33.3515	33.2825	33.3652	33.3335	33.2272	33.2239	33.164	33.2053	33.0474	33.0062	33.0206	33.0248	33.6095	32.891	33.1266	33.0898	33.0394	33.0361	33.0454	30.7304	32.5943	32.9654	33.1097	32.968	33.0159	33.0013	32.954	33.0303	32.9956	32.9808	33.016	33.0009	32.9993	33.188	33.1872	33.1409
	0	NaN	P50428	Arylsulfatase A	Arsa	2	53748	0	79661	NaN	NaN	NaN	NaN	NaN	NaN	NaN	NaN	NaN	NaN	NaN	NaN	NaN	NaN	NaN	NaN	NaN	NaN	NaN	NaN	NaN	NaN	NaN	NaN	NaN	NaN	NaN	NaN	NaN	NaN	NaN	NaN	NaN	24.886	NaN	24.5831	24.1575	24.5804	24.4813	24.8026
	2.8027	-0.262086	P50516	V-type proton ATPase catalytic subunit A	Atp6v1a	45	68325	0	323.31	33.5626	33.5366	33.49	33.5497	33.5243	33.528	33.5586	33.537	33.5239	33.4579	33.5556	33.513	33.5435	33.5036	33.531	33.5261	33.9416	33.4303	33.4539	33.5736	33.4873	33.0729	33.21	32.6651	33.0006	32.9966	32.9361	32.8544	32.9302	33.1608	33.084	33.0075	33.0854	33.4119	33.4945	33.502	33.47	33.5004	33.4899	33.4795
	0	-0.104942	P50544;Q3UJR6;B1AR28	Very long-chain specific acyl-CoA dehydrogenase, mitochondrial	Acadvl	4	70875	0	8.38	NaN	NaN	NaN	NaN	25.8615	25.9784	NaN	25.3362	NaN	NaN	NaN	NaN	25.9231	NaN	NaN	24.3381	24.3368	NaN	NaN	NaN	NaN	NaN	NaN	NaN	NaN	NaN	NaN	NaN	NaN	NaN	NaN	NaN	NaN	NaN	NaN	NaN	NaN	NaN	NaN	25.816
	0	NaN	P51608;O42403;Q9Z2D6	Methyl-CpG-binding protein 2	MECP2;Mecp2	1	52.44	0.0024876	30116	NaN	NaN	NaN	NaN	NaN	NaN	NaN	NaN	NaN	NaN	NaN	NaN	NaN	NaN	NaN	NaN	NaN	NaN	NaN	NaN	NaN	NaN	NaN	NaN	NaN	NaN	NaN	NaN	NaN	NaN	NaN	NaN	NaN	NaN	NaN	NaN	NaN	NaN	NaN	NaN
	0	NaN	P51830;E9Q706	Adenylate cyclase type 9	Adcy9	4	150.95	0	10892	NaN	NaN	NaN	NaN	NaN	NaN	NaN	NaN	NaN	NaN	NaN	NaN	NaN	NaN	NaN	NaN	NaN	NaN	NaN	NaN	NaN	NaN	NaN	NaN	NaN	NaN	NaN	NaN	NaN	NaN	NaN	NaN	NaN	NaN	NaN	NaN	NaN	NaN	NaN	24.3166
	0.931783	-0.155072	P51859;E0CXA0	Hepatoma-derived growth factor	Hdgf	5	26268	0	14823	27.2286	27.6643	27.4786	27.4628	27.5364	27.6895	27.4432	27.56	27.5468	27.6638	27.8674	27.6988	27.0631	NaN	27.024	26.4587	27.7846	27.3869	26.9697	NaN	26.6084	NaN	NaN	NaN	NaN	NaN	NaN	NaN	NaN	NaN	NaN	NaN	NaN	27.1071	27.1643	NaN	26.551	27.2644	27.5365	27.4632
	0.130291	0.0286626	P51863;Q921S5	V-type proton ATPase subunit d 1	Atp6v0d1	19	40301	0	291.56	31.4219	31.4348	31.3813	31.4284	31.5241	31.5375	31.5667	31.5429	31.259	31.2437	31.2756	31.2595	31.0972	31.1621	31.1364	31.1322	31.7602	31.0381	30.9611	31.1886	31.0657	31.1755	31.1097	NaN	30.558	31.4122	31.4405	31.5738	31.4772	31.9912	31.7864	31.5354	31.7829	30.9272	30.9635	30.9562	30.9491	31.4302	31.4692	31.4972
	0	NaN	P51910	Apolipoprotein D	Apod	1	21.53	0	86307	NaN	NaN	NaN	NaN	NaN	NaN	NaN	NaN	NaN	NaN	NaN	NaN	NaN	NaN	NaN	NaN	NaN	NaN	NaN	NaN	NaN	NaN	NaN	NaN	NaN	NaN	NaN	NaN	NaN	NaN	NaN	NaN	NaN	NaN	NaN	NaN	NaN	NaN	NaN	NaN
	1.70597	-0.372205	P52480;P14618;A0A1L1SU37	Pyruvate kinase PKM	Pkm;PKM	46	57844	0	323.31	34.9093	34.8484	34.7706	34.8792	34.6849	34.7862	34.8389	34.7714	34.837	34.765	34.8465	34.8166	34.5939	34.6868	34.6993	34.6608	35.1899	34.7952	34.8078	34.7089	34.7713	34.3685	34.3045	32.1874	33.906	34.5085	34.4423	34.5766	34.5102	34.3188	34.4833	34.5264	34.4456	34.5685	34.447	34.634	34.5519	34.5032	34.5127	34.5176
	0.0298777	0.0222397	P52503	NADH dehydrogenase [ubiquinone] iron-sulfur protein 6, mitochondrial	Ndufs6	7	13.02	0	78033	28.8076	28.94	28.8446	28.8753	28.5113	28.6091	28.746	28.6254	28.7415	28.7677	28.7006	28.7369	28.8613	28.6328	28.4697	28.6636	29.1407	28.824	28.8296	29.1773	28.9533	30.0291	29.6003	NaN	29.2456	29.6727	29.7813	29.291	29.5965	29.7002	29.961	29.3997	29.7051	28.9111	28.6568	28.0386	28.5799	28.0333	28.0296	27.4038
	0.00857561	-0.00324621	P52760	Ribonuclease UK114	Hrsp12	8	14255	0	38474	28.7517	28.7347	28.8983	28.7432	28.8887	28.8965	28.5139	28.7771	28.3345	28.0331	27.5443	28.0064	28.2406	28.2877	28.4392	28.325	28.928	29.5705	29.656	29.322	29.523	NaN	28.4212	NaN	26.8363	28.6564	28.6654	28.777	28.7007	28.5381	28.5175	28.4741	28.5101	29.0299	29.0029	28.9916	29.0083	28.0865	28.1973	28.3758
	1.39933	-0.405736	P54071	Isocitrate dehydrogenase [NADP], mitochondrial	Idh2	12	50906	0	114.24	28.9988	28.9797	28.9578	28.9893	28.9291	28.9549	29.0634	28.9837	29.0491	28.9587	29.2763	29.101	28.7911	28.9509	28.9291	28.8921	29.4059	29.1653	28.8243	29.3951	29.147	NaN	NaN	NaN	NaN	27.9957	28.2564	28.1251	28.1297	28.2608	27.4785	26.8776	27.6502	29.0898	29.1123	29.2948	29.1686	28.6399	28.9147	28.7295
	0.236605	0.0473432	P54823	Probable ATP-dependent RNA helicase DDX6	Ddx6	6	54191	0	12.56	25.9277	NaN	26.0358	24.9277	26.3715	26.108	25.9849	26.1639	26.3616	26.0854	26.1671	26.2094	26.0956	25.9049	26.0539	26.0204	26.3967	NaN	25.977	25.988	25.3975	NaN	NaN	NaN	NaN	NaN	NaN	NaN	NaN	NaN	NaN	NaN	NaN	NaN	26.3309	25.8704	25.534	26.2137	26.2789	26.2741
	0.412463	-0.0615112	P55264;Q8BMC5;Q64640;P55262	Adenosine kinase	Adk	9	40148	0	36184	27.552	27.9484	27.9418	27.7638	27.7791	27.7672	28.2245	27.9398	27.9343	27.9623	27.8054	27.9023	27.8036	27.6679	27.7863	27.7539	28.2722	28.0598	28.121	28.2596	28.1493	NaN	NaN	28.0055	26.4205	NaN	NaN	NaN	NaN	NaN	NaN	NaN	NaN	27.646	27.7314	27.7214	27.7001	27.5645	27.9917	28.0147
	0.355024	-0.060838	P56135;F8WHP8	ATP synthase subunit f, mitochondrial	Atp5j2	4	10344	0	12244	29.2544	29.2083	29.2201	29.2315	29.119	29.0979	NaN	28.5235	28.7156	28.7546	28.7953	28.7555	28.8232	28.9594	29.049	28.9469	29.3017	28.8181	29.0027	28.0104	28.6702	NaN	NaN	NaN	NaN	NaN	NaN	NaN	NaN	NaN	NaN	NaN	NaN	29.0514	29.0452	29.1001	29.0658	28.6441	28.6988	28.7799
	1.61526	-0.172323	P56376;Q4VAF0;E9QJT5	Acylphosphatase-1;Acylphosphatase	Acyp1	7	11241	0	26316	27.5871	27.514	27.3235	27.551	27.6928	27.5186	27.4567	27.5595	27.7923	27.8045	27.7751	27.7907	27.2816	27.2464	27.5056	27.3492	27.9687	27.8018	28.0062	27.8406	27.8856	NaN	NaN	NaN	NaN	NaN	NaN	NaN	NaN	NaN	NaN	NaN	NaN	27.1031	27.5964	27.3335	27.3584	27.3549	27.311	27.3141
	0	NaN	P56379	6.8 kDa mitochondrial proteolipid	Mp68	1	66979	0	86673	NaN	NaN	NaN	NaN	NaN	NaN	NaN	NaN	NaN	NaN	NaN	NaN	NaN	NaN	NaN	NaN	NaN	NaN	NaN	NaN	NaN	NaN	NaN	NaN	NaN	NaN	NaN	NaN	NaN	NaN	NaN	NaN	NaN	NaN	NaN	NaN	NaN	NaN	NaN	NaN
	2.25262	-0.168433	P56391;A0A140LIU3	Cytochrome c oxidase subunit 6B1	Cox6b1	9	10071	0	105.38	31.4926	31.5294	31.3789	31.5111	31.4549	31.4235	31.5004	31.4599	31.4224	31.4465	31.5222	31.4643	31.3174	31.4648	31.4664	31.4179	31.8678	31.8309	31.9974	32.1969	32.0162	31.4461	31.3515	NaN	30.8146	31.0702	31.0104	31.3418	31.1481	31.1843	31.2791	30.8284	31.11	31.5188	31.6066	31.5155	31.5476	31.2099	31.1906	31.2016
	0.658494	-0.124795	P57759	Endoplasmic reticulum resident protein 29	Erp29	3	28823	0	87741	26.4646	26.3477	26.3743	26.4073	NaN	25.7817	NaN	24.1968	26.169	26.1034	25.8981	26.0614	26.0257	NaN	NaN	24.4407	25.993	NaN	NaN	NaN	NaN	NaN	NaN	NaN	NaN	NaN	NaN	NaN	NaN	NaN	NaN	NaN	NaN	25.9021	25.73	26.159	25.9412	26.2388	26.0685	26.1308
	0.314821	-0.0341101	P58281;H7BX01;Q80TX7;E0CXD1;Q8BK99	Dynamin-like 120 kDa protein, mitochondrial;Dynamin-like 120 kDa protein, form S1	Opa1;mKIAA0567	26	111.34	0	103.52	28.918	28.9955	28.818	28.9573	29.0459	29.0128	29.0509	29.0366	28.9528	28.969	29.0169	28.9798	29.1046	29.0477	29.0454	29.0662	29.415	28.9828	28.9221	29.0416	28.983	NaN	NaN	NaN	NaN	NaN	NaN	NaN	NaN	NaN	NaN	NaN	NaN	29.0301	28.957	29.0306	29.0063	28.7875	28.8678	28.8523
	4.32369	0.20308	P60335	Poly(rC)-binding protein 1	Pcbp1	10	37497	0	144.85	29.3637	29.3571	29.3845	29.3604	29.4957	29.611	29.6243	29.5782	29.7833	29.5456	29.748	29.696	29.665	29.6354	29.5824	29.628	29.9878	29.6798	29.6392	29.6993	29.673	29.8719	29.9106	NaN	29.3064	29.7756	29.7876	29.9023	29.8229	29.6737	29.6686	29.6925	29.6783	29.7387	29.7864	29.8762	29.8016	29.7498	29.8416	29.904
	0.832456	0.106957	P60487;Q6IS27	Pyridoxal phosphate phosphatase	Pdxp	13	31512	0	81443	29.4055	29.3269	29.2681	29.3668	29.7055	29.5791	29.645	29.6441	29.795	29.6825	29.6575	29.7129	29.6366	29.6974	29.6618	29.6655	30.0118	29.5728	29.5916	29.7287	29.6327	29.7923	30.1364	NaN	29.3896	29.7913	29.9371	29.8585	29.8635	29.8794	30.0186	29.8795	29.9274	29.43	29.3814	29.63	29.4846	29.3897	29.4722	29.7008
	0	NaN	P60521;P60520	Gamma-aminobutyric acid receptor-associated protein-like 2	Gabarapl2;GABARAPL2	2	13667	0	35406	NaN	NaN	NaN	NaN	NaN	NaN	NaN	NaN	NaN	NaN	NaN	NaN	NaN	NaN	NaN	NaN	NaN	NaN	NaN	NaN	NaN	NaN	NaN	NaN	NaN	NaN	NaN	26.3792	24.7943	NaN	26.6249	NaN	25.04	NaN	NaN	NaN	NaN	NaN	NaN	NaN
	0	NaN	P60712;B2RRX1;P60710;P60709;Q3U939;Q3UAF7;Q3U5R4;Q3U804;Q61276;Q3UAA9;Q3UA89;Q3UCF8;Q3UGS0;E2RWL7;Q3TIJ9;Q3UAF6;E9Q1F2;E9Q5F4;D2KXA0	Actin, cytoplasmic 1;Actin, cytoplasmic 1, N-terminally processed	Actb;ACTB	0	41736	0	86716	NaN	NaN	NaN	NaN	NaN	NaN	NaN	NaN	NaN	NaN	NaN	NaN	NaN	NaN	31.3354	29.7504	28.1655	NaN	NaN	NaN	NaN	NaN	NaN	NaN	NaN	NaN	NaN	NaN	NaN	NaN	NaN	NaN	NaN	NaN	NaN	NaN	NaN	NaN	NaN	NaN
	0.0835223	-0.0350854	P60761	Neurogranin;NEUG(55-78)	Nrgn	2	74963	0	15846	28.6436	NaN	NaN	27.6436	29.2361	NaN	28.7246	28.4179	29.0434	28.8766	NaN	28.3774	28.7929	29.3707	29.4061	29.2159	28.8689	NaN	29.2753	29.265	28.6852	NaN	NaN	NaN	NaN	NaN	NaN	NaN	NaN	NaN	NaN	NaN	NaN	28.9605	29.4698	29.23	29.235	NaN	28.6757	29.3011
	1.21566	0.530164	P60840	Alpha-endosulfine	Ensa	4	13335	0	121.7	27.2873	27.0847	27.1464	27.1895	26.97	26.9522	27.1202	27.0161	26.9012	27.0434	26.8235	26.9256	26.6909	26.9936	26.8295	26.8433	27.4104	26.8776	26.6839	27.0793	26.8893	28.5134	28.5496	NaN	27.9466	29.3869	29.4721	NaN	28.8452	NaN	NaN	NaN	NaN	27.1812	26.7679	26.6986	26.8987	27.0468	27.0089	27.0069
	0.16626	-0.0724764	P60904;A2AUE1;G5E8T0;Q921J3	DnaJ homolog subfamily C member 5	Dnajc5	6	22101	0	42731	29.5393	29.6595	29.4279	29.6006	29.5462	29.5529	29.8906	29.6724	29.201	29.0183	29.3459	29.1946	29.1976	28.9706	29.0437	29.0738	29.8073	27.404	27.5008	27.5754	27.4951	NaN	28.9918	NaN	27.4068	28.5368	28.2047	28.3841	28.3816	NaN	NaN	NaN	NaN	29.2485	29.2181	29.1805	29.216	29.8414	30.1077	29.7761
	0	0.420071	P61082;F7CDT0;F6WMC0	NEDD8-conjugating enzyme Ubc12	Ube2m	2	20.9	0.0043103	26479	26.601	NaN	26.7647	25.601	26.3003	NaN	NaN	24.7153	NaN	NaN	NaN	NaN	NaN	NaN	NaN	NaN	24.983	NaN	26.5745	NaN	24.9895	NaN	NaN	NaN	NaN	NaN	NaN	NaN	NaN	NaN	NaN	NaN	NaN	NaN	26.9754	NaN	25.3905	NaN	NaN	NaN
	1.82089	-0.153632	P61164	Alpha-centractin	Actr1a	6	42613	0	32965	28.5498	28.506	28.4729	28.5281	28.5263	28.6667	28.7485	28.65	28.7001	28.7185	28.6711	28.6967	28.611	28.4581	28.2024	28.4335	28.9915	28.1878	28.3715	28.0227	28.2011	NaN	NaN	NaN	NaN	NaN	NaN	NaN	NaN	NaN	NaN	NaN	NaN	28.3665	28.2258	28.3751	28.3241	28.4986	28.3962	28.4216
	0.291276	0.029892	P61264	Syntaxin-1B	Stx1b	18	33244	0	323.31	31.8696	31.883	31.7839	31.8763	31.9782	32.0181	31.9038	31.9675	31.7288	31.7269	31.7062	31.7207	31.7747	31.7027	31.7892	31.756	32.2408	31.5604	31.5609	31.6978	31.6078	31.8824	31.9075	NaN	31.31	32.0686	32.0749	32.0874	32.077	31.8016	31.8914	32.0143	31.9051	31.6654	31.6617	31.7517	31.6935	31.7365	31.7588	31.7713
	0.841865	-0.315363	P61922;Q3V1S0	4-aminobutyrate aminotransferase, mitochondrial	Abat	29	56451	0	323.31	31.9187	31.8817	31.8826	31.9003	31.9107	31.9677	32.0211	31.9672	31.3991	31.5376	31.4663	31.4688	31.6631	31.581	31.4605	31.5706	32.1555	31.7354	31.6875	31.8875	31.7727	31.6329	31.3612	28.3982	31	31.9114	31.6803	31.7783	31.7931	31.5211	31.6152	31.6301	31.5896	31.6372	31.6433	31.5494	31.6106	31.4396	31.503	31.6059
	2.76047	-0.171673	P61961	Ubiquitin-fold modifier 1	Ufm1	1	91175	0	12.95	NaN	NaN	NaN	NaN	26.5569	26.4909	26.5848	26.5447	NaN	NaN	NaN	NaN	NaN	NaN	26.5311	24.9461	25.3714	NaN	26.6972	NaN	25.1123	NaN	NaN	NaN	NaN	NaN	NaN	NaN	NaN	NaN	NaN	NaN	NaN	26.4023	NaN	NaN	24.8173	NaN	26.3384	NaN
	0	NaN	P61967;D3Z268;D3Z0D6;A0A0N5DD74;D3YXN0	AP-1 complex subunit sigma-1A	Ap1s1	2	18733	0	72927	NaN	NaN	NaN	NaN	NaN	NaN	NaN	NaN	NaN	NaN	NaN	NaN	NaN	NaN	NaN	NaN	NaN	NaN	NaN	NaN	NaN	NaN	NaN	NaN	NaN	NaN	NaN	NaN	NaN	NaN	NaN	NaN	NaN	NaN	NaN	NaN	NaN	NaN	NaN	NaN
	0.17722	-0.0874062	P62075	Mitochondrial import inner membrane translocase subunit Tim13	Timm13	3	10458	0	26236	27.7681	27.7596	27.5942	27.7638	NaN	NaN	NaN	NaN	27.7121	27.6701	27.7363	27.7064	NaN	NaN	NaN	NaN	27.123	26.736	26.252	27.4416	26.8934	NaN	NaN	NaN	NaN	NaN	NaN	NaN	NaN	NaN	NaN	NaN	NaN	27.5936	27.6818	27.8126	27.6988	27.344	27.1773	26.8845
	0.982419	-0.145042	P62141;A0A0N5E2X6	Serine/threonine-protein phosphatase PP1-beta catalytic subunit	Ppp1cb	6	37186	0	26627	28.1152	28.1546	27.9869	28.135	28.2931	28.0931	28.2062	28.1998	28.4994	28.5282	28.3784	28.4701	28.1922	28.15	28.3106	28.2192	28.6661	28.0911	28.1718	28.1808	28.1485	27.5539	28.2742	NaN	27.3736	28.2712	28.3273	28.2079	28.2696	27.6108	NaN	NaN	26.0258	27.7808	27.9151	27.7096	27.8044	28.2154	28.2187	28.1357
	1.84679	0.211255	P62196;Q8K1K2;Q99KR1	26S protease regulatory subunit 8	Psmc5	10	45626	0	43551	26.347	26.7887	26.8688	26.5847	26.9502	27.028	27.1168	27.0333	26.7628	27.0381	27.2328	27.024	26.8843	26.8459	27.0754	26.9387	27.3421	27.0397	27.1037	26.5882	26.9281	NaN	NaN	NaN	NaN	NaN	NaN	NaN	NaN	NaN	NaN	NaN	NaN	27.1644	26.8159	27.1574	27.0548	27.1464	27.2805	27.2308
	0.337871	-0.104054	P62204;A0A0N5DH61;Q3UKW2	Calmodulin	Calm1	7	16837	0	323.31	34.7551	34.8738	34.6047	34.8157	34.7042	34.7582	34.6193	34.695	34.9358	34.8839	34.8621	34.8943	34.5951	34.5289	34.6121	34.5792	35.1488	34.2455	34.2556	34.3376	34.2802	34.6416	34.8909	33.2115	34.4126	34.6707	34.8143	34.8671	34.7864	35.4399	34.2768	35.747	35.2792	34.5566	34.7078	34.6833	34.6507	34.4358	34.4881	34.5476
	0	NaN	P62315	Small nuclear ribonucleoprotein Sm D1	Snrpd1	2	13281	0	10946	NaN	NaN	NaN	NaN	NaN	NaN	NaN	NaN	NaN	NaN	NaN	NaN	NaN	NaN	NaN	NaN	NaN	NaN	27.2452	NaN	25.6602	26.8401	26.8991	NaN	26.285	NaN	26.7261	26.9146	26.2385	26.7253	26.5149	27.2612	26.869	NaN	NaN	NaN	NaN	27.238	27.2692	NaN
	2.1015	-0.222764	P62627;A2AVR9	Dynein light chain roadblock-type 1	Dynlrb1	6	10.99	0	28413	28.0955	28.3069	27.6266	28.2051	28.0498	27.8834	28.2578	28.0718	27.9501	28.1087	28.2345	28.1024	27.9645	27.8696	27.9854	27.9407	28.4542	28.4945	28.4868	28.4402	28.474	27.8577	27.4937	NaN	27.1022	27.5784	NaN	27.5829	26.9957	27.7103	27.5926	27.5924	27.6328	27.475	27.7967	NaN	27.0599	27.8526	27.8323	27.8632
	0.687437	-0.258292	P62631;Q05639	Elongation factor 1-alpha 2	Eef1a2;EEF1A2	10	50454	0	60328	30.6312	30.749	30.4795	30.6913	30.8991	30.8039	30.9176	30.8744	30.8121	30.7015	30.701	30.7392	30.5857	30.3698	30.7521	30.5776	31.1235	30.1366	30.3572	30.2827	30.2617	30.1952	30.2876	NaN	29.6572	29.9958	29.0261	28.9444	29.4058	31.6977	31.7259	30.9988	31.511	30.4938	30.4448	30.3996	30.4466	30.9065	30.7321	30.9104
	0.984223	0.20878	P62748	Hippocalcin-like protein 1	Hpcal1	6	22338	0	49659	27.4504	27.5654	27.3167	27.5091	27.4907	27.4492	27.6736	27.5411	27.2392	27.1912	27.3461	27.2603	27.5627	27.5393	27.6826	27.5962	27.8819	NaN	NaN	25.7972	24.2123	NaN	NaN	NaN	NaN	NaN	NaN	NaN	NaN	28.0312	NaN	NaN	26.4463	26.6534	27.2433	27.6532	27.2399	28.0415	28.1813	27.9043
	1.26093	-0.215409	P62814	V-type proton ATPase subunit B, brain isoform	Atp6v1b2	29	56.55	0	323.31	32.919	32.9515	32.9326	32.9353	32.8136	32.9071	32.9575	32.8939	32.886	32.813	32.9188	32.8733	32.9026	32.9469	32.8549	32.9019	33.3161	33.0979	33.1509	33.0056	33.086	32.6265	32.704	34.1533	33.3451	32.2677	32.5426	32.3207	32.382	32.3223	32.4694	32.5322	32.444	32.6262	32.7573	32.699	32.6952	32.6834	32.6533	32.5874
	0.615053	0.146133	P62869	Transcription elongation factor B polypeptide 2	Tceb2	6	13.17	0	15359	27.4927	27.5705	27.6129	27.5322	NaN	27.8724	NaN	26.2875	28.154	27.507	27.2909	27.6989	27.3812	27.9004	NaN	27.079	27.6671	27.2008	NaN	27.4213	26.7303	NaN	NaN	NaN	NaN	NaN	NaN	NaN	NaN	28.0491	28.1239	NaN	27.502	27.5764	27.381	27.5543	27.5065	28.0636	27.9088	27.9883
	0.0453863	-0.0112108	P62878	E3 ubiquitin-protein ligase RBX1;E3 ubiquitin-protein ligase RBX1, N-terminally processed	Rbx1	2	12274	0	11136	NaN	NaN	NaN	NaN	NaN	25.6306	NaN	24.0457	NaN	NaN	NaN	NaN	25.7639	25.6512	NaN	25.1237	24.0982	NaN	25.5274	NaN	23.9424	NaN	NaN	NaN	NaN	NaN	NaN	NaN	NaN	NaN	NaN	NaN	NaN	25.6546	25.3825	25.5649	25.5384	25.8046	25.7106	25.6813
	0	-0.204751	P63024	Vesicle-associated membrane protein 3	Vamp3	2	11.48	0	10767	26.6203	26.5062	NaN	26.5644	NaN	NaN	NaN	NaN	26.5373	NaN	NaN	24.9523	NaN	NaN	NaN	NaN	24.9704	26.8884	NaN	26.9384	26.3287	NaN	NaN	NaN	NaN	NaN	NaN	NaN	NaN	NaN	NaN	NaN	NaN	NaN	NaN	NaN	NaN	NaN	NaN	NaN
	1.0254	-0.212712	P63028	Translationally-controlled tumor protein	Tpt1	5	19462	0	72516	29.4918	29.5107	29.3368	29.5012	29.6789	29.6222	29.5525	29.6188	29.6091	29.6305	29.6797	29.64	29.3058	29.3396	29.1179	29.2577	29.9143	29.4685	29.6294	29.602	29.5683	28.6902	28.5424	NaN	28.0332	28.6083	28.7114	28.8451	28.7249	29.0656	29.2327	NaN	28.5666	29.2897	29.4348	29.5024	29.4117	29.6809	29.6179	29.5423
	1.57531	-0.151958	P63038	60 kDa heat shock protein, mitochondrial	Hspd1	45	60955	0	323.31	32.6043	32.6473	32.5016	32.626	32.6428	32.5474	32.6627	32.6185	32.217	32.2176	32.2917	32.2425	32.4973	32.5245	32.5895	32.5376	32.9186	32.7696	32.7976	32.7812	32.7828	32.3221	32.2827	33.1301	32.6339	32.3226	32.4187	32.3081	32.3506	32.2354	32.1725	32.2776	32.2291	32.2504	32.2927	32.3091	32.2842	32.2836	32.2797	32.2872
	0.556564	-0.0639079	P63040	Complexin-1	Cplx1	3	15122	0	124.84	28.8948	28.975	28.8743	28.9355	28.9945	28.9233	29.1709	29.0334	28.7289	29.0341	28.6675	28.8192	29.0119	29.0112	28.8833	28.9701	29.3517	28.9594	28.9557	28.997	28.9708	NaN	NaN	NaN	NaN	NaN	NaN	NaN	NaN	NaN	NaN	28.6199	27.0349	28.9453	28.9972	29.1054	29.0175	29.04	29.0019	28.9075
	1.39422	-0.343439	P63085;Q3UF82;O35558	Mitogen-activated protein kinase 1;Mitogen-activated protein kinase	Mapk1;Erk2	16	41275	0	194.32	31.1647	31.2969	31.3626	31.2323	31.2211	31.1916	31.281	31.2317	31.0201	31.0354	31.0641	31.04	31.3819	31.4603	31.6085	31.4866	31.6826	30.9348	31.0296	31.1677	31.0472	30.5925	30.6481	NaN	30.0356	30.2336	30.4186	30.3007	30.3197	29.5535	30.5969	30.3566	30.2333	31.1698	31.3708	31.3921	31.3143	31.3448	31.3747	31.3472
	2.0824	0.270903	P63094;Q6R0H7;Z4YKV1	Guanine nucleotide-binding protein G(s) subunit alpha isoforms short;Guanine nucleotide-binding protein G(s) subunit alpha isoforms XLas	Gnas	9	45663	0	54762	27.7369	27.6229	28.1857	27.681	27.7323	27.6627	27.9721	27.7952	27.3438	27.3571	27.9436	27.5763	27.9134	27.8347	27.9819	27.9113	28.2088	27.885	27.7952	27.5474	27.7495	NaN	NaN	NaN	NaN	NaN	NaN	NaN	NaN	28.5966	28.2731	27.9422	28.2952	27.8757	28.0332	28.0174	27.9771	28.0988	28.0472	28.1907
	0.420984	-0.105655	P63101	14-3-3 protein zeta/delta	Ywhaz	22	27771	0	323.31	34.473	34.4326	34.3765	34.453	34.3236	34.3224	34.3455	34.3306	34.5564	34.5233	34.5623	34.5474	34.3179	34.3092	34.2934	34.3069	34.8214	34.2685	34.389	34.3787	34.3464	34.27	34.3128	32.7304	33.9324	34.1423	34.1449	34.1934	34.1604	34.7002	34.7533	34.747	34.7337	34.18	34.211	34.2795	34.2241	34.391	34.4195	34.4413
	0.0290825	-0.00798593	P63141;P16389	Potassium voltage-gated channel subfamily A member 2	Kcna2;KCNA2	3	56.7	0	71215	NaN	26.439	26.3326	25.439	NaN	26.2233	26.4164	25.7381	26.5256	NaN	NaN	24.9406	NaN	NaN	NaN	NaN	25.543	26.2466	26.3143	NaN	25.6959	NaN	NaN	NaN	NaN	NaN	NaN	NaN	NaN	NaN	NaN	NaN	NaN	NaN	26.5057	26.1547	25.7559	NaN	26.3259	26.1185
	1.88505	-0.343052	P63168;Q9D6F6	Dynein light chain 1, cytoplasmic	Dynll1	3	10366	0	148.08	28.2635	28.2124	28.2307	28.2382	28.2379	28.0669	28.3731	28.2314	27.9827	27.8353	27.9423	27.9214	28.1201	28.2774	NaN	27.6159	28.4382	27.8802	27.7587	27.7536	27.7987	NaN	NaN	NaN	NaN	NaN	NaN	NaN	NaN	NaN	NaN	NaN	NaN	28.3166	28.0733	28.2263	28.2089	27.4005	27.5421	27.6276
	0.503698	0.239267	P63213	Guanine nucleotide-binding protein G(I)/G(S)/G(O) subunit gamma-2	Gng2	6	78501	0	41716	28.9602	28.8773	28.7731	28.9193	28.725	28.8398	29.1429	28.9136	28.7499	28.8978	28.9764	28.8777	28.6645	28.7079	28.7348	28.7027	29.2589	28.3069	28.0036	27.569	27.9909	29.6344	29.5314	NaN	28.9988	30.1346	29.822	30.1066	30.0278	30.3622	NaN	30.5739	29.887	28.3321	28.3271	28.6194	28.4328	28.6912	28.8419	28.7193
	0.232559	0.0999134	P63216	Guanine nucleotide-binding protein G(I)/G(S)/G(O) subunit gamma-3	Gng3	4	83047	0	19969	27.4257	NaN	27.1518	26.4257	NaN	27.2027	NaN	25.6177	NaN	NaN	NaN	NaN	NaN	27.2548	NaN	25.6698	26.0926	NaN	NaN	26.9234	25.3385	NaN	NaN	NaN	NaN	NaN	NaN	NaN	NaN	NaN	NaN	NaN	NaN	27.2056	NaN	27.4097	26.7263	26.9628	27.095	NaN
	0.343878	-0.134999	P63242;A0A0A0MQM0;J3QPS8	Eukaryotic translation initiation factor 5A-1;Eukaryotic translation initiation factor 5A	Eif5a	7	16832	0	76.47	29.6824	29.7443	29.681	29.7137	29.691	29.7532	29.7937	29.7466	29.7254	29.657	29.7573	29.7139	29.5667	29.625	29.4163	29.5387	30.0927	29.6652	29.7434	29.6201	29.6771	29.117	28.6463	31.7281	30.5012	29.0142	28.8597	29.0473	28.9761	29.3424	29.2285	29.2839	29.2857	29.6282	29.307	29.6078	29.5216	29.777	29.6977	29.5853
	0	0.386122	P63248;A0A0A6YXS7	cAMP-dependent protein kinase inhibitor alpha	Pkia	2	79604	0	40131	NaN	NaN	25.5881	NaN	NaN	NaN	NaN	NaN	NaN	NaN	NaN	NaN	NaN	NaN	NaN	NaN	32.3839	NaN	NaN	NaN	NaN	NaN	NaN	NaN	NaN	NaN	NaN	NaN	NaN	NaN	NaN	NaN	NaN	NaN	NaN	25.9389	24.3539	26.0095	NaN	NaN
	0.321342	-0.0583653	P63321;Q9CXY0;Q9JIW9;Q8CCG5	Ras-related protein Ral-A;Ras-related protein Ral-B	Rala;Ralb	10	23553	0	86079	28.4785	28.8141	28.5175	28.656	28.7419	28.6386	28.8601	28.7497	28.4159	28.4722	28.5344	28.475	28.7742	28.6445	28.6987	28.7068	29.0546	28.2133	28.4445	28.3106	28.3259	28.119	28.0681	NaN	27.5088	28.1188	NaN	NaN	26.5339	28.5455	28.6196	28.436	28.5357	28.5993	28.7641	28.681	28.683	28.8492	28.6468	28.6542
	0	NaN	P63330	Serine/threonine-protein phosphatase 2A catalytic subunit alpha isoform	Ppp2ca	1	35608	0	122.23	NaN	NaN	NaN	NaN	NaN	NaN	NaN	NaN	NaN	NaN	NaN	NaN	NaN	NaN	NaN	NaN	NaN	NaN	NaN	NaN	NaN	NaN	NaN	NaN	NaN	NaN	NaN	NaN	NaN	NaN	NaN	NaN	NaN	NaN	NaN	NaN	NaN	NaN	NaN	NaN
	0.429827	-0.169015	P67778;Q5SQG5;Q3TV00	Prohibitin	Phb	16	29.82	0	178.79	30.3162	30.1828	30.1941	30.2511	30.2178	30.2687	30.3736	30.2882	30.272	30.2681	30.312	30.2842	30.2671	30.3353	30.4151	30.3404	30.7018	30.2334	30.4118	30.2887	30.3132	29.5414	29.6247	31.9037	30.8047	29.4885	29.3159	29.6615	29.4955	29.1279	29.7398	29.1675	29.3732	30.4172	30.5206	30.494	30.4779	30.4664	30.4813	30.5339
	1.85255	-0.136917	P68040	Guanine nucleotide-binding protein subunit beta-2-like 1;Guanine nucleotide-binding protein subunit beta-2-like 1, N-terminally processed	Gnb2l1	15	35076	0	101.24	29.6142	29.5858	29.5021	29.6001	29.7288	29.8274	29.793	29.7836	29.9181	29.86	29.9452	29.9082	29.6347	29.6616	29.66	29.6522	30.1489	29.2625	29.2309	29.3332	29.2762	29.8035	29.5141	29.9883	29.7817	29.3881	29.618	29.5984	29.5385	29.5488	29.6225	29.2679	29.4877	29.4649	29.4628	29.4865	29.4714	29.5467	29.6272	29.6256
	0	NaN	P68181	cAMP-dependent protein kinase catalytic subunit beta	Prkacb	4	40707	0	90445	NaN	NaN	NaN	NaN	NaN	NaN	NaN	NaN	NaN	NaN	NaN	NaN	NaN	NaN	NaN	NaN	NaN	NaN	NaN	NaN	NaN	NaN	NaN	NaN	NaN	NaN	NaN	NaN	NaN	NaN	NaN	NaN	NaN	NaN	NaN	NaN	NaN	25.5872	NaN	25.7329
	3.33161	-0.241617	P68368;A0A0A0MQA5	Tubulin alpha-4A chain	Tuba4a	12	49924	0	245.6	33.1241	33.1654	32.9822	33.1449	33.2365	33.1058	33.1096	33.1519	33.2822	33.2409	33.419	33.3161	33.1306	33.0544	33.3164	33.1714	33.6004	33.5926	33.857	33.8427	33.7691	32.8478	32.8324	32.3181	32.6862	33.0301	33.0571	33.044	33.0438	32.5988	32.7948	32.9264	32.7796	32.9838	33.0394	33.0487	33.0242	33.1295	32.9841	32.7962
	2.08033	-0.326065	P68369;Q5FW91;P05214;Q9D9Y2	Tubulin alpha-1A chain;Tubulin alpha-3 chain	Tuba1a;Tuba3a	0	50135	0	114.1	33.2764	33.1569	33.1706	33.2179	33.1688	33.1612	33.2321	33.1877	33.4423	33.4376	33.4269	33.4356	33.1411	32.9182	33.1996	33.0913	33.6499	33.0735	33.0276	32.958	33.0205	32.9504	32.9405	33.8206	33.2994	32.6103	33.0069	32.8266	32.8237	32.5447	32.5437	31.9266	32.3662	32.5883	32.6658	32.7104	32.6557	33.2531	32.7566	33.1066
	1.44241	-0.319647	P68404	Protein kinase C beta type	Prkcb	16	76.75	0	117.04	30.5091	30.4878	30.2909	30.4985	30.4779	30.4064	30.5512	30.4797	30.484	30.2397	30.3742	30.3694	30.0449	30.0962	29.9939	30.0456	30.7565	29.983	30.2871	30.3492	30.2151	29.9742	29.8773	NaN	29.3416	30.1162	28.6202	29.6031	29.5705	29.5846	29.3639	29.4081	29.4554	30.4895	30.541	30.4766	30.5027	30.2719	30.2882	30.1939
	0.150285	0.066143	P68510	14-3-3 protein eta	Ywhah	17	28211	0	323.31	31.5691	31.4601	31.4407	31.5156	31.4014	31.4155	31.5317	31.4507	31.8629	31.8127	31.9916	31.8911	31.5369	31.533	31.5689	31.5464	32.0208	31.4898	31.5461	31.7145	31.5867	32.3371	32.1465	30.0788	31.8124	31.9711	31.8408	32.1807	32.0044	32.7571	32.2428	32.4778	32.5079	31.3756	31.4241	31.2258	31.3443	31.3681	31.1955	31.2856
	0	-0.28286	P70206;Q3U3W7	Plexin-A1	Plxna1	3	211.1	0	67287	NaN	NaN	25.3051	NaN	NaN	NaN	NaN	NaN	NaN	NaN	NaN	NaN	NaN	NaN	NaN	NaN	32.101	NaN	NaN	NaN	NaN	NaN	NaN	NaN	NaN	NaN	NaN	NaN	NaN	NaN	NaN	NaN	NaN	NaN	25.0223	NaN	23.4373	NaN	NaN	NaN
	0.336877	0.120533	P70232	Neural cell adhesion molecule L1-like protein;Processed neural cell adhesion molecule L1-like protein	Chl1	3	135.07	0	99327	25.7507	25.5313	25.7743	25.6452	25.016	25.6691	24.7166	25.1903	25.5374	25.1499	25.8537	25.542	26.1226	25.9045	25.9515	25.996	26.0483	25.6399	24.9911	26.1262	25.6584	NaN	NaN	NaN	NaN	NaN	NaN	NaN	NaN	NaN	NaN	NaN	NaN	25.9341	25.8526	26.46	26.1083	25.6529	25.9371	25.2576
	0.745274	0.163777	P70333;Q3UR26	Heterogeneous nuclear ribonucleoprotein H2	Hnrnph2	5	49279	0	181.11	29.6769	29.6045	29.5781	29.6412	29.6463	29.7862	29.9076	29.7839	29.3324	29.6928	29.8358	29.6355	29.6719	29.812	29.5384	29.6784	30.0961	29.2658	28.7794	28.6639	28.9274	30.403	30.3716	NaN	29.8024	30.4078	30.1939	30.487	30.3681	29.4116	29.6266	30.2914	29.8269	29.8766	29.8744	29.8272	29.8596	29.6256	29.8741	29.6001
	1.79669	-0.475832	P70349	Histidine triad nucleotide-binding protein 1	Hint1	9	13777	0	60411	30.7416	30.7799	30.7412	30.7609	30.6258	30.7634	30.652	30.6817	30.601	30.5003	30.9091	30.6808	30.6885	30.7801	30.4643	30.6503	31.1073	30.8854	30.9839	31.0246	30.9658	29.4701	29.5685	NaN	28.9352	29.3064	29.4904	28.6091	29.1823	30.0328	30.5228	NaN	29.7135	30.8424	30.7637	31.0452	30.8887	30.3687	30.5546	30.4865
	0	NaN	P70452	Syntaxin-4	Stx4	1	34165	0.0024814	29843	NaN	NaN	NaN	NaN	NaN	NaN	NaN	NaN	NaN	NaN	NaN	NaN	NaN	NaN	NaN	NaN	NaN	NaN	NaN	NaN	NaN	NaN	NaN	NaN	NaN	NaN	NaN	NaN	NaN	NaN	NaN	NaN	NaN	NaN	NaN	NaN	NaN	NaN	NaN	NaN
	1.43103	-0.138339	P70670;Q3UK68;Q60817	Nascent polypeptide-associated complex subunit alpha, muscle-specific form;Nascent polypeptide-associated complex subunit alpha	Naca	4	220.5	0	58033	29.0075	28.8066	29.0094	28.9117	28.8385	28.8829	28.877	28.8665	28.7302	28.7885	28.8284	28.7833	28.6726	28.5374	28.7031	28.6391	29.2285	28.3869	28.3787	28.4629	28.4113	NaN	NaN	NaN	NaN	NaN	NaN	NaN	NaN	NaN	NaN	NaN	NaN	28.5037	28.3122	28.6147	28.4822	28.8845	28.7661	28.8534
	0.742655	0.341138	P70699	Lysosomal alpha-glucosidase	Gaa	7	106.25	0	25238	NaN	NaN	25.2027	NaN	NaN	NaN	NaN	NaN	NaN	NaN	NaN	NaN	25.4676	25.5839	NaN	24.9406	23.8421	NaN	NaN	NaN	NaN	NaN	NaN	NaN	NaN	NaN	NaN	NaN	NaN	NaN	NaN	NaN	NaN	26.062	26.4755	26.0338	26.205	25.5782	25.8463	25.5442
	0.531793	-0.101395	P80316	T-complex protein 1 subunit epsilon	Cct5	22	59623	0	250.58	30.0541	30.1272	30.0133	30.0911	30.0817	30.1163	29.9775	30.0597	30.1453	29.9603	29.9998	30.0373	29.8826	30.0342	29.8473	29.9237	30.4378	29.6683	29.8321	29.8421	29.783	29.3344	29.5819	30.8281	30.0723	NaN	29.6095	29.7046	29.0729	29.6375	29.8871	29.5124	29.6875	29.9799	29.9187	30.0587	29.9869	30.0278	30.0967	30.1637
	2.47116	-0.229315	P84078	ADP-ribosylation factor 1	Arf1	2	20697	0	44853	27.9694	27.9769	28.0897	27.9732	28.0044	28.344	27.9108	28.0987	28.4329	NaN	NaN	26.848	28.0895	28.2897	28.1563	28.1809	28.2883	NaN	NaN	27.9107	26.3257	NaN	NaN	NaN	NaN	NaN	NaN	NaN	NaN	NaN	NaN	NaN	NaN	27.7018	27.9999	27.9059	27.8745	27.941	27.9795	27.6464
	0.10522	-0.0350283	P84084	ADP-ribosylation factor 5	Arf5	3	20529	0	50337	28.1486	28.0208	28.1083	28.0861	27.8143	27.8179	27.6702	27.7691	27.4347	26.9361	27.2384	27.2174	27.3144	27.7116	27.7319	27.5983	28.1187	27.29	27.1758	27.2675	27.2453	NaN	NaN	NaN	NaN	NaN	NaN	NaN	NaN	NaN	28.2731	NaN	26.6881	27.4399	27.2961	27.5654	27.438	27.5563	27.6069	27.7377
	0.044858	-0.0135373	P84086	Complexin-2	Cplx2	5	15394	0	144.92	31.2817	31.2002	31.0957	31.2416	31.1583	31.1196	31.0475	31.1092	31.0097	30.7064	30.9494	30.8943	31.0746	31.0425	31.1609	31.0936	31.4921	30.7743	30.7673	30.9139	30.8201	30.6254	30.9651	NaN	30.2202	30.6567	30.7588	30.7175	30.7116	31.7843	31.6965	31.7709	31.7511	31.0266	31.1089	31.1341	31.0906	31.2181	31.1349	31.2676
	0.268742	-0.0690851	P84244;P02301;E0CZ27;A1L0U3;F8WI35;A1L0V4;Q6LBF0;Q6LBE8;Q0WRA9;B9EI85;B9DGR9;A0A0N5DWJ7;A0A0N5DWJ8;A8MRL0;Q71DI3;Q16695;P84233;P84228;P68433;P68431;P59226;P59169;A0A075D6L6;A0A075D6L0;A0A075D6P2;A0A075D5I1;A0A075D6N9;A0A125QW74;R4IVP6;A0A075D7Z2;A0A125QW71;A0A075D7Z5;A0A075D651;R4IVQ9;R4IYB9;A0A075D647;R4IW26;M1EVI3;A0A178W5P9;A0A0N5DVV8;A0A0N5E555;A0A0N5DGF7;A0A0N5DG35;A0A0N5DG32;Q64528;A0A178WM…	Histone H3.3;Histone H3.3C;Histone H3;Histone H3.2;Histone H3.1t;Histone H3.1;Histone H3-like 3	H3f3a;H3f3c;Hist1h3e;Hist1h3i;Hist2h3b;At4g40030;HIST2H3A;HIST3H3;Hist1h3b;Hist1h3a;HIST1H3A;HTR2;HTR4	4	15328	0	13418	28.8281	28.6153	28.4571	28.7256	28.019	28.3104	27.8839	28.0822	28.3859	NaN	28.4645	27.8408	28.7544	28.6891	28.5972	28.6817	28.7707	28.1312	27.8685	28.0792	28.0307	NaN	NaN	NaN	NaN	NaN	27.5385	NaN	25.9535	28.3621	28.3966	28.4486	28.4029	28.7439	28.6051	28.7013	28.6846	28.3056	28.3532	28.4294
	0	NaN	P84309	Adenylate cyclase type 5	Adcy5	3	139.12	0	52463	NaN	NaN	NaN	NaN	NaN	NaN	NaN	NaN	NaN	NaN	NaN	NaN	NaN	NaN	NaN	NaN	NaN	NaN	NaN	NaN	NaN	NaN	NaN	NaN	NaN	NaN	NaN	NaN	NaN	NaN	NaN	NaN	NaN	NaN	NaN	NaN	NaN	NaN	NaN	NaN
	0.992773	-0.225394	P85094;B2RY90	Isochorismatase domain-containing protein 2A, mitochondrial	Isoc2a	4	22417	0	22.3	26.302	26.8174	26.8252	26.5826	26.8662	27.0915	26.9883	26.9849	26.1135	26.8383	26.8688	26.6465	26.5045	26.2976	26.3072	26.373	27.0995	26.9312	NaN	27.1247	26.4463	NaN	NaN	NaN	NaN	NaN	NaN	NaN	NaN	NaN	NaN	NaN	NaN	26.6974	26.7252	26.8448	26.7572	26.7871	26.2692	26.3933
	1.23174	-0.285296	P97300	Neuroplastin	Nptn	10	44373	0	209.3	31.4478	31.3452	31.2744	31.3974	31.6862	31.649	31.6372	31.6576	31.3631	31.3518	31.5622	31.429	31.451	31.4391	31.5182	31.4698	31.8979	31.3418	31.3378	31.4407	31.3742	31.0586	31.2023	29.3598	30.7444	31.0268	30.9796	30.8927	30.9675	30.9961	30.9016	30.8954	30.9318	31.3942	31.3296	31.3158	31.3469	31.4711	31.4921	31.5498
	0	NaN	P97492	Regulator of G-protein signaling 14	Rgs14	4	59846	0	9318	NaN	NaN	NaN	NaN	NaN	NaN	NaN	NaN	NaN	NaN	NaN	NaN	NaN	NaN	25.7246	24.1397	32.5205	NaN	NaN	NaN	NaN	NaN	NaN	NaN	NaN	NaN	NaN	NaN	NaN	NaN	NaN	NaN	NaN	NaN	NaN	NaN	NaN	NaN	NaN	NaN
	0.324697	0.069055	P97825	Hematological and neurological expressed 1 protein;Hematological and neurological expressed 1 protein, N-terminally processed	Hn1	2	16.08	0	58636	NaN	NaN	NaN	NaN	NaN	NaN	NaN	NaN	26.9459	26.8409	26.6822	26.827	26.9388	26.761	27.1714	26.9669	26.3137	NaN	NaN	26.8846	25.2996	NaN	NaN	NaN	NaN	NaN	NaN	NaN	NaN	NaN	NaN	NaN	NaN	26.9023	27.1116	26.9493	26.9905	26.7396	NaN	26.906
	0.0394557	0.0181359	P99024	Tubulin beta-5 chain	Tubb5	6	49.67	0	287.75	32.0101	31.9075	32.0306	31.9597	32.0405	32.1353	31.9726	32.051	31.9933	32.1158	31.9222	32.0127	32.0564	32.7165	32.2863	32.3795	32.5309	32.2774	32.091	31.9228	32.1044	32.3311	32.2151	29.9129	31.8233	32.6353	32.315	32.4797	32.4826	31.7545	32.1559	32.2345	32.0631	32.0186	32.1682	32.169	32.1203	32.0844	32.2889	32.2287
	0.996955	-0.162251	P99026	Proteasome subunit beta type-4	Psmb4	6	29116	0	76428	27.0754	27.2274	26.9573	27.1534	27.1032	27.2048	27.2824	27.1987	27.5333	26.9536	NaN	26.6874	27.2415	26.9094	27.1329	27.1011	27.4473	27.6239	27.7187	27.7087	27.6844	NaN	NaN	NaN	NaN	NaN	NaN	NaN	NaN	NaN	NaN	NaN	NaN	27.2879	27.3241	27.4354	27.3505	26.7352	26.8644	26.9808
	0.0468055	0.0170625	P99027	60S acidic ribosomal protein P2	Rplp2	7	11651	0	157.88	29.4323	29.4444	29.4087	29.4383	29.5655	29.579	29.6028	29.5825	29.5188	29.4387	29.528	29.4957	29.4977	29.7337	29.6381	29.6264	29.9504	29.4583	29.2591	29.4404	29.3887	29.8602	29.0325	NaN	28.92	28.9147	28.7323	29.0432	28.9023	30.4326	30.3913	29.9254	30.2674	29.5923	29.707	29.784	29.6966	29.7793	29.6188	29.8739
	0.737079	0.135812	Q00PI9	Heterogeneous nuclear ribonucleoprotein U-like protein 2	Hnrnpul2	12	84939	0	52413	28.9286	28.7838	28.5545	28.858	28.7294	29.1465	28.9033	28.9366	29.146	28.9321	28.7641	28.9559	29.3569	29.2302	29.081	29.2271	29.3955	29.381	29.608	28.9451	29.3369	NaN	NaN	NaN	NaN	NaN	NaN	NaN	NaN	NaN	NaN	NaN	NaN	29.219	29.3231	28.9388	29.1693	29.2072	29.4854	29.2021
	0.986427	-0.183221	Q01853;P55072;Q8BNF8	Transitional endoplasmic reticulum ATPase	Vcp;VCP	34	89321	0	323.31	32.0409	32.0424	31.9564	32.0417	32.0284	31.9715	32.0705	32.024	32.0546	32.0346	32.0593	32.0495	31.8709	31.8924	31.9107	31.8914	32.411	32.0948	32.158	32.1677	32.1405	31.7369	31.8177	30.2934	31.4301	31.8932	31.6974	31.9036	31.8345	31.6692	31.7771	31.5749	31.6761	31.9876	31.9986	32.0324	32.0063	32.0272	32.0333	31.9362
	0.81688	0.261711	Q02105	Complement C1q subcomponent subunit C	C1qc	3	25991	0	10999	NaN	NaN	NaN	NaN	NaN	NaN	NaN	NaN	NaN	25.7779	NaN	24.1929	NaN	NaN	25.6712	24.0862	23.5556	26.355	NaN	26.2288	25.7083	25.9795	25.9825	NaN	25.396	26.2667	26.0508	NaN	25.5778	NaN	25.9668	26.1033	25.4517	NaN	NaN	NaN	NaN	NaN	NaN	NaN
	0.669546	0.101644	Q03517;Q4W8U9	Secretogranin-2;Secretoneurin;Manserin	Scg2	6	70643	0	30675	26.9581	26.8022	26.9808	26.8823	26.8306	26.9876	26.9133	26.9119	26.7036	NaN	26.7149	26.1243	26.9005	27.0001	27.098	27.0018	27.1934	26.8278	27.0496	27.1956	27.0322	NaN	NaN	NaN	NaN	NaN	NaN	NaN	NaN	NaN	NaN	NaN	NaN	26.9172	26.9883	27.024	26.9772	27.4737	26.7397	27.246
	0.560556	-0.100607	Q05BD4;Q8BK37;Q5SWZ0;Q8R574	Phosphoribosyl pyrophosphate synthase-associated protein 2	Prpsap2	7	31292	0	27429	27.818	28.0848	28.0632	27.9575	28.0259	27.8974	28.1287	28.0204	28.3388	28.0666	28.0656	28.1628	28.1575	27.751	28.3658	28.1134	28.4892	28.6368	28.604	28.407	28.5528	NaN	NaN	NaN	NaN	NaN	NaN	NaN	NaN	NaN	NaN	NaN	NaN	28.0854	28.3565	27.5075	28.0248	28.2482	28.0692	28.1052
	0.337189	0.0742353	Q05CD2;A2BI12;Q99JF8;F6RB63	PC4 and SFRS1-interacting protein	Psip1	7	29372	0	12348	27.22	27.4485	27.1984	27.3388	27.683	27.2252	27.5359	27.4937	27.3813	27.0234	27.3855	27.2731	27.1152	27.1194	27.382	27.211	27.7368	27.2506	27.1916	26.6898	27.065	NaN	NaN	NaN	NaN	NaN	NaN	NaN	NaN	NaN	NaN	NaN	NaN	27.6913	27.3144	27.3177	27.4523	27.7237	27.7772	27.5347
	0.72479	0.0837949	Q05CH7;Q3TKY2;Q3TQR3;P59325;Q05CM5;Q8BVV6	Eukaryotic translation initiation factor 5	Eif5	3	32.7	0	59636	25.3608	NaN	NaN	24.3608	NaN	25.3202	NaN	23.7353	NaN	NaN	NaN	NaN	NaN	NaN	25.3224	23.7374	23.7496	NaN	NaN	NaN	NaN	NaN	NaN	NaN	NaN	NaN	NaN	NaN	NaN	NaN	NaN	NaN	NaN	25.3754	NaN	25.3694	24.7875	25.5126	25.4624	NaN
	0	NaN	Q05D38;Q549X4;Q4VA90;Q99P58	Ras-related protein Rab-27B	Rab27b	1	17531	0	45405	NaN	NaN	NaN	NaN	NaN	NaN	NaN	NaN	NaN	NaN	NaN	NaN	NaN	NaN	NaN	NaN	NaN	NaN	NaN	NaN	NaN	NaN	NaN	NaN	NaN	NaN	NaN	NaN	NaN	NaN	NaN	NaN	NaN	NaN	NaN	NaN	NaN	NaN	NaN	NaN
	2.1583	-0.209717	Q05DT0;Q3UNK1;Q9QYB5;Q8BM29;Q05C56;Q8BJH2	Gamma-adducin	Add3	11	75105	0	43.54	28.1075	27.9625	28.1245	28.0368	27.7587	27.8673	28.2732	27.9838	28.1416	27.9216	28.1232	28.0655	28.0235	28.0352	27.9994	28.0194	28.4493	27.77	28.1453	28.1705	28.0399	NaN	NaN	NaN	NaN	NaN	NaN	NaN	NaN	NaN	NaN	NaN	NaN	27.5292	27.6933	27.4934	27.5747	28.1146	27.8513	27.8585
	1.12866	0.148742	Q06138;Q8K312;P91891	Calcium-binding protein 39;Protein Mo25	Cab39;Mo25	4	39842	0	11569	26.0263	26.1358	26.0006	26.0821	26.254	26.2606	26.0817	26.2011	26.2485	25.9368	26.4102	26.2116	25.8816	26.0045	26.2195	26.042	26.5448	NaN	25.7017	25.5553	25.0454	NaN	NaN	NaN	NaN	NaN	NaN	NaN	NaN	NaN	NaN	NaN	NaN	26.0308	26.0174	26.4086	26.164	26.4899	26.3965	26.6101
	0	NaN	Q07417	Short-chain specific acyl-CoA dehydrogenase, mitochondrial	Acads	1	44889	0	65884	NaN	NaN	NaN	NaN	NaN	NaN	NaN	NaN	NaN	NaN	NaN	NaN	NaN	NaN	NaN	NaN	NaN	NaN	NaN	NaN	NaN	NaN	NaN	NaN	NaN	NaN	NaN	NaN	NaN	NaN	NaN	NaN	NaN	NaN	NaN	NaN	NaN	NaN	NaN	NaN
	0.642787	0.150888	Q08331;Q8CCS7	Calretinin	Calb2	13	31372	0	143.37	29.3084	29.1505	29.2161	29.2316	29.2263	29.3073	29.2503	29.2617	28.9724	29.005	28.8512	28.9444	29.2738	29.3786	29.3703	29.3417	29.6161	28.4773	28.5018	28.293	28.427	30.135	29.9129	NaN	29.4433	29.8433	29.7842	29.8705	29.8331	29.0083	29.2856	28.7286	29.0254	29.0105	29.0955	28.9041	29.0055	29.3988	29.3268	29.3072
	0.935015	-0.162184	Q0P5W2;Q8C0L0;A2ARI0	Thioredoxin-related transmembrane protein 4	Tmx4	2	37131	0	60444	NaN	NaN	NaN	NaN	25.8945	NaN	25.5319	25.1396	NaN	NaN	NaN	NaN	25.9681	25.8808	25.6004	25.8248	24.9375	NaN	NaN	NaN	NaN	NaN	NaN	NaN	NaN	NaN	NaN	NaN	NaN	NaN	NaN	NaN	NaN	25.3204	NaN	25.6598	24.9151	25.5606	NaN	NaN
	0	NaN	Q0PD14;Q8BHC1	Ras-related protein Rab-39B	Rab39b	1	24636	0.0071056	24963	NaN	NaN	NaN	NaN	NaN	NaN	NaN	NaN	NaN	NaN	NaN	NaN	NaN	NaN	NaN	NaN	NaN	NaN	NaN	NaN	NaN	NaN	NaN	NaN	NaN	NaN	NaN	NaN	NaN	NaN	NaN	NaN	NaN	NaN	NaN	NaN	NaN	NaN	NaN	NaN
	0.555577	-0.150496	Q0PD15;Q8BHD0	Ras-related protein Rab-39A	Rab39;Rab39a	1	24977	0	15706	28.1567	28.012	28.032	28.0861	27.9197	27.7917	27.6339	27.7865	28.2896	28.2432	28.3111	28.2816	28.1941	28.268	28.455	28.3099	28.5414	28.5333	28.5067	28.6066	28.5495	NaN	NaN	NaN	NaN	NaN	NaN	NaN	NaN	NaN	NaN	NaN	NaN	NaN	NaN	NaN	NaN	NaN	NaN	NaN
	0.306988	-0.113536	Q0PD35;Q6A0C7;P35282	Ras-related protein Rab-21	Rab21	4	24106	0	95494	25.9513	26.0507	NaN	26.0019	26.3981	26.4492	26.5795	26.4776	NaN	25.8624	NaN	24.2774	NaN	25.3634	25.9816	25.1204	25.9543	25.5052	NaN	25.322	24.8316	NaN	NaN	NaN	NaN	NaN	NaN	NaN	NaN	NaN	NaN	NaN	NaN	26.1073	26.0708	26.2723	26.1528	NaN	26.5809	25.8826
	0.403242	-0.0524865	Q0PD38;P35293	Ras-related protein Rab-18	Rab18	5	23035	0	43091	27.2245	NaN	NaN	26.2245	27.2261	27.1267	27.182	27.1788	27.2946	27.1478	27.0919	27.1807	26.931	27.1746	26.9792	27.0322	27.2937	27.1018	26.9823	27.1917	27.0945	NaN	NaN	NaN	NaN	NaN	NaN	NaN	NaN	NaN	NaN	NaN	NaN	26.8584	27.0551	26.9485	26.9562	26.9939	27.2279	26.938
	0.368334	-0.094002	Q0PD49;P61028;Q8BKQ0	Ras-related protein Rab-8B	Rab8b	2	23603	0	16567	25.6752	NaN	NaN	24.6752	25.4796	25.4761	25.4052	25.4541	NaN	NaN	NaN	NaN	NaN	NaN	25.5536	23.9686	24.6729	NaN	26.2831	NaN	24.6981	NaN	NaN	NaN	NaN	NaN	NaN	NaN	NaN	NaN	NaN	NaN	NaN	NaN	NaN	NaN	NaN	25.1739	NaN	NaN
	0	NaN	Q0PD50;Q3UHW5;P55258;Q9FJF1;A0A178VAR9;A0A178V8G1;A0A178UJN5;A0A178V789;A0A0N5DFJ3;Q9LZD4;P28186;O24466;Q9SF91	Ras-related protein Rab-8A;Ras-related protein RABE1d;Ras-related protein RABE1c;Ras-related protein RABE1a;Ras-related protein RABE1e	Rab8a;At5g59840;RABE1D;RABE1C;RABE1A;RABE1E	2	23668	0	66982	NaN	NaN	NaN	NaN	NaN	NaN	NaN	NaN	NaN	NaN	NaN	NaN	NaN	NaN	NaN	NaN	NaN	NaN	NaN	NaN	NaN	NaN	NaN	NaN	NaN	NaN	NaN	NaN	NaN	NaN	NaN	NaN	NaN	NaN	NaN	NaN	NaN	NaN	NaN	NaN
	0.555266	-0.17957	Q0PD62;Q9CZT8;A2A7Z6	Ras-related protein Rab-3B	Rab3b	4	24757	0	124.88	28.09	28.1011	28.0636	28.0956	28.2171	27.9825	28.1801	28.1302	27.5435	27.8043	27.8138	27.7259	28.4338	28.271	28.4584	28.3901	28.5169	27.5213	27.7293	27.4249	27.5642	NaN	NaN	NaN	NaN	NaN	NaN	26.9697	25.3848	27.1182	26.8474	NaN	26.4042	28.0984	27.8748	28.0389	28.0071	28.1588	28.4041	28.3382
	2.00096	-0.324635	Q0PD63;P63011	Ras-related protein Rab-3A	Rab3a	9	24.97	0	323.31	31.9709	32.1255	32.074	32.0503	32.0951	32.192	32.2996	32.198	32.0844	32.042	32.1077	32.0783	32.0177	32.0999	32.1945	32.1058	32.5261	32.0215	31.8554	31.8264	31.9037	31.1187	31.3145	30.6459	31.0527	31.3922	31.4967	31.5469	31.48	31.709	31.7227	32.0201	31.8246	31.9228	31.9688	32.1364	32.0123	32.1309	32.0046	31.8154
	0	NaN	Q0PD64;P59279;Q9DB48;Q5U628	Ras-related protein Rab-2B	Rab2b	1	24198	0.00051099	33987	NaN	NaN	NaN	NaN	NaN	NaN	NaN	NaN	NaN	NaN	NaN	NaN	NaN	NaN	NaN	NaN	NaN	NaN	NaN	NaN	NaN	NaN	NaN	NaN	NaN	NaN	NaN	NaN	NaN	NaN	NaN	NaN	NaN	NaN	NaN	NaN	NaN	NaN	NaN	NaN
	0.00556266	0.00103807	Q0PD65;P53994;Q8BXY4;Q6PDZ3;A0A0N5E4E2;Q3TEG7	Ras-related protein Rab-2A	Rab2a;Rab2b	6	23547	0	203.96	30.0697	30.0576	29.7917	30.0637	29.7516	30.0712	29.843	29.895	30.0547	30.1049	30.0527	30.0709	29.8721	30.0471	29.9349	29.9532	30.3909	29.9376	30.1057	29.979	30.0092	29.8025	29.7707	NaN	29.2017	29.9211	29.7753	29.9563	29.8863	30.1224	30.5574	30.2241	30.3135	29.755	29.6924	29.8805	29.7781	29.9494	30.0756	29.973
	0.842755	-0.152795	Q0PD66;Q9D1G1;Q3V3C2	Ras-related protein Rab-1B	Rab1b	4	22187	0	111.45	28.3427	28.1123	27.9835	28.2321	27.92	28.0912	27.9944	28.0036	27.9871	28.1314	27.9025	28.0101	28.0309	28.0677	28.4703	28.2038	28.5106	28.3664	27.8425	27.8342	28.0367	NaN	NaN	NaN	NaN	NaN	NaN	NaN	NaN	NaN	NaN	NaN	NaN	28.2361	28.1723	28.3285	28.2471	27.4433	27.5992	27.612
	1.95167	-0.236383	Q0QEZ4;Q3TE45;Q9CQA3;Q9Z1Z5	Succinate dehydrogenase [ubiquinone] iron-sulfur subunit, mitochondrial	Sdhb	10	27208	0	28998	29.2578	29.0434	29.2109	29.1546	29.1048	29.142	28.9098	29.0557	28.6685	28.7406	28.742	28.7174	28.9905	28.8753	28.8799	28.9162	29.3906	28.9162	29.2595	29.0694	29.0886	NaN	NaN	NaN	NaN	NaN	NaN	NaN	NaN	NaN	NaN	NaN	NaN	28.9287	29.1809	29.0499	29.0569	28.6888	28.846	28.4975
	0.946152	0.21198	Q0VB06;Q571F3;Q9CR95	Adaptin ear-binding coat-associated protein 1	Necap1	8	29639	0	90562	28.7062	28.7371	28.4888	28.7217	28.9861	28.925	29.1116	29.0097	28.9036	29.1065	28.8279	28.9509	28.7262	28.8239	28.8301	28.7942	29.2726	28.7866	28.7979	28.9614	28.8509	29.0859	NaN	30.6713	29.5013	29.3265	28.7638	29.2251	29.1251	29.0003	29.1683	29.3197	29.1687	28.9203	28.751	28.7634	28.8137	28.8888	29.0412	29.0857
	0.120327	-0.0397549	Q0VE82;Q8BIJ1	Copine-7	Cpne7	4	61.89	0	9384	25.8675	26.2682	NaN	26.0817	25.7116	25.8444	25.9875	25.8523	25.9542	25.7592	NaN	25.275	26.4476	26.8072	26.7162	26.6649	26.3405	25.9737	26.1327	26.0511	26.054	NaN	NaN	NaN	NaN	NaN	NaN	NaN	NaN	NaN	NaN	NaN	NaN	26.004	26.0725	26.1984	26.0939	26.0762	26.1367	25.9591
	0.678656	-0.132615	Q0VF55;Q16720	Calcium-transporting ATPase;Plasma membrane calcium-transporting ATPase 3	Atp2b3;ATP2B3	1	134.36	0	148.55	29.5323	29.6596	29.4241	29.5974	29.4367	29.4225	29.6554	29.5089	29.1726	29.1325	29.3084	29.2065	29.3466	29.4579	29.5873	29.4673	29.8521	29.1534	29.5426	29.6151	29.4508	NaN	28.6454	NaN	27.0604	29.0314	28.7107	29.2194	29.0022	28.9851	28.8752	NaN	28.3462	29.6467	29.6834	29.7953	29.7099	29.3835	29.4827	29.3665
	0.98654	-0.206923	Q0VG47;J3QNY1;Q6PFA7;B2RXM2		Hnrnpa3;Gm9242;Gm6793	2	37086	0	289.64	31.0865	30.9773	31.0023	31.0329	31.1615	31.2287	31.1325	31.1748	31.1082	31.1895	31.2715	31.1913	30.703	31.1411	30.9591	30.9454	31.5023	31.315	30.6199	30.8469	30.9569	31.056	31.0307	29.3044	30.6598	31.0111	31.0969	30.6405	30.9293	30.3958	30.7018	31.0816	30.7538	30.8515	30.7429	30.9063	30.8352	31.0633	31.1825	31.1187
	0.583267	0.0966282	Q0VGU4;A0A087WQ93		Vgf	4	68231	0	18199	26.4484	26.1124	25.8353	26.2901	26.2902	NaN	26.0838	25.6057	26.1346	NaN	26.1768	25.5709	26.3029	26.033	26.3673	26.2415	26.3404	NaN	NaN	NaN	NaN	NaN	NaN	NaN	NaN	NaN	NaN	NaN	NaN	NaN	NaN	NaN	NaN	26.0616	26.5086	26.1261	26.246	26.4484	26.1038	26.4095
	0	NaN	Q0VGU9;Q3UXT6;Q3U313;Q8VH51;B7ZD63;Q3UZ51;B7ZD61;F7AA45;E9Q8F0	RNA-binding protein 39	Rbm39	2	39818	0	48383	NaN	NaN	NaN	NaN	NaN	NaN	NaN	NaN	NaN	NaN	NaN	NaN	NaN	NaN	NaN	NaN	NaN	NaN	NaN	NaN	NaN	NaN	NaN	NaN	NaN	NaN	NaN	NaN	NaN	NaN	NaN	NaN	NaN	NaN	NaN	NaN	NaN	NaN	NaN	NaN
	1.54535	-0.270965	Q11011;F6QYF8;E9Q039;E9Q6F4	Puromycin-sensitive aminopeptidase	Npepps	31	103.32	0	223.14	30.6906	30.8293	30.5177	30.7616	30.715	30.6329	30.7828	30.7115	30.5714	30.6033	30.7699	30.6508	30.6388	30.6152	30.5616	30.6056	31.0788	30.6467	30.8372	30.5637	30.6871	29.7234	29.5237	NaN	29.042	29.8056	29.8136	30.2615	29.9765	30.3494	30.4167	30.087	30.2912	30.5807	30.5428	30.719	30.6162	30.7819	30.8686	30.7537
	0	NaN	Q14A12;P60764;A2AC13;Q8QZS2	Ras-related C3 botulinum toxin substrate 3	Rac3	2	21379	0.0052581	26289	NaN	NaN	NaN	NaN	NaN	NaN	NaN	NaN	NaN	NaN	NaN	NaN	25.3736	NaN	NaN	23.7887	32.1695	NaN	NaN	NaN	NaN	NaN	NaN	NaN	NaN	NaN	NaN	NaN	NaN	NaN	NaN	NaN	NaN	NaN	NaN	NaN	NaN	NaN	NaN	NaN
	0	NaN	Q14AF6;P62317	Small nuclear ribonucleoprotein Sm D2	Snrpd2	1	13527	0.0071023	24963	NaN	NaN	NaN	NaN	NaN	NaN	NaN	NaN	NaN	NaN	NaN	NaN	NaN	NaN	NaN	NaN	NaN	NaN	NaN	NaN	NaN	NaN	NaN	NaN	NaN	NaN	NaN	NaN	NaN	NaN	NaN	NaN	NaN	NaN	NaN	NaN	NaN	NaN	NaN	NaN
	0.0540782	0.00927928	Q14AI7;O88544;Q3TIJ1;F6QTS1;D3YV99;D3Z1R9	COP9 signalosome complex subunit 4	Cops4	13	46284	0	83533	28.107	28.189	28.0169	28.1486	28.0205	28.1585	28.0928	28.0917	28.37	28.2843	28.0939	28.2539	28.0342	27.8504	28.0212	27.971	28.5242	27.8156	27.6525	28.2257	27.9185	28.0834	28.5454	NaN	27.7479	28.2454	27.9304	28.4291	28.2161	27.8519	28.1606	28.0235	28.0175	27.7537	27.9237	28.1528	27.9527	28.1361	28.2824	28.2548
	0.244182	0.0542435	Q14AQ1;P62334;Q8QZS9	26S protease regulatory subunit 10B	Psmc6	5	44172	0	15169	26.4724	NaN	26.571	25.4724	NaN	26.4276	26.1792	25.7238	NaN	NaN	NaN	NaN	26.4462	26.2795	26.4461	26.3928	26.0456	27.04	NaN	26.8484	26.3624	NaN	NaN	NaN	NaN	NaN	NaN	NaN	NaN	NaN	NaN	NaN	NaN	26.4285	26.8119	26.765	26.6783	26.2385	NaN	NaN
	0.653556	-0.240271	Q14BB9	MAP6 domain-containing protein 1	Map6d1	2	20432	0	22.76	26.4878	26.6422	NaN	26.5671	26.2948	26.5447	NaN	25.8402	26.997	27.3885	27.1581	27.1902	NaN	26.4861	NaN	24.9011	26.6265	NaN	NaN	26.6835	25.0986	NaN	NaN	NaN	NaN	NaN	NaN	NaN	NaN	NaN	NaN	NaN	NaN	NaN	NaN	NaN	NaN	26.8743	NaN	26.5743
	0	NaN	Q14BR4;P61750;Q9DD04;E9Q798	ADP-ribosylation factor 4	Arf4	2	20396	0	6347	NaN	NaN	NaN	NaN	NaN	NaN	NaN	NaN	NaN	NaN	NaN	NaN	NaN	NaN	NaN	NaN	NaN	NaN	NaN	NaN	NaN	NaN	NaN	NaN	NaN	NaN	NaN	NaN	NaN	NaN	NaN	NaN	NaN	NaN	NaN	NaN	NaN	NaN	NaN	NaN
	1.87159	0.255139	Q14BZ3;P70202	Latexin	Lxn	4	25492	0	122.07	27.7325	27.7757	27.9258	27.7543	27.764	27.7305	27.942	27.8151	27.8058	27.568	28.0027	27.803	28.2468	28.1099	28.1748	28.1782	28.3267	27.8837	27.3057	26.7646	27.3898	27.8633	28.494	NaN	27.6279	27.7916	27.8998	28.0492	27.9174	28.7583	28.4058	28.7169	28.6354	27.9844	28.2892	27.912	28.0713	28.2478	28.258	28.2678
	0	0.337767	Q14C24;G3UW94;Q9D883;E9Q809;F8WH71;E9Q5Y2;E9PUZ3;E9Q1I7;E9Q5J3;Q3T127;A0A0N5E1Y5;Q8WU68;Q8BGJ9;Q7TP17	Splicing factor U2AF 35 kDa subunit;Splicing factor U2AF 26 kDa subunit	U2af1;U2af1l4;U2AF1L4	3	27815	0	43431	NaN	NaN	NaN	NaN	NaN	NaN	26.3416	24.7566	NaN	NaN	NaN	NaN	NaN	NaN	NaN	NaN	33.1374	26.7898	NaN	NaN	25.2048	NaN	NaN	NaN	NaN	NaN	NaN	NaN	NaN	NaN	NaN	NaN	NaN	26.3314	26.5863	26.7199	26.5547	26.7153	26.7391	26.8401
	0	NaN	Q14C38;Q8CCT4	Transcription elongation factor A protein-like 5	Tceal5	1	22038	0	34454	NaN	NaN	NaN	NaN	NaN	NaN	NaN	NaN	NaN	NaN	NaN	NaN	NaN	NaN	NaN	NaN	NaN	NaN	NaN	NaN	NaN	NaN	NaN	NaN	NaN	NaN	NaN	NaN	NaN	NaN	NaN	25.9462	24.3612	NaN	NaN	NaN	NaN	NaN	NaN	NaN
	0.572072	0.181129	Q19VH2;E9Q4K0;Q8BL65;Q6KC51;Q3U409;E9Q0W6	Actin-binding LIM protein 2	Ablim2	7	73589	0	12119	25.3405	25.4227	25.5501	25.3822	26.5397	26.1033	26.3993	26.3587	NaN	25.7174	26.1776	25.3808	25.9731	26.3966	26.1001	26.1677	26.3162	26.3724	26.1506	26.6501	26.4056	NaN	NaN	NaN	NaN	NaN	NaN	NaN	NaN	NaN	NaN	NaN	NaN	25.9715	25.9753	26.0564	26.0016	26.5028	26.2122	26.5782
	0	NaN	Q1L6K5;B1AU25;Q9Z0X1	Apoptosis-inducing factor 1, mitochondrial	Aifm1	3	35458	0	12429	NaN	NaN	NaN	NaN	NaN	NaN	NaN	NaN	NaN	NaN	NaN	NaN	NaN	NaN	NaN	NaN	NaN	NaN	NaN	NaN	NaN	NaN	NaN	NaN	NaN	NaN	NaN	NaN	NaN	NaN	NaN	NaN	NaN	NaN	NaN	NaN	NaN	NaN	26.8162	NaN
	1.02816	0.139957	Q1MXF8;Q56A07	Sodium channel subunit beta-2	Scn2b	5	24227	0	73361	26.8796	26.7579	26.7929	26.82	26.6738	26.6157	26.5455	26.6126	NaN	NaN	26.4856	24.9006	NaN	26.5959	26.3539	25.895	26.6416	NaN	NaN	NaN	NaN	NaN	NaN	NaN	NaN	NaN	NaN	NaN	NaN	NaN	NaN	NaN	NaN	26.7042	NaN	26.6935	26.1139	26.9406	NaN	26.8834
	2.51444	-0.335701	Q1WIL9;E9PYN1;Q8R5M8;Q9QYL3;Q9QYL4;E0CY16	Cell adhesion molecule 1	Cadm1	9	46875	0	96.49	29.0771	29.0315	28.9214	29.0545	29.2353	29.1009	29.2471	29.196	29.3256	29.1572	29.0603	29.1852	28.9422	28.8877	29.1303	28.9905	29.514	29.179	29.5843	29.3451	29.3791	28.6009	28.3664	NaN	27.9034	NaN	NaN	28.9473	27.3624	29.1703	28.3538	27.8028	28.5528	28.6227	28.8172	28.7678	28.7382	28.7669	28.67	28.6608
	0	NaN	Q2KHK7;Q8BI08	Protein MAL2	Mal2	2	19094	0	68219	NaN	NaN	NaN	NaN	NaN	NaN	NaN	NaN	NaN	NaN	NaN	NaN	NaN	NaN	NaN	NaN	NaN	26.7943	NaN	27.134	26.3891	NaN	NaN	NaN	NaN	NaN	NaN	NaN	NaN	NaN	NaN	NaN	NaN	26.6995	26.8941	27.0288	26.8804	27.1038	27.0678	27.1217
	0.925577	0.184462	Q2TBF9;Q9CQV6;M0QWC2	Microtubule-associated proteins 1A/1B light chain 3B	Map1lc3b	3	14665	0	5851	26.7229	26.8067	27.1415	26.7654	26.2412	26.9375	26.7691	26.6785	26.885	27.0616	26.5654	26.8516	27.4836	27.1752	NaN	26.7527	27.2138	27.6473	27.4281	26.843	27.3443	NaN	NaN	NaN	NaN	NaN	NaN	NaN	NaN	NaN	NaN	NaN	NaN	27.1842	26.7958	27.3102	27.1128	26.9321	27.1476	26.9283
	0.0252372	-0.00942078	Q2UZW7;Q6PER3;D3Z6G3;A0A0J9YVB9	Microtubule-associated protein RP/EB family member 3	Mapre3	12	31966	0	141.85	29.4446	29.1411	29.1878	29.3008	29.5147	29.0532	29.4987	29.3708	29.2322	29.1442	29.3545	29.2462	29.4325	29.3401	29.1064	29.2994	29.711	28.868	29.0332	28.8731	28.9268	28.7509	29.6711	NaN	28.6982	29.642	29.772	29.7833	29.7338	29.5869	30.3705	28.4137	29.6641	29.168	28.9619	28.9244	29.0221	29.3086	29.2201	28.9017
	0.801296	0.179658	Q32P16;Q91V09;S4R225;Q8K412;A2AC24	WD repeat-containing protein 13	Wdr13	4	53663	0	87335	NaN	NaN	25.1307	NaN	NaN	25.1804	25.4847	24.7556	NaN	25.3409	25.209	24.6915	NaN	25.1531	NaN	23.5681	24.6704	NaN	NaN	25.4369	23.852	NaN	NaN	NaN	NaN	NaN	NaN	NaN	NaN	NaN	NaN	NaN	NaN	25.4258	25.3592	24.9717	25.2657	25.354	25.7468	25.2502
	0	NaN	Q37754			1	26041	1	-2	NaN	NaN	NaN	NaN	NaN	NaN	NaN	NaN	NaN	NaN	NaN	NaN	NaN	NaN	NaN	NaN	NaN	NaN	NaN	NaN	NaN	NaN	NaN	NaN	NaN	NaN	NaN	NaN	NaN	NaN	NaN	NaN	NaN	NaN	NaN	NaN	NaN	NaN	24.8847	NaN
	0	-0.0730066	Q3KN99;Q8JZP2;Q9QZA3	Synapsin-3	Syn3	3	63312	0	80198	NaN	NaN	NaN	NaN	NaN	NaN	NaN	NaN	NaN	NaN	NaN	NaN	25.2688	NaN	NaN	23.6838	32.0646	NaN	NaN	NaN	NaN	NaN	NaN	NaN	NaN	NaN	NaN	NaN	NaN	NaN	NaN	NaN	NaN	25.2685	25.1231	NaN	24.6126	NaN	NaN	NaN
	0	NaN	Q3KNA5;Q8BHH2	Ras-related protein Rab-9B	Rab9b	1	22704	0	55163	NaN	NaN	NaN	NaN	NaN	NaN	NaN	NaN	NaN	NaN	NaN	NaN	NaN	NaN	NaN	NaN	NaN	NaN	NaN	NaN	NaN	NaN	NaN	NaN	NaN	NaN	NaN	NaN	NaN	NaN	NaN	NaN	NaN	NaN	NaN	NaN	NaN	NaN	NaN	NaN
	0.961927	0.153313	Q3KNM9;Q9DCZ4	Apolipoprotein O	Apoo	5	18826	0	33981	NaN	NaN	27.5119	NaN	NaN	NaN	27.2639	25.679	NaN	27.5673	27.3929	26.8978	27.1658	27.072	27.0676	27.1025	26.9415	NaN	27.6007	27.4782	26.9557	NaN	27.2297	NaN	25.6447	27.537	27.7056	27.7993	27.6847	NaN	NaN	NaN	NaN	27.0503	27.268	27.3259	27.2196	27.4215	27.4084	27.53
	1.5568	0.167145	Q3KQQ1;Q3UVN5;Q9CZ44;A2AT02	NSFL1 cofactor p47	Nsfl1c	11	40594	0	138.61	28.5519	28.5206	28.4676	28.5363	28.4671	28.4702	28.5095	28.4824	28.4205	28.4875	28.5238	28.4779	28.4033	28.4127	28.5843	28.4692	28.901	28.4607	28.8041	28.6491	28.6448	28.9016	28.9047	NaN	28.3182	28.9945	28.7853	29.3553	29.0645	28.4026	28.5376	28.7566	28.573	28.6378	28.6318	28.5402	28.6039	28.685	28.4448	28.4796
	0	0.141206	Q3T9Y8;Q9QZD9	Eukaryotic translation initiation factor 3 subunit I	Eif3i	4	36388	0	11.73	NaN	NaN	NaN	NaN	NaN	NaN	NaN	NaN	NaN	NaN	NaN	NaN	26.2429	NaN	NaN	24.6579	33.0388	26.7159	NaN	26.4921	26.0234	NaN	NaN	NaN	NaN	NaN	NaN	NaN	NaN	NaN	NaN	NaN	NaN	NaN	NaN	26.3522	24.7672	NaN	26.4548	26.3849
	0.25322	0.0356994	Q3T9Z2;Q91Z53;D6REG4	Glyoxylate reductase/hydroxypyruvate reductase	Grhpr	7	35328	0	19331	28.0113	27.9663	27.8147	27.9889	27.7799	27.7273	28.1072	27.8815	28.0758	27.9361	NaN	27.4227	27.8722	27.9675	27.5587	27.8098	28.1901	27.5496	27.8592	27.8573	27.7625	NaN	NaN	NaN	NaN	NaN	NaN	NaN	NaN	NaN	NaN	NaN	NaN	28.0751	27.9575	28.1504	28.0632	27.7356	27.8121	28.0099
	0.475304	0.0527107	Q3TA40;Q8R0A7	Uncharacterized protein KIAA0513	6430548M08Rik;Kiaa0513	9	45218	0	49994	28.2051	28.2104	28.2723	28.2077	28.3026	28.2018	28.209	28.2386	28.1873	28.1752	28.1413	28.168	28.0558	28.0977	28.2582	28.1399	28.6096	28.0379	28.262	28.1103	28.1398	28.7049	28.217	NaN	27.8965	27.8909	28.1098	27.9911	28	28.0778	28.1311	28.2316	28.1483	28.3006	28.0425	28.323	28.2275	28.2936	28.3827	28.2773
	0	NaN	Q3TAP5;A0A0N4SVC2;E9QP00;Q6PFR5	Transformer-2 protein homolog alpha	Tra2a	2	24.67	0	49119	NaN	NaN	NaN	NaN	NaN	NaN	NaN	NaN	NaN	NaN	NaN	NaN	NaN	NaN	NaN	NaN	NaN	NaN	NaN	NaN	NaN	NaN	NaN	NaN	NaN	NaN	NaN	NaN	NaN	NaN	NaN	NaN	NaN	NaN	25.2957	24.8793	24.5175	NaN	NaN	NaN
	0	NaN	Q3TB03;Q8R0H9;Q9UJY5;A2A9W5;S4R2D2;Q3UE19;Q3TVV9;A2A9W7;Q6P5E6;Q8BMI3	ADP-ribosylation factor-binding protein GGA1;ADP-ribosylation factor-binding protein GGA2;ADP-ribosylation factor-binding protein GGA3	Gga1;GGA1;Gga3;Gga2	2	43241	0	46321	NaN	NaN	NaN	NaN	NaN	NaN	NaN	NaN	NaN	NaN	NaN	NaN	NaN	NaN	NaN	NaN	NaN	NaN	NaN	NaN	NaN	NaN	NaN	NaN	NaN	NaN	NaN	NaN	NaN	NaN	NaN	NaN	NaN	25.4247	25.4882	25.5139	25.4761	NaN	NaN	NaN
	0	NaN	Q3TBG4;Q80TT9;Q8CAL6;Q543P6;A2AVR6;Q8VHQ9	Acyl-coenzyme A thioesterase 11	Acot11	1	34451	0	65283	NaN	NaN	NaN	NaN	NaN	NaN	NaN	NaN	NaN	NaN	NaN	NaN	NaN	NaN	NaN	NaN	NaN	NaN	NaN	NaN	NaN	NaN	NaN	NaN	NaN	NaN	NaN	NaN	NaN	NaN	NaN	NaN	NaN	NaN	NaN	NaN	NaN	NaN	NaN	NaN
	2.14775	0.277503	Q3TBU7;Q3U2K8;Q80WC7	Arf-GAP domain and FG repeat-containing protein 2	Agfg2	3	41739	0	58978	24.8549	25.1507	24.9432	25.0103	25.1577	25.1253	25.1886	25.1574	NaN	NaN	NaN	NaN	24.8983	NaN	25.2182	24.4822	24.9034	25.3777	25.3139	25.0993	25.2685	NaN	NaN	NaN	NaN	NaN	NaN	NaN	NaN	NaN	NaN	NaN	NaN	25.1134	25.1765	25.3955	25.2336	25.7149	25.6252	25.1038
	0.181842	0.0727195	Q3TCK3;Q80ZZ0;Q3TIT3;Q8K1X5;Q9WVK4;Q3T9A1;Q3TUW9;Q3TGS1	EH domain-containing protein 1	Ehd1	5	54674	0	12315	NaN	26.227	NaN	25.227	NaN	27.1112	26.4325	26.2264	NaN	NaN	NaN	NaN	26.2361	26.7375	26.536	26.5177	25.996	26.983	NaN	26.7975	26.3083	NaN	NaN	NaN	NaN	NaN	NaN	NaN	NaN	NaN	NaN	NaN	NaN	26.6978	26.2816	27.0548	26.7122	NaN	26.6313	NaN
	1.83235	-0.119248	Q3TCL2;Q3UDY1;P45376;Q5U415;D3YVJ7;Q3ULP0	Aldose reductase	Akr1b3;Akr1b1	11	35051	0	66689	29.0084	29.0884	29.0866	29.049	29.1395	28.9234	29.1798	29.0852	28.9847	29.0185	29.0702	29.0249	28.8666	28.9168	28.8528	28.879	29.4299	29.1593	29.2868	29.2793	29.2429	NaN	NaN	NaN	NaN	NaN	NaN	NaN	NaN	NaN	NaN	NaN	NaN	28.7792	28.8214	28.7962	28.799	28.8487	28.8026	28.837
	0.767342	0.101579	Q3TCR7;Q3TBU6;G3X9G4;Q3T9X3;F8WIV5;P39054;G3UZZ3;Q9CUM4	Dynamin-2	Dnm2	2	97986	0	63132	NaN	28.9283	NaN	27.9283	29.2647	29.2103	29.2033	29.2264	NaN	NaN	NaN	NaN	28.7448	28.9041	29.0338	28.8991	28.6897	NaN	NaN	NaN	NaN	NaN	NaN	NaN	NaN	NaN	NaN	NaN	NaN	NaN	NaN	NaN	NaN	29.0065	29.1019	29.0891	29.0664	29.2536	29.226	NaN
	0	-0.0333648	Q3TD51;Q570Z8;Q7M6Y3;A0A140LHQ8	Phosphatidylinositol-binding clathrin assembly protein	Picalm	2	64647	0	12163	NaN	NaN	NaN	NaN	NaN	NaN	NaN	NaN	NaN	26.4548	NaN	24.8699	NaN	NaN	NaN	NaN	23.2849	NaN	NaN	NaN	NaN	NaN	NaN	NaN	NaN	NaN	NaN	NaN	NaN	NaN	NaN	NaN	NaN	NaN	26.3662	26.3409	25.7686	26.3767	26.2575	26.4715
	0.916795	0.0979217	Q3TD71;Q8K021;Q3UY11;Q9D577;Q3TSA8	Secretory carrier-associated membrane protein 1	Scamp1	7	38028	0	301.95	29.1823	28.9593	29.1192	29.0751	28.9461	28.9057	29.1825	29.0167	28.9035	28.9379	28.5743	28.8143	29.1426	28.9376	28.9304	29.007	29.4006	29.1307	28.6328	28.951	28.9192	28.9121	29.373	NaN	28.5759	29.1786	29.2659	29.0835	29.1779	29.1632	28.8932	28.8528	28.9765	29.2959	29.3994	28.9967	29.2405	29.022	29.0178	29.0411
	0	NaN	Q3TDA7;Q9WVE8	Protein kinase C and casein kinase substrate in neurons protein 2	Pacsin2	1	55832	0.0034163	28209	NaN	NaN	NaN	NaN	NaN	NaN	NaN	NaN	NaN	NaN	NaN	NaN	NaN	NaN	NaN	NaN	NaN	NaN	NaN	NaN	NaN	NaN	NaN	NaN	NaN	NaN	NaN	NaN	NaN	NaN	NaN	NaN	NaN	NaN	NaN	NaN	NaN	NaN	NaN	NaN
	0	-0.0187116	Q3TDD8;Q3UGC0;Q3TSY9;Q3TLQ9;Q3THB0;Q8BGD9;B2RWE8;Q922K6	Eukaryotic translation initiation factor 4B	Eif4b	4	68709	0	77144	25.9652	NaN	NaN	24.9652	26.1323	NaN	NaN	24.5473	NaN	NaN	NaN	NaN	26.0355	25.9975	NaN	25.4317	24.8641	NaN	NaN	NaN	NaN	NaN	NaN	NaN	NaN	NaN	NaN	NaN	NaN	NaN	NaN	NaN	NaN	NaN	NaN	NaN	NaN	NaN	NaN	NaN
	1.81919	0.140719	Q3TDG9;Q9ER00;Q3TIL5	Syntaxin-12	Stx12	5	31179	0	80106	28.1762	27.8089	28.0731	28.0042	28.3347	28.299	28.4133	28.3498	28.0785	28.0741	28.2604	28.1403	28.2258	28.2607	28.341	28.2766	28.6189	27.9563	27.9449	27.8555	27.9196	NaN	NaN	NaN	NaN	NaN	NaN	NaN	NaN	NaN	NaN	NaN	NaN	28.3269	28.3214	28.2763	28.3084	28.4402	28.4382	28.3643
	0	NaN	Q3TDI5;Q8VCI5	Peroxisomal biogenesis factor 19	Pex19	2	32723	0	54414	NaN	NaN	NaN	NaN	NaN	NaN	NaN	NaN	NaN	NaN	NaN	NaN	NaN	NaN	NaN	NaN	NaN	NaN	NaN	NaN	NaN	NaN	NaN	NaN	NaN	NaN	NaN	NaN	NaN	NaN	NaN	NaN	NaN	NaN	NaN	NaN	NaN	NaN	NaN	NaN
	0.00097337	-0.000176748	Q3TDK6	Protein rogdi homolog	Rogdi	7	32.1	0	37185	27.5433	27.8609	27.7342	27.7108	27.8233	27.6903	28.0775	27.8728	27.7706	27.7221	27.8874	27.7951	27.5657	27.8624	27.7469	27.7301	28.1955	28.1625	27.7127	27.68	27.8691	NaN	NaN	NaN	NaN	NaN	NaN	NaN	NaN	NaN	NaN	NaN	NaN	27.7467	27.8964	27.5994	27.7526	27.8482	27.5828	27.8807
	0.0137834	-0.00422222	Q3TDM8;E9Q855;Q3UK26;Q3UXS0;B2M0S2;O35609	Secretory carrier-associated membrane protein 3	Scamp3;Tu52	3	34576	0	15226	26.7927	26.7086	26.6523	26.7512	26.4162	NaN	NaN	24.8312	26.1508	NaN	NaN	24.5658	NaN	26.5512	26.7052	26.0453	26.2194	NaN	26.2573	26.1404	25.615	NaN	NaN	NaN	NaN	NaN	NaN	NaN	NaN	NaN	NaN	NaN	NaN	26.4066	NaN	26.7042	25.9781	26.7853	26.8367	26.8446
	0.285026	-0.076835	Q3TDN8;Q8R164	Valacyclovir hydrolase	Bphl	8	33705	0	28471	27.0289	26.6421	NaN	26.8484	NaN	NaN	26.671	25.0861	NaN	NaN	NaN	NaN	26.6487	NaN	NaN	25.0637	25.5873	27.2564	27.4019	27.4028	27.3553	NaN	NaN	NaN	NaN	NaN	NaN	NaN	NaN	26.6812	NaN	NaN	25.0963	26.8924	26.9027	26.7383	26.8464	26.6407	NaN	26.7282
	1.60955	-0.176726	Q3TDT0;D3YUY7;Q9R1R2;D3Z7V9	Tripartite motif-containing protein 3	Trim3	9	78271	0	53333	27.1364	27.3758	27.2192	27.2611	26.8734	27.2317	27.0681	27.0651	27.0874	27.6328	27.2853	27.353	27.1283	27.1752	27.1857	27.1633	27.6261	27.2057	27.245	27.3192	27.2574	NaN	NaN	NaN	NaN	NaN	NaN	NaN	NaN	NaN	NaN	NaN	NaN	26.7709	26.8604	26.904	26.8462	27.1083	26.979	27.2607
	0.193325	-0.037195	Q3TE95;Q8BP92	Reticulocalbin-2	Rcn2	5	41039	0	50441	26.8422	27.1437	27.0403	27.0008	27.3806	27.0468	27.44	27.2992	26.8277	26.6568	27.1195	26.8808	27.0059	26.9154	27.0982	27.0084	27.474	26.9517	NaN	NaN	25.3668	NaN	NaN	NaN	NaN	NaN	NaN	NaN	NaN	NaN	NaN	NaN	NaN	26.891	26.9609	26.9301	26.9276	27.1969	27.2947	27.2128
	0.351127	-0.0679955	Q3TED3;Q3V117;Q91V92;Q3UEA1;P53396	ATP-citrate synthase	Acly;ACLY	27	119.62	0	127.17	29.1313	29.2808	29.0738	29.2079	29.3967	29.2658	29.3295	29.3317	29.0263	29.2182	29.193	29.1483	29.0512	29.0652	29.0911	29.0693	29.5967	28.906	29.1008	29.2058	29.0762	28.9697	28.9525	NaN	28.3762	28.9704	29.3194	28.3552	28.9346	28.6989	28.6664	29.3219	28.9286	29.288	29.2784	29.322	29.2962	29.4785	29.244	29.4212
	0.130268	0.0311252	Q3TEL0;Q3UB92;Q3U6W3;Q3U6J9;Q8VBX5;O88531;Q3TAR8	Palmitoyl-protein thioesterase 1	Ppt1	6	34154	0	46885	27.246	27.4583	27.1974	27.356	27.0309	27.142	27.08	27.085	26.9509	26.7959	26.6524	26.8049	26.8514	26.8709	27.2481	27.002	27.4755	27.9976	27.7892	27.756	27.8516	NaN	NaN	NaN	NaN	NaN	NaN	NaN	NaN	NaN	NaN	NaN	NaN	27.4129	27.3283	27.4397	27.3944	26.8243	27.1475	26.9053
	0.196054	0.134692	Q3TES0;D6RHQ8;A0A0N4SWH8;Q3UHJ6	IQ motif and SEC7 domain-containing protein 3	Iqsec3	1	129.12	0.0024826	29956	23.7353	23.3049	23.4437	23.5361	NaN	23.3502	NaN	31.731	NaN	NaN	23.1389	21.5539	NaN	NaN	NaN	NaN	32.5262	NaN	23.2472	NaN	31.628	NaN	NaN	NaN	NaN	NaN	NaN	NaN	NaN	NaN	NaN	NaN	NaN	NaN	24.0877	NaN	22.5028	NaN	NaN	NaN
	0.276468	-0.0592726	Q3TF41;Q8BSH9;P28656;E9PW66;Q9CSP8	Nucleosome assembly protein 1-like 1	Nap1l1	9	42732	0	52646	28.3144	27.876	28.1543	28.1118	28.2185	28.2109	28.2399	28.2231	28.2249	27.8748	27.9188	28.0148	28.09	28.1612	28.0901	28.1141	28.5365	28.2398	28.0615	28.1303	28.1457	NaN	NaN	NaN	NaN	NaN	NaN	NaN	NaN	NaN	NaN	NaN	NaN	27.6813	27.6014	27.6511	27.645	28.4297	28.2862	28.3579
	0.455468	0.149871	Q3TF84;Q922Q8	Leucine-rich repeat-containing protein 59	Lrrc59	2	20408	0	4002	25.7687	NaN	25.658	24.7687	NaN	NaN	NaN	NaN	25.555	NaN	25.6549	25.0209	NaN	NaN	NaN	NaN	24.4912	25.637	NaN	NaN	24.0521	NaN	NaN	NaN	NaN	NaN	NaN	NaN	NaN	NaN	NaN	NaN	NaN	25.9736	NaN	26.2654	25.5419	25.5613	NaN	25.4028
	1.10389	-0.294495	Q3TFE8;Q3UHW8;P70168;Q7TSZ6	Importin subunit beta-1	Kpnb1	20	97112	0	166.47	29.0792	29.1426	28.9582	29.1112	29.0318	29.08	29.207	29.1082	29.095	28.7289	28.9499	28.9324	29.1571	28.9879	29.1858	29.1129	29.4707	29.3376	29.4039	29.1322	29.2958	27.7655	28.4189	NaN	27.5439	28.1919	27.5866	28.152	28.002	28.7015	28.4008	28.3978	28.5072	29.461	29.2431	29.363	29.3584	29.1329	29.2165	29.2673
	0.981728	0.0892985	Q3TFP8;Q3TXU8;Q3TH84;O55022	Membrane-associated progesterone receptor component 1	Pgrmc1	9	19746	0	82255	29.2827	29.2909	29.3952	29.2868	29.4551	29.3237	29.5564	29.4482	29.1059	29.2102	29.2307	29.1833	29.3186	29.4153	29.3277	29.3545	29.7456	29.1442	29.1383	29.0049	29.0972	29.5567	29.5504	NaN	28.9686	29.6622	29.4363	29.6999	29.6041	29.2639	29.165	29.1849	29.2052	29.458	29.3723	29.3551	29.3959	29.5345	29.3999	29.5694
	0.207657	0.0445325	Q3TG07;A2ATI9;Q3TX06;Q99JX3;Q3V458;A2ATI8;A2ATI6;Q3TIK1	Golgi reassembly-stacking protein 2	Gorasp2	3	44999	0	11416	NaN	NaN	NaN	NaN	25.6486	25.4346	NaN	24.9606	25.518	NaN	25.5116	24.9299	25.5647	25.663	NaN	25.0298	24.974	NaN	25.5625	26.0786	25.2585	NaN	NaN	NaN	NaN	NaN	NaN	NaN	NaN	NaN	NaN	NaN	NaN	NaN	25.2373	25.6405	24.868	25.8306	25.7537	25.7404
	0.518602	0.0822745	Q3TG12;Q9CZU5;Q9WUA2;Q8C644;Q3TI98;Q3UYC2;Q3TMX6	Phenylalanine--tRNA ligase beta subunit	Farsb	7	65565	0	97642	NaN	25.788	NaN	24.788	26.0615	NaN	26.1897	25.5421	NaN	26.2156	NaN	24.6306	26.2013	26.171	NaN	25.6013	25.527	25.845	NaN	NaN	24.26	NaN	NaN	NaN	NaN	NaN	NaN	NaN	NaN	NaN	NaN	NaN	NaN	NaN	26.1742	26.2495	25.6274	26.3325	26.2088	NaN
	0.804861	0.215101	Q3TG45;Q99JB5;Q9CPS5;Q8BKP5;Q3TW90;Q3TI95;Q3TVY0;Q9CX56;Q3U617	26S proteasome non-ATPase regulatory subunit 8	Psmd8	2	28526	0	63833	25.5363	25.4647	NaN	25.501	25.373	25.3023	25.5323	25.4058	NaN	NaN	NaN	NaN	NaN	25.0357	NaN	23.4508	24.7991	25.0815	24.8685	25.1186	25.027	NaN	NaN	NaN	NaN	NaN	NaN	NaN	NaN	NaN	NaN	NaN	NaN	25.2137	25.2105	25.3667	25.2655	25.9931	25.3553	25.9471
	0.034737	-0.00657778	Q3TG58;Q564E5;Q3V244;Q9WUK2;Q80U88	Eukaryotic translation initiation factor 4H	Eif4h;mKIAA0038	10	25186	0	50183	28.9998	29.106	29.0377	29.0539	28.9762	29.2368	29.2608	29.1636	29.529	29.0836	29.158	29.2704	28.9075	28.7597	28.7193	28.7978	29.4956	27.9582	29.1615	29.1492	28.855	28.9999	29.149	NaN	28.4914	29.1183	29.1118	29.276	29.1707	28.99	28.9917	29.069	29.0174	28.8434	28.8747	28.8313	28.8499	29.3831	29.1664	29.2167
	0.741324	0.0930231	Q3THA6;Q8BL97	Serine/arginine-rich splicing factor 7	Srsf7	4	27377	0	71069	27.5911	27.7193	27.6174	27.6566	27.3903	27.531	27.4544	27.4597	27.7445	27.7063	27.6953	27.7155	NaN	27.7639	27.5094	27.0573	27.9057	27.7121	27.862	27.6299	27.7379	NaN	NaN	NaN	NaN	NaN	NaN	NaN	NaN	NaN	NaN	NaN	NaN	27.7215	27.4137	27.6868	27.6137	27.6988	27.9071	NaN
	0.0102445	0.000968615	Q3THE2;Q6ZWQ9;Q1HFY1;Q9D6E6;Q922W7;Q9CXD2	Myosin regulatory light chain 12B	Myl12b;Myl12a	8	19779	0	61571	28.3408	28.484	28.2642	28.4142	28.3115	28.4005	28.4906	28.4027	28.3577	28.4102	28.4164	28.395	28.3289	28.4617	28.4787	28.4247	28.8123	28.3986	28.4401	28.3822	28.4072	NaN	NaN	NaN	NaN	NaN	NaN	NaN	NaN	NaN	NaN	NaN	NaN	28.2521	28.3043	28.4489	28.3375	28.4599	28.3171	28.4708
	0.495833	-0.104895	Q3THQ5;Q60864	Stress-induced-phosphoprotein 1	Stip1	27	62.5	0	313.4	30.5162	30.568	30.5045	30.5423	30.3301	30.3457	30.2845	30.3203	30.2269	30.1841	30.4238	30.2821	30.3718	30.3328	30.4648	30.3909	30.799	30.4295	30.8268	30.6751	30.653	29.9552	29.0455	NaN	28.9859	30.2973	29.9647	30.4518	30.252	30.0927	30.1749	30.2328	30.1679	30.6922	30.567	30.4971	30.5877	30.3965	30.468	30.2384
	0.787406	0.393693	Q3THX4;P97390	Vacuolar protein sorting-associated protein 45	Vps45	3	65038	0	44544	NaN	NaN	NaN	NaN	NaN	24.8555	NaN	23.2706	NaN	NaN	25.3113	23.7264	25.4619	NaN	NaN	23.877	23.6469	NaN	NaN	NaN	NaN	NaN	NaN	NaN	NaN	NaN	NaN	NaN	NaN	NaN	NaN	NaN	NaN	NaN	NaN	NaN	NaN	NaN	NaN	25.7614
	0.00362191	0.00110825	Q3TI27;G3UXL2;Q9D7G0;Q3UYQ0;Q3UPD5	Ribose-phosphate pyrophosphokinase 1	Prps1;Prps1l3	4	34865	0	36188	28.3179	28.1799	28.3729	28.2506	28.2075	28.1584	28.3475	28.24	28.611	28.4933	28.5104	28.5392	28.138	28.1773	27.9459	28.0906	28.7148	28.0625	28.4388	28.4052	28.3119	29.2402	28.0266	NaN	28.1725	NaN	NaN	NaN	NaN	28.5264	28.5982	NaN	27.9778	27.8771	28.1115	27.9425	27.9805	28.2791	28.0848	28.1269
	0.55202	-0.0655918	Q3TIJ7;Q3TET0;P80313;Q3UIJ0;Q3TJN2;Q3THH8;Q8C5Q5;Q3UDB1;A0A0N4SV00	T-complex protein 1 subunit eta	Cct7	23	59652	0	183.04	30.0101	29.8575	29.6694	29.9358	29.9074	29.7642	29.9342	29.8705	29.8362	29.908	29.9126	29.886	29.7735	29.6777	29.8559	29.7709	30.2607	29.9366	29.8732	29.9141	29.9082	NaN	NaN	NaN	NaN	NaN	NaN	NaN	NaN	NaN	NaN	NaN	NaN	29.7578	29.8537	29.8349	29.8161	30.0549	29.8384	30.0235
	0	-0.109677	Q3TIR6;A3KMJ8;P61759	Prefoldin subunit 3	Vbp1	3	14653	0	46329	26.4966	NaN	NaN	25.4966	NaN	NaN	NaN	NaN	NaN	NaN	NaN	NaN	NaN	NaN	26.3629	24.778	24.2614	NaN	NaN	NaN	NaN	NaN	NaN	NaN	NaN	NaN	NaN	NaN	NaN	NaN	NaN	NaN	NaN	26.3201	NaN	NaN	24.7351	NaN	NaN	NaN
	1.07529	-0.317997	Q3TJ01;Q99LF4	tRNA-splicing ligase RtcB homolog	Rtcb	7	55253	0	11669	NaN	26.8333	NaN	25.8333	27.122	26.3922	26.7365	26.781	NaN	27.2402	NaN	25.6552	26.9304	NaN	26.8458	26.3038	26.5307	NaN	NaN	NaN	NaN	NaN	NaN	NaN	NaN	NaN	NaN	NaN	NaN	NaN	NaN	NaN	NaN	NaN	26.2379	NaN	24.653	NaN	NaN	26.7334
	0.475239	0.143785	Q3TJ39;Q3TCT9;P35278;Q8C266	Ras-related protein Rab-5C	Rab5c	5	23412	0	41065	NaN	NaN	27.7571	NaN	28.1156	27.9569	27.9897	28.0224	27.5598	27.6505	27.7865	27.6686	27.6772	27.8763	28.1731	27.9234	28.0193	28.3339	NaN	28.6255	27.9021	NaN	NaN	NaN	NaN	NaN	NaN	NaN	NaN	NaN	NaN	NaN	NaN	28.3804	28.2477	28.4232	28.3523	27.3896	NaN	NaN
	0.959064	-0.122735	Q3TJ52;Q3UQN3;Q3U041;P54728	UV excision repair protein RAD23 homolog B	Rad23b	1	34613	0	50028	27.1709	27.5715	27.3106	27.3851	27.5336	27.7385	27.9014	27.7323	27.2965	27.4917	27.5794	27.4607	27.5759	27.4868	27.5283	27.5308	27.9427	27.281	27.3802	27.4257	27.3636	NaN	NaN	NaN	NaN	NaN	NaN	NaN	NaN	NaN	NaN	NaN	NaN	27.3338	27.3877	27.4472	27.3903	27.5688	27.2208	27.4849
	0.168514	-0.038117	Q3TJG6;Q9R0Q7;D3Z7C6;Q9CRH1	Prostaglandin E synthase 3	Ptges3	5	18747	0	57.28	29.3846	29.5436	29.4031	29.4663	29.4796	29.502	29.4673	29.483	29.4339	29.5289	29.686	29.5534	29.2779	29.1969	29.3662	29.282	29.8594	28.8275	28.9272	28.7559	28.8386	NaN	NaN	NaN	NaN	NaN	NaN	NaN	NaN	29.5789	28.633	NaN	28.5972	29.3695	29.1531	29.3371	29.2897	29.6549	29.5809	29.461
	0.221024	-0.0934546	Q3TJN1;E9Q4K3;Q9CXX6;Q8CBC8;Q3TKJ1;P24288	Branched-chain-amino-acid aminotransferase;Branched-chain-amino-acid aminotransferase, cytosolic	Bcat1	5	42791	0	9151	26.4568	26.7605	26.257	26.6166	26.5386	NaN	26.7793	26.079	26.2558	26.3839	NaN	25.7363	26.1602	25.8284	26.3331	26.1222	26.5519	26.128	26.4952	26.3669	26.3379	NaN	NaN	NaN	NaN	NaN	NaN	NaN	NaN	NaN	NaN	NaN	NaN	NaN	26.9071	NaN	25.3222	NaN	NaN	26.0703
	2.22679	-0.285769	Q3TKM5;Q3TGZ3;P70404;Q684I8;P51553;P41565;O15384	Isocitrate dehydrogenase [NAD] subunit, mitochondrial;Isocitrate dehydrogenase [NAD] subunit gamma 1, mitochondrial;Isocitrate dehydrogenase [NAD] subunit gamma, mitochondrial	Idh3g;IDH3G	14	42314	0	176.65	30.4761	30.3985	30.3762	30.4378	30.2401	30.2768	30.4667	30.3313	30.0871	30.2035	30.2947	30.1976	30.2162	30.1332	30.2155	30.1888	30.7021	30.9291	30.4113	30.5177	30.6371	29.3785	29.3996	NaN	28.8042	30.1027	29.8398	29.5424	29.8463	30.1529	30.4309	29.8065	30.1525	30.5239	30.3825	30.3422	30.4183	29.9207	29.9773	29.9439
	1.32619	-0.159047	Q3TKM9;Q9CPW4;Q3UC32;Q3UA72;Q3TK56	Actin-related protein 2/3 complex subunit 5	Arpc5	5	16228	0	42.39	28.7397	28.758	28.4444	28.7488	28.5676	28.5587	28.5074	28.5449	28.8018	28.8366	28.7489	28.7962	28.7668	28.665	28.7763	28.7369	29.1012	28.9937	28.9801	28.9627	28.9789	NaN	28.8212	NaN	27.2362	28.8434	29.1085	NaN	28.3971	NaN	NaN	NaN	NaN	28.5141	28.281	28.511	28.4394	28.2746	28.349	28.3677
	0.00107221	0.000371211	Q3TL72;Q8C878;Q66JT6	NEDD8-activating enzyme E1 catalytic subunit	Uba3	4	49957	0	16051	26.4311	26.7747	26.1924	26.6131	26.494	25.8186	26.1521	26.1812	26.2948	26.5797	26.4497	26.4461	26.0351	27.0299	26.3507	26.5333	26.833	26.227	26.6122	26.3737	26.4131	NaN	NaN	NaN	NaN	NaN	NaN	NaN	NaN	NaN	NaN	NaN	NaN	26.0425	26.7046	26.5376	26.4546	26.5379	26.1033	26.6524
	0.374998	0.0428677	Q3TL79;Q8BK64	Activator of 90 kDa heat shock protein ATPase homolog 1	Ahsa1	8	38145	0	33296	28.4418	28.3634	28.4691	28.4031	28.567	28.302	28.4172	28.4328	28.5545	28.5928	28.507	28.5519	28.1388	28.1785	28.299	28.207	28.8246	27.9649	27.976	28.1401	28.0293	NaN	NaN	NaN	NaN	NaN	NaN	NaN	NaN	NaN	NaN	NaN	NaN	28.3991	28.5237	28.3793	28.4354	28.5297	28.4844	28.5838
	0	NaN	Q3TLE2;Q8CIB5;Q3UMA4	Fermitin family homolog 2	Fermt2	3	77.8	0	43407	NaN	NaN	NaN	NaN	NaN	NaN	NaN	NaN	NaN	NaN	NaN	NaN	NaN	NaN	NaN	NaN	NaN	NaN	NaN	NaN	NaN	NaN	NaN	NaN	NaN	NaN	NaN	NaN	NaN	NaN	NaN	NaN	NaN	NaN	NaN	NaN	NaN	NaN	NaN	NaN
	0.588627	0.106709	Q3TLU0;A2ABY3;Q540F5;Q3USD5;Q922E4	Ethanolamine-phosphate cytidylyltransferase	Pcyt2	2	43.46	0	5.72	25.8095	26.0542	NaN	25.937	25.9348	25.9882	25.9721	25.9652	NaN	NaN	NaN	NaN	NaN	NaN	NaN	NaN	25.106	NaN	NaN	NaN	NaN	NaN	NaN	NaN	NaN	NaN	NaN	NaN	NaN	NaN	NaN	NaN	NaN	NaN	NaN	25.9659	24.3809	NaN	26.1511	NaN
	0	NaN	Q3TLX1;Q99KQ4	Nicotinamide phosphoribosyltransferase	Nampt	3	55462	0	52206	NaN	NaN	NaN	NaN	NaN	NaN	NaN	NaN	NaN	NaN	NaN	NaN	NaN	NaN	NaN	NaN	NaN	26.175	NaN	26.031	25.5198	NaN	NaN	NaN	NaN	NaN	NaN	NaN	NaN	NaN	NaN	NaN	NaN	25.4488	26.0943	NaN	25.2224	NaN	NaN	26.0046
	0	NaN	Q3TMB8;P54822;E9Q0A0;E9Q3T7;E9Q242;A8KBY9	Adenylosuccinate lyase	Adsl;adsl	2	54865	0	36773	NaN	NaN	NaN	NaN	NaN	NaN	NaN	NaN	NaN	NaN	NaN	NaN	NaN	NaN	NaN	NaN	NaN	NaN	NaN	NaN	NaN	NaN	NaN	NaN	NaN	NaN	NaN	NaN	NaN	NaN	NaN	NaN	NaN	NaN	NaN	NaN	NaN	NaN	NaN	NaN
	1.1163	0.22941	Q3TMH2	Secernin-3	Scrn3	4	47661	0	13988	25.9466	26.4009	26.209	26.1915	26.6344	26.3129	26.1835	26.3896	25.9933	NaN	25.646	25.2451	26.0755	25.9856	26.1781	26.0819	26.4533	NaN	26.2823	26.1377	25.6268	NaN	NaN	NaN	NaN	NaN	NaN	NaN	NaN	NaN	NaN	NaN	NaN	26.4895	26.4895	26.6366	26.5402	26.4151	26.5629	26.6362
	0.348133	0.0432615	Q3TML0;Q3TJL8;Q3THH1;Q922R8;Q9DAB4	Protein disulfide-isomerase A6	Pdia6	9	48689	0	41785	27.6029	27.719	27.6353	27.6621	27.7619	27.8303	28.1136	27.9101	27.8952	27.7439	28.0165	27.8895	27.7832	27.9515	28.0386	27.9283	28.2645	28.0842	27.9034	28.0241	28.0058	28.02	27.8798	NaN	27.3666	27.7252	28.0878	27.5172	27.7963	28.074	27.9066	NaN	27.4078	27.8721	27.9074	27.7946	27.8588	28.0742	27.8612	28.0613
	0.584599	-0.124958	Q3TMT4;Q3THE7;A7VL18;Q9JLJ2;Q3UDG0;Q3V1N7;Q3U367;Q3TG52	4-trimethylaminobutyraldehyde dehydrogenase	Aldh9a1	10	53529	0	36622	28.5766	28.0951	28.2797	28.3558	28.0914	28.0452	28.389	28.1834	27.5237	28.0154	27.7599	27.7803	27.8911	28.0408	27.9998	27.9786	28.4982	28.3075	28.3184	28.2668	28.2977	NaN	NaN	NaN	NaN	NaN	NaN	NaN	NaN	NaN	NaN	NaN	NaN	28.1263	28.2029	28.5409	28.3015	27.7605	27.6225	27.8272
	1.0249	-0.291692	Q3TMU8;A0A0R4J1N0;O35098	Dihydropyrimidinase-related protein 4	Dpysl4	20	61927	0	208.8	30.0333	30.14	29.8917	30.0877	30.2061	30.2258	30.276	30.2363	30.1535	30.3664	30.281	30.2696	30.2129	30.2041	30.2674	30.2284	30.6081	30.537	30.4264	30.5235	30.4965	28.407	29.8939	29.5817	29.4215	29.6236	28.9413	29.5801	29.4135	29.3356	29.487	29.2543	29.3622	30.2467	30.387	30.2789	30.3054	30.5311	30.5562	30.416
	0.0891056	0.0243647	Q3TMZ1;Q3TJ21;Q922Q4;Q3UTR5;Q922W5	Pyrroline-5-carboxylate reductase;Pyrroline-5-carboxylate reductase 2;Pyrroline-5-carboxylate reductase 1, mitochondrial	Pycr2;Pycr1	4	33659	0	96397	25.8299	25.5387	NaN	25.6916	25.3492	25.3616	NaN	24.7704	NaN	NaN	NaN	NaN	25.2274	25.3392	NaN	24.6994	24.87	25.447	25.8526	26.2261	25.8766	NaN	NaN	NaN	NaN	NaN	NaN	NaN	NaN	NaN	NaN	NaN	NaN	25.7661	25.6063	25.5824	25.6539	25.5835	25.5666	25.5288
	0.474705	0.100094	Q3TN35;Q8BJU0	Small glutamine-rich tetratricopeptide repeat-containing protein alpha	Sgta	7	34194	0	26105	27.2727	27.4489	27.3041	27.3635	27.4525	27.267	27.2962	27.3409	27.5024	27.1863	27.3714	27.3591	27.1496	27.1439	27.1261	27.1399	27.7138	27.6299	27.4768	27.4534	27.5222	28.4926	NaN	NaN	26.9076	NaN	NaN	NaN	NaN	27.5186	27.2797	NaN	26.8191	27.4776	27.5295	27.2496	27.4239	27.2849	27.1148	27.2612
	0.223823	-0.073733	Q3TN93;Q3T992;Q66K07;Q8R317	Ubiquilin-1	Ubqln1	2	58678	0	45815	25.7695	25.949	25.4716	25.8621	25.8703	26.2276	NaN	25.475	NaN	NaN	25.7503	24.1654	NaN	NaN	NaN	NaN	25.2729	NaN	NaN	NaN	NaN	NaN	NaN	NaN	NaN	NaN	NaN	NaN	NaN	NaN	NaN	NaN	NaN	NaN	25.6589	25.6159	25.0526	26.0583	NaN	26.1591
	1.49187	0.311919	Q3TND1;P45878;Q3UND3	Peptidyl-prolyl cis-trans isomerase;Peptidyl-prolyl cis-trans isomerase FKBP2	Fkbp2	3	15344	0	63728	26.8658	26.6494	26.9059	26.7617	26.6879	26.9411	26.8743	26.8384	26.6955	NaN	NaN	25.1105	NaN	26.6253	26.7786	26.119	26.7848	26.3057	26.1207	26.4626	26.3031	NaN	NaN	NaN	NaN	NaN	NaN	NaN	NaN	NaN	NaN	NaN	NaN	27.0379	26.9549	26.9812	26.9918	27.5184	27.5243	27.5881
	0	NaN	Q3TNN8;F8VQK3		Gucy1a2	1	37474	0.0020202	31823	NaN	NaN	NaN	NaN	NaN	NaN	NaN	NaN	NaN	NaN	NaN	NaN	NaN	NaN	NaN	NaN	NaN	NaN	NaN	NaN	NaN	NaN	NaN	NaN	NaN	NaN	NaN	NaN	NaN	NaN	NaN	NaN	NaN	NaN	NaN	NaN	NaN	NaN	NaN	NaN
	0	NaN	Q3TPD9;Q3UJ53;Q3U2X5;Q64133	Amine oxidase [flavin-containing] A	Maoa	2	58786	0	41112	NaN	NaN	NaN	NaN	NaN	NaN	NaN	NaN	NaN	NaN	NaN	NaN	NaN	NaN	NaN	NaN	NaN	NaN	NaN	NaN	NaN	NaN	NaN	NaN	NaN	NaN	NaN	NaN	NaN	NaN	NaN	NaN	NaN	NaN	NaN	NaN	NaN	NaN	NaN	NaN
	0.0342301	-0.0044961	Q3TPI3;Q3UHH4;Q3URK9;E9QKC6;Q9ESN6;Q8CA33	Tripartite motif-containing protein 2	Trim2	14	81426	0	145.87	28.8496	28.7606	28.8391	28.8058	28.9092	28.8928	28.7348	28.8477	28.7273	28.8912	29.0199	28.8844	28.6614	28.916	28.8295	28.8061	29.2542	29.0002	29.2564	29.2197	29.1631	NaN	NaN	NaN	NaN	NaN	NaN	NaN	NaN	NaN	NaN	NaN	NaN	28.7464	28.8117	29.0888	28.8901	28.6664	29.0081	28.8872
	1.71667	-0.335777	Q3TPT3;H6RXZ1;P46096	Synaptotagmin-1	Syt1	24	47435	0	323.31	32.8997	32.8227	32.7552	32.8617	32.9794	32.8683	32.8839	32.9114	32.7321	32.7466	32.7525	32.7438	32.5804	32.7201	32.7287	32.678	33.2078	33.0001	32.8652	32.6508	32.8458	32.0779	32.1079	30.8698	31.788	32.219	32.2593	32.3042	32.2613	32.0786	32.3327	32.2685	32.2306	32.737	32.5871	32.7799	32.7037	32.6983	32.7058	32.7035
	0.0838849	-0.0104531	Q3TPZ5;Q99KJ8	Dynactin subunit 2	Dctn2	16	44116	0	251.73	29.4375	29.5233	29.3208	29.481	29.6642	29.4962	29.6843	29.6173	29.5024	29.6051	29.6052	29.5717	29.3755	29.4132	29.447	29.4122	29.9255	29.9461	29.7724	29.4947	29.7496	29.4578	29.6136	NaN	28.9528	29.3699	29.1989	29.4209	29.333	29.3851	29.5596	29.3576	29.4369	29.5459	29.4775	29.503	29.5091	29.6164	29.7082	29.6793
	0.178032	0.0238935	Q3TQ70;P62874;Q3U1B1;H3BKR2	Guanine nucleotide-binding protein G(I)/G(S)/G(T) subunit beta-1	Gnb1	11	37377	0	323.31	33.4245	33.3519	33.5799	33.3887	33.4799	33.5274	33.5065	33.5047	33.4614	33.4495	33.4897	33.467	33.5441	33.6615	33.5254	33.5783	33.9172	33.0868	33.0063	33.2305	33.1109	33.3928	33.6045	33.8873	33.6425	33.331	33.1762	33.378	33.2976	33.6856	33.5149	33.7552	33.6554	33.3276	33.3476	33.3282	33.3345	33.5372	33.4811	33.3955
	0.367526	0.116195	Q3TQC6;Q3UVU8;D3Z6F4;E9QAR5;D3Z508;Q3TSN1;D3Z709;Q3UHD8;Q9D415	Disks large-associated protein 1	Dlgap1	2	59239	0	56191	NaN	NaN	NaN	NaN	26.0296	NaN	NaN	24.4447	25.6093	NaN	NaN	24.0243	NaN	26.0363	25.6087	25.2533	24.6666	NaN	NaN	NaN	NaN	NaN	NaN	NaN	NaN	NaN	NaN	NaN	NaN	NaN	NaN	NaN	NaN	25.7538	NaN	NaN	24.1688	26.0211	25.9851	25.9888
	1.65352	-0.159744	Q3TQP7;Q8QZT1	Acetyl-CoA acetyltransferase, mitochondrial	Acat1	19	44802	0	323.31	31.2543	31.193	31.218	31.224	31.2765	31.2063	31.3007	31.2617	31.0913	31.0018	30.985	31.0268	31.2442	31.3176	31.2044	31.2562	31.6098	31.2709	31.3693	31.3696	31.3373	31.0759	30.5976	NaN	30.2715	30.875	30.8003	30.9867	30.8894	30.916	30.8312	30.7971	30.849	31.3358	31.1841	31.3937	31.3072	31.2524	31.1723	31.0991
	0.562329	-0.247756	Q3TQY2;Q8CBY8	Dynactin subunit 4	Dctn4	4	52241	0	13998	NaN	25.3303	25.6673	24.3303	NaN	25.8058	NaN	24.2208	NaN	NaN	NaN	NaN	26.0534	26.3855	25.7947	26.0982	25.2916	25.1763	NaN	NaN	23.5913	NaN	NaN	NaN	NaN	NaN	NaN	NaN	NaN	NaN	NaN	NaN	NaN	26.3293	25.8371	NaN	25.5191	NaN	25.1782	25.6959
	0.00622339	0.00083828	Q3TQZ7;Q80W82;Q80W81;Q78GB8;Q8C9D4;Q80W80;E9QN59;Q61831;A0A0G2JG69;Q3V398;A0A0G2JGL2;Q8C094;Q5NCK8;Q9WTU6	Mitogen-activated protein kinase;Mitogen-activated protein kinase 10;Mitogen-activated protein kinase 9	Mapk10;Mapk9	2	48003	0	84943	NaN	25.5204	25.6409	24.5204	25.6132	25.6865	25.7107	25.6708	NaN	NaN	NaN	NaN	25.4705	25.3747	25.5224	25.4572	25.4015	NaN	NaN	25.2003	23.6153	NaN	NaN	NaN	NaN	NaN	NaN	NaN	NaN	NaN	NaN	NaN	NaN	25.5808	25.5708	25.593	25.5816	NaN	25.6592	NaN
	1.92558	0.317231	Q3TR90;Q9JMG7;Q9Y3E1	Hepatoma-derived growth factor-related protein 3	Hdgfrp3;HDGFRP3	3	19822	0	11.68	NaN	NaN	NaN	NaN	27.1407	NaN	NaN	25.5558	NaN	27.0618	NaN	25.4768	NaN	NaN	27.0401	25.4551	25.4966	NaN	27.3991	NaN	25.8141	27.4403	27.3759	NaN	26.8235	NaN	NaN	NaN	NaN	NaN	NaN	NaN	NaN	27.5622	NaN	27.5987	26.9956	NaN	27.2996	NaN
	0.644209	0.158134	Q3TRH2;Q3U8F5;Q9D8W5;B1AT36	26S proteasome non-ATPase regulatory subunit 12	Psmd12	6	48328	0	21093	NaN	26.0846	26.2927	25.0846	26.2941	NaN	NaN	24.7092	NaN	NaN	NaN	NaN	26.0594	26.0932	25.5417	25.9192	25.4964	NaN	NaN	NaN	NaN	NaN	NaN	NaN	NaN	NaN	NaN	NaN	NaN	NaN	NaN	NaN	NaN	25.8212	26.4363	25.9418	26.0918	26.3005	26.1794	26.2578
	1.70672	-0.128175	Q3TRJ1;Q9EQH3;Q3TKU6;Q3TJ43;Q96QK1;Q3UQJ1	Vacuolar protein sorting-associated protein 35	Vps35;VPS35	20	91712	0	301.38	29.7094	29.7064	29.6021	29.7079	29.8429	29.8617	29.81	29.8384	29.8514	29.7516	29.855	29.8201	29.6228	29.5623	29.6681	29.6184	30.1557	29.2429	29.4683	29.2513	29.3247	29.5627	29.6832	NaN	29.0393	29.5874	29.591	29.6182	29.5989	29.8584	29.8725	29.6498	29.7971	29.276	29.3285	29.3005	29.3018	29.6498	29.7006	29.6504
	0.866232	-0.179401	Q3TS44;Q9R1P4;Q8BTU5;A0A1B0GS70	Proteasome subunit alpha type;Proteasome subunit alpha type-1	Psma1	12	29546	0	80092	28.604	28.4253	28.1315	28.5174	28.667	28.3133	28.6176	28.5409	28.4775	28.458	28.4432	28.4596	28.4403	28.4932	28.5166	28.4837	28.8869	28.4851	28.5231	28.4885	28.499	NaN	27.4497	NaN	25.8647	27.5785	28.0651	27.7551	27.8138	27.9144	28.8667	28.1399	28.3665	28.4692	28.6369	28.4621	28.525	28.6748	28.5801	28.646
	0	NaN	Q3TSL8;B6ID68;E9Q9P4;F7BHL0;J3QP84;F6V0P5;F6XW53;F6ZSN2;E3VS02;E3VS01;E3VS00;E3VS04;E3VRZ4;E3VRZ3;E3VRY7;E3VRY6;E3VRY5;F6WSZ3;J3QN27;J3QMT8;E3VRZ6;E3VRY4;E3VRZ2;E3VRZ1;E3VRY8;E3VRZ9;E3VRZ7;E3VRZ8;A0A087WQ41;E3VRY9;C3VLD3;E3VRZ0;A0A087WSJ2;A0A087WRS4;A0A087WQN5;Q08460;Q12791	Calcium-activated potassium channel subunit alpha-1	Kcnma1;KCNMA1	1	35945	0	68652	NaN	NaN	NaN	NaN	NaN	NaN	NaN	NaN	NaN	NaN	NaN	NaN	NaN	NaN	NaN	NaN	NaN	NaN	NaN	NaN	NaN	NaN	NaN	NaN	NaN	NaN	NaN	NaN	NaN	NaN	NaN	NaN	NaN	NaN	NaN	NaN	NaN	NaN	NaN	NaN
	0.638632	-0.216412	Q3TSX8;Q80TT4;Q9CZW5	Mitochondrial import receptor subunit TOM70	Tomm70a	16	67571	0	152.36	29.2573	28.8848	29.0204	29.083	29.0962	29.1845	29.2987	29.1955	28.553	28.7189	28.7816	28.6877	29.1191	29.1005	29.0357	29.0855	29.435	28.4171	28.7486	28.8477	28.6826	27.9463	28.5656	NaN	27.704	28.2541	28.1696	NaN	27.6275	27.2758	NaN	NaN	25.6908	28.9717	29.3043	29.2782	29.1924	28.8149	28.8318	28.759
	1.02206	0.118627	Q3TT11;P51660;Q3UHW2	Peroxisomal multifunctional enzyme type 2;(3R)-hydroxyacyl-CoA dehydrogenase;Enoyl-CoA hydratase 2	Hsd17b4	7	79.49	0	11216	NaN	NaN	26.3921	NaN	26.434	26.5923	NaN	25.9304	26.2193	NaN	NaN	24.6343	NaN	NaN	NaN	NaN	25.2456	26.1923	26.2593	NaN	25.6412	NaN	NaN	NaN	NaN	NaN	NaN	NaN	NaN	NaN	NaN	NaN	NaN	26.4751	NaN	26.4713	25.8882	26.6298	26.5246	26.402
	0	NaN	Q3TT51;P12961	Neuroendocrine protein 7B2;N-terminal peptide;C-terminal peptide	Scg5	1	23866	0	38781	NaN	NaN	NaN	NaN	NaN	NaN	NaN	NaN	NaN	NaN	NaN	NaN	NaN	NaN	NaN	NaN	NaN	NaN	NaN	NaN	NaN	NaN	NaN	NaN	NaN	NaN	NaN	NaN	NaN	NaN	NaN	NaN	NaN	NaN	NaN	NaN	NaN	NaN	NaN	NaN
	0.630029	0.0644966	Q3TT92;E9PWE8;Q62188;Q3TAS8	Dihydropyrimidinase-related protein 3	Dpysl3	21	61779	0	276.05	30.3893	30.2783	30.267	30.3348	30.5095	30.3685	30.3491	30.4108	30.5057	30.3909	30.483	30.4607	30.3327	30.2924	30.3305	30.3187	30.7921	30.2634	30.1532	30.3913	30.2726	30.7219	30.5359	NaN	30.047	30.7892	30.7102	30.6228	30.709	30.4861	30.4235	30.5414	30.4845	30.2732	30.3322	30.4252	30.3449	30.4003	30.3698	30.4213
	0	NaN	Q3TTE4;Q3U3B9;Q9D5V6	Synapse-associated protein 1	Syap1	1	17378	0.0084547	24384	NaN	NaN	NaN	NaN	NaN	NaN	NaN	NaN	NaN	NaN	NaN	NaN	NaN	NaN	NaN	NaN	NaN	NaN	NaN	NaN	NaN	NaN	NaN	NaN	NaN	NaN	NaN	NaN	NaN	NaN	NaN	NaN	NaN	NaN	NaN	NaN	NaN	NaN	NaN	NaN
	0.233652	-0.0408878	Q3TU85;Q3TAI8;A1E2B8;Q61696;P17879;P0DMV9;P0DMV8	Heat shock 70 kDa protein 1A;Heat shock 70 kDa protein 1B	Hspa1b;Hspa1a;HSPA1B;HSPA1A	7	70078	0	28275	27.3611	27.4923	27.0804	27.4282	27.4008	27.2906	27.4181	27.3709	27.5812	27.6799	27.5856	27.6163	27.5989	27.554	27.5162	27.5568	27.8866	27.4496	27.721	27.7096	27.6321	NaN	NaN	NaN	NaN	NaN	NaN	NaN	NaN	NaN	NaN	NaN	NaN	27.3881	27.0777	27.2846	27.2558	27.4864	27.646	27.856
	1.37008	-0.166462	Q3TUA1;Q5FWJ5;P61979;Q3TJ38;B2M1R6;Q3TL71;Q3U9Q3;Q3U6X2;Q3TG17;H3BLL4;H3BK96;H3BKD0	Heterogeneous nuclear ribonucleoprotein K	Hnrnpk	20	51006	0	323.31	30.8932	30.9644	30.793	30.9292	31.0158	30.9934	31.0485	31.0194	31.0867	31.0498	31.0872	31.0747	30.9919	30.9944	31.0472	31.0114	31.4144	31.0404	31.1798	31.2586	31.1624	30.8655	30.9774	29.8051	30.6368	30.8501	30.7133	30.7463	30.7711	30.6077	30.6345	30.8605	30.7054	30.9796	30.8743	31.0537	30.9711	30.8774	30.9353	30.9099
	0	NaN	Q3TV20;Q61024;Q3TIA9	Asparagine synthetase [glutamine-hydrolyzing]	Asns	3	64286	0	61356	NaN	NaN	NaN	NaN	NaN	NaN	NaN	NaN	NaN	NaN	NaN	NaN	NaN	NaN	NaN	NaN	NaN	NaN	NaN	NaN	NaN	NaN	NaN	NaN	NaN	NaN	NaN	NaN	NaN	NaN	NaN	NaN	NaN	NaN	NaN	NaN	NaN	NaN	NaN	NaN
	0.191496	0.105338	Q3TVC5;Q9D0I9	Arginine--tRNA ligase, cytoplasmic	Rars	4	50774	0	57279	NaN	25.8337	NaN	24.8337	NaN	NaN	NaN	NaN	NaN	NaN	NaN	NaN	NaN	25.3163	25.4539	24.8018	23.9666	NaN	NaN	NaN	NaN	NaN	NaN	NaN	NaN	NaN	NaN	NaN	NaN	NaN	NaN	NaN	NaN	NaN	NaN	NaN	NaN	NaN	25.7043	NaN
	0.395902	-0.108203	Q3TVD9;Q99MR8;A0A0G2JF64	Methylcrotonoyl-CoA carboxylase subunit alpha, mitochondrial	Mccc1	2	54853	0	85295	25.5752	NaN	25.4771	24.5752	25.0908	NaN	25.4274	24.6839	25.1845	24.9904	NaN	24.5057	NaN	25.2434	25.4126	24.7455	25.1428	NaN	NaN	NaN	NaN	NaN	NaN	NaN	NaN	NaN	NaN	NaN	NaN	NaN	NaN	NaN	NaN	25.2371	NaN	NaN	23.6521	NaN	NaN	NaN
	0.944385	0.176292	Q3TVS1;Q6GR78;Q3TWF3;Q53ZT3;P12023;P08592;P05067;Q3TXI9	Amyloid beta A4 protein;N-APP;Soluble APP-alpha;Soluble APP-beta;C99;Beta-amyloid protein 42;Beta-amyloid protein 40;C83;P3(42);P3(40);C80;Gamma-secretase C-terminal fragment 59;Gamma-secretase C-terminal fragment 57;Gamma-secretase C-terminal fragment 50;C31	App;APP	5	65951	0	12256	26.6569	26.6742	26.9348	26.6656	26.7295	26.7788	26.6905	26.7334	26.0637	26.217	NaN	25.5574	26.5833	26.2971	26.5304	26.4755	26.8701	26.4858	26.5078	NaN	25.9119	26.6763	26.7144	NaN	26.1105	26.8151	27.6523	26.4302	27.0589	26.847	26.4162	26.6281	26.6411	26.7647	26.8286	26.7432	26.7793	26.8495	26.9014	26.9445
	1.9345	-0.256283	Q3TVS6;P10605;Q3TC17;Q6LAF6	Cathepsin B;Cathepsin B light chain;Cathepsin B heavy chain	Ctsb	9	37319	0	200.04	29.0627	29.0574	29.1234	29.06	29.2254	29.0381	29.1427	29.1374	29.2263	28.9977	29.4248	29.2268	28.8664	28.9329	28.9056	28.9019	29.5068	28.717	29.2479	29.0261	29.0132	28.8963	28.2745	NaN	28.0337	28.6423	28.5184	29.0598	28.7593	28.7427	28.7466	28.0364	28.5449	29.012	28.9616	29.3416	29.1152	28.9802	29.0259	29.1187
	0.0665073	0.023177	Q3TVU9;Q99L04	Dehydrogenase/reductase SDR family member 1	Dhrs1	3	34049	0	46857	NaN	NaN	25.98	NaN	25.5986	26.2693	NaN	25.3876	NaN	NaN	NaN	NaN	26.1298	26.2566	26.0147	26.1371	25.4734	26.0881	26.0553	NaN	25.4868	NaN	NaN	NaN	NaN	NaN	NaN	NaN	NaN	NaN	NaN	NaN	NaN	26.2575	25.9159	26.1861	26.1272	NaN	26.3695	NaN
	2.67554	-0.313512	Q3TVV6;Q8VEK3;G3XA10;O88568;Q8C290;Q3ULH5;Q3TGN5;Q3TXW2;Q3TWN5;Q3TS50	Heterogeneous nuclear ribonucleoprotein U	Hnrnpu;Gm28062	21	87945	0	160.53	30.0212	30.2123	30.1399	30.1199	30.2834	30.1069	30.3956	30.2668	29.9266	29.9742	30.0832	29.9962	30.2041	30.2263	30.1878	30.2061	30.5675	30.4316	30.5127	30.4531	30.4662	29.7739	29.7179	NaN	29.1612	29.5807	29.3872	29.1695	29.3889	29.7584	29.4685	29.4407	29.5632	30.2234	30.0177	30.1617	30.1368	29.7664	29.8266	29.797
	1.47358	0.21379	Q3TW21;Q3TJF2;Q9CZ30;B1AYJ9	Obg-like ATPase 1	Ola1	5	44742	0	56943	28.2	28.0991	28.1362	28.1505	28.2636	27.7384	27.895	27.9828	27.8807	28.2634	28.0187	28.063	28.0566	27.8442	27.9009	27.9367	28.4493	28.3166	28.3427	28.2141	28.2922	NaN	NaN	NaN	NaN	NaN	NaN	NaN	NaN	NaN	NaN	NaN	NaN	28.4888	28.1448	28.6732	28.4518	28.4163	28.5127	28.3067
	1.14522	-0.106863	Q3TW74;Q922D8;Q3UZH3;Q8BXX7	C-1-tetrahydrofolate synthase, cytoplasmic;Methylenetetrahydrofolate dehydrogenase;Methenyltetrahydrofolate cyclohydrolase;Formyltetrahydrofolate synthetase;C-1-tetrahydrofolate synthase, cytoplasmic, N-terminally processed	Mthfd1	12	101.17	0	23456	27.126	26.8267	27.1982	26.9841	27.3303	27.1816	27.2889	27.2683	27.0711	27.0076	27.3486	27.1502	27.3288	27.2413	27.3353	27.3024	27.6132	27.0656	27.2615	27.0376	27.125	NaN	NaN	NaN	NaN	NaN	NaN	NaN	NaN	NaN	NaN	NaN	NaN	27.2045	27.0885	27.195	27.1636	26.9919	27.2745	27.1956
	0.274683	0.0511179	Q3TWG5;Q8R1Q8;Q3TVT4	Cytoplasmic dynein 1 light intermediate chain 1	Dync1li1	10	56614	0	37356	27.5984	27.9866	27.7859	27.8055	28.0404	28.1642	27.5168	27.9333	27.7584	27.8356	27.9624	27.8546	28.172	28.0269	27.8673	28.0274	28.3212	27.2535	27.3657	27.7611	27.4769	NaN	NaN	NaN	NaN	NaN	NaN	NaN	NaN	NaN	NaN	NaN	NaN	27.9653	27.8293	27.6031	27.8069	28.1033	28.2263	28.0563
	1.08238	0.279134	Q3TWM9;Q3UAS4;Q3UE29;E9PZ00;Q3TXJ0;Q8BFQ1;Q3U8C4;Q3U897;Q3U825;Q3U5W2;Q3TXP9;Q3TWL8;Q3TWE9;Q3TKB2;Q3TIT5;Q3TID4;K3W4L3;B2RUD7;Q3UFE8;J3QPG5;Q61207;Q3TWF9;Q3TKK3	Prosaposin	Psap	7	58298	0	130.44	28.7208	28.6248	28.7766	28.6736	29.4295	29.3889	29.3212	29.3805	29.0355	28.9868	29.1693	29.066	29.1174	28.9302	29.0063	29.02	29.4785	28.6004	28.4189	28.3348	28.4557	29.2402	28.9827	NaN	28.5322	29.6393	28.1916	28.7674	28.9902	29.9519	30.0921	30.0648	30.0375	29.2127	29.1187	29.2107	29.1814	29.7044	29.6462	29.6126
	0	NaN	Q3TWZ9;Q3TJ95;A2VCP8;F7BHJ0		Cltb	1	23174	0	38028	NaN	NaN	NaN	NaN	NaN	NaN	NaN	NaN	NaN	NaN	NaN	NaN	NaN	NaN	NaN	NaN	NaN	NaN	NaN	NaN	NaN	NaN	NaN	NaN	NaN	NaN	NaN	NaN	NaN	NaN	NaN	NaN	NaN	NaN	NaN	24.0641	32.4449	NaN	NaN	NaN
	0.305731	0.0530275	Q3TXR5;A0A140T8L5;Q9DC49;F6YTZ4;Q58EU3;Q3TXS9;Q3TL20;J3QMG5;P25444;P15880;D3YVC1;E9Q1N8;Q3TLE5;Q3TI78;Q3UB36;D3YWJ3;O89072	40S ribosomal protein S2	Rps2;Gm6576;Gm5786;RPS2;Gm18025	6	24206	0	20788	27.0619	27.1243	27.057	27.0934	27.1752	27.0325	27.1924	27.1352	27.3605	27.3386	27.4184	27.3729	27.3009	27.1591	27.2868	27.2504	27.6294	27.1932	27.0947	26.7367	27.0212	NaN	NaN	NaN	NaN	NaN	NaN	NaN	NaN	NaN	NaN	NaN	NaN	27.5325	27.3867	27.5701	27.4986	27.1532	27.611	27.321
	0	NaN	Q3TXR9;P20060	Beta-hexosaminidase;Beta-hexosaminidase subunit beta	Hexb	2	61115	0.0024546	28967	NaN	NaN	NaN	NaN	NaN	NaN	NaN	NaN	NaN	NaN	NaN	NaN	NaN	NaN	NaN	NaN	NaN	24.722	NaN	NaN	33.1028	NaN	NaN	NaN	NaN	NaN	NaN	NaN	NaN	NaN	NaN	NaN	NaN	NaN	NaN	NaN	NaN	NaN	NaN	NaN
	1.11536	0.257838	Q3TXS7;Q8BU34;Q8CGG2;Q05CG9;Q8CGI9;Q5HZG6;A0JLU3	26S proteasome non-ATPase regulatory subunit 1	Psmd1	8	105.73	0	45965	27.6699	27.1087	27.5174	27.4164	27.6264	27.5131	27.6077	27.5832	26.7907	27.0505	26.6366	26.8361	27.9494	27.7073	27.9345	27.8679	27.896	27.6479	27.1603	27.0083	27.2987	NaN	NaN	NaN	NaN	NaN	NaN	NaN	NaN	NaN	NaN	NaN	NaN	27.6528	27.4075	27.4977	27.5229	28.1861	27.9396	27.7398
	0.85289	-0.118352	Q3TYE5;A0A087WP80;Q62813;Q8BLK3	Limbic system-associated membrane protein	Lsamp	12	37.31	0	204.19	30.4627	30.4072	30.489	30.4352	30.4976	30.6045	30.6291	30.5782	30.3926	30.389	30.4685	30.4172	30.5034	30.5735	30.4607	30.5133	30.9068	30.3561	30.6299	30.4747	30.4913	29.8205	29.9389	31.1077	30.4138	30.0543	30.2556	30.3591	30.2285	30.5617	30.6055	30.5596	30.5758	30.2346	30.2764	30.2326	30.248	30.3984	30.3861	30.2831
	0	NaN	Q3TYE9;C1IE02;Q8VCD6	Receptor expression-enhancing protein;Receptor expression-enhancing protein 2	Reep2	2	12273	0	61851	NaN	NaN	NaN	NaN	NaN	NaN	NaN	NaN	NaN	NaN	NaN	NaN	NaN	NaN	NaN	NaN	NaN	NaN	NaN	NaN	NaN	NaN	NaN	NaN	NaN	NaN	NaN	NaN	NaN	NaN	NaN	NaN	NaN	NaN	NaN	NaN	NaN	NaN	NaN	NaN
	0	NaN	Q3TYJ0;Q9WUD1	STIP1 homology and U box-containing protein 1	Stub1	1	34911	0.0070956	24956	NaN	NaN	NaN	NaN	NaN	NaN	NaN	NaN	NaN	NaN	NaN	NaN	NaN	NaN	NaN	NaN	NaN	NaN	NaN	NaN	NaN	NaN	NaN	NaN	NaN	NaN	NaN	NaN	NaN	NaN	NaN	NaN	NaN	NaN	NaN	NaN	NaN	NaN	NaN	NaN
	0	NaN	Q3TYL7;Q3TU79;Q3TIT6;Q9QYJ3	DnaJ homolog subfamily B member 1	Dnajb1	3	27123	0	60181	NaN	NaN	NaN	NaN	NaN	NaN	NaN	NaN	NaN	NaN	NaN	NaN	NaN	NaN	NaN	NaN	NaN	NaN	NaN	NaN	NaN	NaN	NaN	NaN	NaN	NaN	NaN	NaN	NaN	NaN	NaN	NaN	NaN	NaN	NaN	NaN	NaN	26.2618	NaN	NaN
	0.280386	-0.163837	Q3TYV5;P16330	2,3-cyclic-nucleotide 3-phosphodiesterase	Cnp	1	47123	0	323.31	33.1184	33.0505	33.2727	33.0849	33.074	33.2738	33.025	33.1283	32.9495	32.9097	33.0622	32.9753	32.327	32.3623	32.2735	32.3214	33.345	33.1529	33.1666	33.0098	33.1115	32.7072	32.4856	29.7089	32.1098	33.0195	32.8721	32.9047	32.9335	33.8565	33.9987	33.8005	33.8876	32.5428	32.4712	32.4813	32.4988	32.987	32.9916	33.02
	0	NaN	Q3TZ84;Q91W69;D3Z550	Epsin-3	Epn3;Epn1	1	65.16	0	34198	NaN	NaN	NaN	NaN	NaN	NaN	NaN	NaN	NaN	NaN	NaN	NaN	NaN	NaN	NaN	NaN	NaN	NaN	NaN	NaN	NaN	NaN	NaN	NaN	NaN	NaN	NaN	NaN	NaN	NaN	NaN	NaN	NaN	NaN	NaN	NaN	NaN	NaN	NaN	NaN
	0.395605	0.117524	Q3TZE2;Q7TQG7;Q9R1V4	Disintegrin and metalloproteinase domain-containing protein 11	Adam11	4	84038	0	92722	26.4131	26.0658	26.2126	26.2499	NaN	NaN	26.4217	24.8367	NaN	NaN	NaN	NaN	NaN	NaN	NaN	NaN	25.1159	NaN	NaN	NaN	NaN	NaN	NaN	NaN	NaN	NaN	NaN	NaN	NaN	NaN	NaN	NaN	NaN	NaN	NaN	NaN	NaN	NaN	26.474	26.7877
	0.2247	-0.0582022	Q3U125;Q9CYH2;D3Z0A8;D3YYG8;D3Z398;D3Z252	Redox-regulatory protein FAM213A	Fam213a	6	25682	0	14.53	27.5688	27.4833	27.2912	27.5267	27.3141	27.0582	27.131	27.1719	26.866	26.9259	27.2067	27.0073	26.7704	26.9685	27.1461	26.9698	27.5783	27.3841	27.0892	27.5595	27.3571	27.2228	27.1768	NaN	26.615	NaN	NaN	NaN	NaN	NaN	NaN	NaN	NaN	27.4667	27.3122	27.6074	27.4671	27.0954	26.5737	27.0741
	0.308246	0.0586094	Q3U1J4;Q91YC8	DNA damage-binding protein 1	Ddb1	7	126.85	0	51966	27.4113	27.2517	27.5468	27.3337	27.6984	27.7634	27.7148	27.7258	27.5802	27.7487	27.6814	27.6718	27.5284	27.5226	27.6391	27.5644	28.0126	27.5438	27.4986	27.7819	27.6136	28.0057	27.0954	NaN	27.0362	27.748	27.6042	27.8532	27.7388	27.8637	27.4804	28.3569	27.9451	27.5272	27.4613	27.5571	27.5157	27.5011	27.8547	27.653
	1.87104	0.206905	Q3U1V3;Q99MK8;Q7TS64;E9PW16;F6QY34;Q3UYH7	Beta-adrenergic receptor kinase 1;Beta-adrenergic receptor kinase 2	Adrbk1;Adrbk2	6	79638	0	11439	NaN	NaN	25.9946	NaN	25.7519	25.7672	25.8606	25.794	25.8481	NaN	NaN	24.2631	25.7666	26.052	25.9458	25.9262	25.7073	25.7883	26.1524	25.8108	25.927	NaN	NaN	NaN	NaN	NaN	NaN	NaN	NaN	NaN	NaN	NaN	NaN	26.4396	26.0302	26.1128	26.2053	26.2481	NaN	25.8646
	0	NaN	Q3U281;Q0VGU0;Q9CQC9	GTP-binding protein SAR1b	Sar1b	1	22.31	0	42507	NaN	NaN	NaN	NaN	NaN	NaN	NaN	NaN	NaN	NaN	NaN	NaN	NaN	NaN	NaN	NaN	NaN	NaN	NaN	NaN	NaN	NaN	NaN	NaN	NaN	NaN	NaN	NaN	NaN	NaN	NaN	NaN	NaN	NaN	NaN	NaN	NaN	NaN	NaN	NaN
	0	NaN	Q3U2F9;Q3THF3;P29387;Q3TY18	Guanine nucleotide-binding protein subunit beta-4	Gnb4	2	37391	0	65105	NaN	NaN	NaN	NaN	NaN	NaN	NaN	NaN	NaN	NaN	NaN	NaN	NaN	NaN	NaN	NaN	NaN	NaN	NaN	NaN	NaN	NaN	NaN	NaN	NaN	NaN	NaN	NaN	NaN	NaN	NaN	NaN	NaN	NaN	NaN	NaN	NaN	NaN	NaN	NaN
	0.431781	-0.0985097	Q3U2G2;Q571M2;Q99L75;Q61316	Heat shock 70 kDa protein 4	Hspa4	39	94208	0	323.31	31.292	31.3023	31.134	31.2972	31.1707	31.1914	31.2867	31.2172	31.1054	31.1338	31.2125	31.1513	31.0035	31.0622	31.1122	31.06	31.5851	30.9319	31.0311	31.1004	31.0228	31.1171	31.2708	29.5441	30.824	31.0554	31.0313	31.1611	31.0837	31.2798	31.2644	31.1948	31.2468	31.115	31.1693	31.1515	31.1454	31.2089	31.2262	31.3142
	1.24057	-0.150438	Q3U2J2;Q3TD17;P17809	Solute carrier family 2, facilitated glucose transporter member 1	Slc2a1	3	54.07	0	8676	26.6919	26.6606	26.3189	26.6763	26.5231	26.8756	26.5906	26.6714	26.4945	NaN	26.7659	26.0516	26.4727	26.4008	26.4108	26.4284	26.8629	NaN	NaN	NaN	NaN	NaN	NaN	NaN	NaN	NaN	NaN	NaN	NaN	NaN	NaN	NaN	NaN	26.2984	26.1199	26.5896	26.3491	26.4091	26.5241	26.3263
	0.921558	-0.154832	Q3U344;P61205;Q8BSL7	ADP-ribosylation factor 3;ADP-ribosylation factor 2	Arf3;Arf2	2	20601	0	278.01	32.0044	32.0589	31.9825	32.0319	31.8213	31.9428	31.9926	31.9207	31.8308	31.8525	31.979	31.8889	31.9508	32.0153	31.9077	31.9586	32.3618	31.4193	31.3942	31.4949	31.4367	31.3768	31.6442	32.0095	31.7003	31.5069	31.5415	31.4932	31.514	32.7275	32.5622	32.0396	32.4717	31.5638	31.6624	31.587	31.605	31.8961	31.78	31.7048
	0.841298	-0.177376	Q3U379;Q9QZF2;Q8CD04;Q3U3U3	Glypican-1;Secreted glypican-1	Gpc1	3	61359	0	70008	26.0887	26.3526	26.0906	26.2267	26.4534	NaN	26.2188	25.7559	NaN	NaN	NaN	NaN	NaN	NaN	NaN	NaN	25.4001	NaN	NaN	NaN	NaN	NaN	NaN	NaN	NaN	NaN	NaN	NaN	NaN	NaN	NaN	NaN	NaN	25.8342	NaN	26.1621	25.4225	26.0248	26.2339	25.7282
	0.18761	-0.051674	Q3U3C4;Q3TRJ7;Q62419;Q3TJB4	Endophilin-A2	Sh3gl1	5	41532	0	80333	26.6063	26.5463	26.4246	26.5766	26.9696	26.7749	26.3892	26.7309	26.7356	26.0635	26.5392	26.4727	NaN	26.8236	NaN	25.2386	26.7596	NaN	27.0834	NaN	25.4985	NaN	NaN	NaN	NaN	NaN	NaN	NaN	NaN	NaN	NaN	NaN	NaN	26.2187	26.2415	26.5969	26.363	26.6146	26.457	NaN
	0	0.0139303	Q3U3S0;P58404;V9GXE7	Striatin-4	Strn4	3	80964	0	67468	NaN	NaN	NaN	NaN	NaN	NaN	26.2572	24.6723	NaN	NaN	26.1086	24.5236	26.1922	NaN	26.214	25.6182	25.0241	NaN	NaN	25.867	24.282	NaN	NaN	NaN	NaN	NaN	NaN	NaN	NaN	NaN	NaN	NaN	NaN	NaN	NaN	NaN	NaN	NaN	NaN	26.2069
	1.29236	-0.292366	Q3U3T6;Q3U335;Q99KH8;D3Z359;Q3U6Y0;Q9Z2W1	Serine/threonine-protein kinase 24;Serine/threonine-protein kinase 24 35 kDa subunit;Serine/threonine-protein kinase 24 12 kDa subunit;Serine/threonine-protein kinase 25	Stk24;Stk25	5	47954	0	8195	NaN	NaN	NaN	NaN	26.3882	26.4866	26.0058	26.308	26.0672	26.1178	26.114	26.0999	26.4172	NaN	26.192	25.7241	26.0638	26.2496	NaN	26.3142	25.6973	NaN	NaN	NaN	NaN	NaN	NaN	NaN	NaN	NaN	NaN	NaN	NaN	25.5626	25.6218	26.225	25.8355	NaN	25.7416	NaN
	0.610555	0.1153	Q3U489;Q3UYL0;Q9WUR9;A2ARF6;F6TEU8	Adenylate kinase 4, mitochondrial	Ak4	6	25061	0	24993	27.6722	27.6869	27.5868	27.6796	27.572	27.7356	27.7651	27.6933	27.398	27.3124	27.3736	27.3618	27.8543	28.0093	27.6606	27.8484	28.0637	28.0228	27.9734	27.7637	27.9243	NaN	NaN	NaN	NaN	NaN	NaN	NaN	NaN	NaN	NaN	NaN	NaN	28.1339	28.1069	28.1714	28.1377	27.6075	27.6987	27.5219
	0.339232	0.0811056	Q3U4H0;Q61166	Microtubule-associated protein RP/EB family member 1	Mapre1	6	30016	0	24834	26.8941	NaN	26.7829	25.8941	27.3372	27.4067	27.3551	27.3667	27.2393	NaN	27.5138	26.7981	27.2654	27.2566	27.5086	27.3484	27.4253	26.7938	NaN	27.3519	26.5147	NaN	NaN	NaN	NaN	NaN	NaN	NaN	NaN	NaN	NaN	NaN	NaN	27.6671	27.3737	27.3995	27.4863	27.3228	27.651	27.6065
	1.5257	-0.498344	Q3U4K3;Q3U422;Q91WP8		Ndufv3	2	49891	0	19.59	NaN	26.4625	NaN	25.4625	26.9191	NaN	26.4683	26.1263	26.5145	NaN	26.8715	26.1191	NaN	27.3096	26.9015	26.5349	26.4456	27.7754	27.9308	27.3674	27.7102	NaN	NaN	NaN	NaN	NaN	NaN	NaN	NaN	NaN	NaN	NaN	NaN	26.3301	25.9757	26.7792	26.3993	NaN	26.5744	NaN
	0.510697	0.067994	Q3U4M7;Q3TW28;Q64514;Q3TB11;A0A087WRC0	Tripeptidyl-peptidase 2	Tpp2	9	138.39	0	14639	27.0075	26.9862	27.1205	26.9969	27.2184	26.9967	26.8644	27.0339	26.844	26.437	26.9232	26.7499	26.8993	26.9834	26.8723	26.9191	27.3553	26.8385	26.9258	26.9505	26.9057	NaN	NaN	NaN	NaN	NaN	NaN	NaN	NaN	NaN	NaN	NaN	NaN	26.8733	26.7609	26.9225	26.8538	26.9801	27.0646	27.0617
	0	NaN	Q3U4R0;Q3TGX0;Q9JKV5	Secretory carrier-associated membrane protein 4	Scamp4	1	25368	0	13221	NaN	NaN	NaN	NaN	NaN	NaN	NaN	NaN	NaN	NaN	NaN	NaN	NaN	NaN	NaN	NaN	NaN	NaN	NaN	NaN	NaN	NaN	NaN	NaN	NaN	NaN	NaN	NaN	NaN	NaN	NaN	NaN	NaN	NaN	NaN	NaN	NaN	NaN	NaN	NaN
	0.311689	-0.0379218	Q3U4U6;P80318;E9Q133;Q3U0I3;Q3UJP4;F6Q609	T-complex protein 1 subunit gamma	Cct3	18	60629	0	93272	29.6966	29.481	29.5676	29.5928	29.6195	29.5674	29.4623	29.5512	29.612	29.6659	29.572	29.6172	29.5164	29.5784	29.7033	29.6015	30.0038	29.5072	29.5073	29.5449	29.5199	29.2474	29.4469	NaN	28.7656	29.4152	29.5106	29.5986	29.5101	29.3563	29.2367	29.2917	29.2957	29.7311	29.7206	29.7341	29.7286	29.8022	29.7274	29.6632
	0.374942	0.102194	Q3U4W5;Q0PD54;P35279;D3YV69;A8KBS0	Ras-related protein Rab-6A	Rab6a;rab41	2	23545	0	97578	30.5944	30.5378	30.5009	30.5664	29.5665	30.5073	30.545	30.2714	30.3247	30.5289	30.6356	30.5021	30.1396	30.5686	30.383	30.3743	30.8422	30.1915	30.2209	30.0994	30.1715	30.9631	30.2255	NaN	30.0559	30.6812	30.6001	30.7575	30.681	31.0992	31.0528	31.1476	31.1004	29.9354	29.991	30.0154	29.981	30.4172	30.4748	30.3308
	0.448119	-0.0718783	Q3U4W8;P56399	Ubiquitin carboxyl-terminal hydrolase;Ubiquitin carboxyl-terminal hydrolase 5	Usp5	29	93354	0	279.94	30.4433	30.5761	30.5123	30.5112	30.6681	30.6212	30.6164	30.6354	30.6383	30.6936	30.5661	30.6336	30.6814	30.5178	30.5929	30.5989	31.0108	30.8204	30.9093	31.0785	30.9401	29.9086	30.5341	NaN	29.67	30.4364	30.2681	30.5195	30.4118	30.3727	30.4121	30.0514	30.2875	30.7448	30.7539	30.76	30.7529	30.7746	30.7509	30.665
	0	NaN	Q3U518;Q3TWG2;O08795	Glucosidase 2 subunit beta	Prkcsh	2	58792	0	54436	NaN	NaN	NaN	NaN	NaN	NaN	NaN	NaN	NaN	NaN	NaN	NaN	NaN	NaN	NaN	NaN	NaN	NaN	NaN	NaN	NaN	NaN	NaN	NaN	NaN	NaN	NaN	NaN	NaN	NaN	NaN	NaN	NaN	NaN	NaN	NaN	NaN	26.0283	NaN	NaN
	0.491283	-0.10759	Q3U548;Q8R0M2		Ugp2	1	55715	0	163.66	28.3396	28.1751	28.1606	28.2597	28.4268	28.4284	28.4684	28.4413	28.4343	28.4904	28.3692	28.4322	28.4893	28.4357	28.4491	28.4582	28.8078	28.3502	28.1223	28.4198	28.3029	27.9902	27.9961	NaN	27.4082	27.7738	NaN	NaN	26.1888	27.9401	NaN	27.4498	27.1307	28.6584	28.4041	28.5135	28.5291	28.614	28.7838	28.503
	0.6261	-0.186408	Q3U5I5;Q3U1Q4;Q60631;B1AT92	Growth factor receptor-bound protein 2	Grb2	8	25238	0	27216	27.9717	27.8638	27.8587	27.9188	27.8831	27.9671	28.0447	27.9665	27.7529	27.8785	28.2383	27.9715	28.0572	28.2273	28.1591	28.1496	28.4147	27.6195	27.6172	27.5402	27.5928	NaN	NaN	NaN	NaN	NaN	NaN	26.4937	24.9088	27.3134	27.3021	26.9899	27.2094	27.8108	28.0431	27.8679	27.9107	28.225	27.8113	28.1221
	0.489047	-0.158273	Q3U5K7;Q9EPX9;P21460;A2APX3	Cystatin-C	Cst3	4	15217	0	75419	28.9713	28.9977	28.8717	28.9846	28.797	28.5888	28.5383	28.6458	27.7998	27.9287	27.9192	27.8837	28.1524	27.9874	28.069	28.0712	28.8657	28.6811	28.5993	28.6241	28.6352	NaN	NaN	NaN	NaN	NaN	NaN	NaN	NaN	NaN	NaN	NaN	NaN	28.6077	28.5626	28.7748	28.6513	28.1829	28.2779	28.3161
	1.08731	0.116592	Q3U5U5;Q3U4D1;Q3TF14;P50247;Q5M9P0;Q8BPI7	Adenosylhomocysteinase	Ahcy	9	47786	0	83.89	28.072	28.2609	27.9215	28.1695	28.1144	28.4001	28.1094	28.2145	28.1104	27.8206	27.7827	27.9121	27.9586	27.9565	27.9086	27.9414	28.4601	27.9096	27.9512	27.8254	27.8963	NaN	NaN	NaN	NaN	NaN	NaN	NaN	NaN	NaN	NaN	NaN	NaN	28.0203	28.2311	28.1923	28.1508	28.2956	28.2631	28.3453
	0.0483806	0.0111174	Q3U6A2;Q8C2Q3;E9QL13;J3QN51;J3QPT3;B0LM42;F7BGR7	RNA-binding protein 14	Rbm14;Gm21992	4	66125	0	13841	26.1157	NaN	25.7583	25.1157	26.4961	26.1885	26.2133	26.3062	26.4378	26.2481	26.4572	26.3841	26.06	26.0918	26.0399	26.0641	26.4957	26.0578	26.2338	NaN	25.5635	NaN	NaN	NaN	NaN	NaN	NaN	NaN	NaN	NaN	NaN	NaN	NaN	26.3029	26.3271	26.167	26.2674	26.4527	26.2868	26.529
	0	NaN	Q3U6D7;O55100	Synaptogyrin-1	Syngr1	2	21294	0	11613	NaN	NaN	NaN	NaN	NaN	NaN	NaN	NaN	NaN	NaN	NaN	NaN	NaN	NaN	NaN	NaN	NaN	NaN	NaN	NaN	NaN	NaN	NaN	NaN	NaN	28.5957	NaN	28.6751	28.051	28.2743	28.564	29.4792	28.8681	NaN	NaN	NaN	NaN	NaN	NaN	NaN
	0.0326527	-0.0113459	Q3U6G1;E9PZC3;Q923D2;Q3TP34;E9PZC4;A0A0U1RPU7	Flavin reductase (NADPH)	Blvrb	2	22197	0	10457	24.6716	NaN	24.3578	23.6716	25.1139	24.9075	NaN	24.4294	NaN	24.5701	NaN	32.9509	24.9433	24.8336	24.9185	24.8992	24.6368	26.2269	26.133	26.411	26.2616	NaN	NaN	NaN	NaN	NaN	NaN	NaN	NaN	NaN	NaN	NaN	NaN	24.8106	NaN	NaN	23.2257	24.7157	NaN	NaN
	0	NaN	Q3U6I5;P14106;Q3US82;P02746	Complement C1q subcomponent subunit B	C1qb;C1QB	2	26751	0.0038536	27155	NaN	NaN	NaN	NaN	NaN	NaN	NaN	NaN	NaN	NaN	NaN	NaN	NaN	NaN	NaN	NaN	NaN	NaN	NaN	NaN	NaN	NaN	NaN	NaN	NaN	NaN	NaN	NaN	NaN	NaN	NaN	NaN	NaN	NaN	NaN	NaN	NaN	NaN	NaN	NaN
	0.541615	-0.127361	Q3U6L3;Q9QUH0;Q9D6F8	Glutaredoxin-1	Glrx	5	11871	0	14117	27.3634	27.0779	27.2324	27.2277	26.7494	NaN	26.645	26.1132	27.1041	27.2174	NaN	26.5769	27.3657	NaN	27.5304	26.8655	27.1677	27.477	27.1684	27.1956	27.2872	NaN	NaN	NaN	NaN	NaN	NaN	NaN	NaN	NaN	NaN	NaN	NaN	27.4486	27.3018	26.9246	27.2414	26.6444	26.8193	26.7887
	0.311252	0.0546678	Q3U6P5;Q9Z204	Heterogeneous nuclear ribonucleoproteins C1/C2	Hnrnpc	6	36905	0	35898	28.0977	28.0359	27.8391	28.0671	27.9042	28.2561	28.1815	28.1217	28.3315	28.1284	28.2619	28.2431	28.0145	27.9223	28.4634	28.1533	28.546	28.1605	28.1578	28.0843	28.1346	28.0711	27.94	NaN	27.4221	27.8225	27.9207	27.9132	27.8862	27.931	28.0235	27.9795	27.9785	28.5028	28.1071	28.579	28.4106	28.2601	28.4193	28.5065
	0.74191	0.235602	Q3U741;Q501J6;Q3TU25	Probable ATP-dependent RNA helicase DDX17	Ddx17	3	72584	0	18584	NaN	NaN	25.9209	NaN	NaN	25.374	NaN	23.789	NaN	NaN	NaN	NaN	25.6604	25.4733	NaN	24.9849	24.4525	25.9179	NaN	NaN	24.333	NaN	NaN	NaN	NaN	NaN	NaN	NaN	NaN	NaN	NaN	NaN	NaN	26.2337	NaN	NaN	24.6487	NaN	NaN	NaN
	0.844523	0.123825	Q3U781;Q9D6W4;P84104;A2A4X6	Serine/arginine-rich splicing factor 3	Srsf3;Gm12355	4	14203	0	55306	28.727	28.9856	28.4284	28.8621	28.5188	28.3758	28.5056	28.4682	28.5392	28.6959	28.3197	28.5264	28.5154	28.5856	28.2958	28.4708	28.9684	28.8231	28.997	28.9746	28.9336	NaN	NaN	NaN	NaN	NaN	NaN	NaN	NaN	NaN	NaN	NaN	NaN	28.892	28.4255	28.7137	28.6897	28.6783	28.6601	28.4969
	0	NaN	Q3U7D9;Q69ZI9;Q3UG80;Q8R307	Vacuolar protein sorting-associated protein 18 homolog	Vps18	1	70934	0.0024618	2.92	NaN	NaN	NaN	NaN	NaN	NaN	NaN	NaN	NaN	NaN	NaN	NaN	NaN	NaN	NaN	NaN	NaN	NaN	NaN	NaN	NaN	NaN	NaN	NaN	NaN	NaN	NaN	NaN	NaN	NaN	NaN	NaN	NaN	NaN	NaN	NaN	NaN	NaN	NaN	NaN
	0.229724	0.0659281	Q3U7F3;Q3TIK8;P09867;Q5EBP8;Q3UK83;P49312;Q3TFB1	Heterogeneous nuclear ribonucleoprotein A1;Heterogeneous nuclear ribonucleoprotein A1, N-terminally processed	Hnrnpa1	15	34238	0	128.76	29.2006	29.2424	29.3282	29.2216	29.2928	29.2011	29.178	29.2248	29.269	29.2973	29.2728	29.2798	29.0199	28.9287	28.9716	28.9739	29.6042	29.0921	29.2227	29.0679	29.1292	29.8067	28.6962	29.6135	29.4469	29.3811	30.0953	30.1262	29.9061	29.0354	29.106	29.7784	29.3472	29.085	28.9509	28.8669	28.9704	29.1748	29.1171	29.1133
	0.0902322	-0.0428168	Q3U7Z6;Q9DBJ1;Q6NWV5	Phosphoglycerate mutase 1	Pgam1	20	28832	0	323.31	32.732	32.5602	32.7876	32.6487	32.6398	32.6296	32.6002	32.6233	32.7517	32.7036	32.7065	32.7208	32.7635	32.772	32.794	32.7766	33.1204	32.8218	32.9523	33.0782	32.9545	32.8323	33.0438	30.1552	32.4579	32.8425	32.8366	32.8011	32.8269	33.26	33.392	32.7778	33.1665	32.756	32.7668	32.7435	32.7555	32.6185	32.6042	32.5537
	0.985487	-0.0938524	Q3U8H8;P61971	Nuclear transport factor 2	Nutf2	5	14379	0	14944	27.5316	27.6803	27.4313	27.6078	27.7112	27.5926	27.477	27.5968	27.4321	27.2573	27.4084	27.368	27.25	27.3663	27.4651	27.3631	27.8887	27.2128	27.4163	NaN	26.7332	NaN	NaN	NaN	NaN	NaN	NaN	NaN	NaN	NaN	NaN	NaN	NaN	27.4289	27.4341	27.408	27.4237	27.4058	27.5212	27.5245
	0.37543	-0.0772856	Q3U8N1;Q3U6F6;Q8C483;P26638;A2AFS0	Serine--tRNA ligase, cytoplasmic	Sars	12	58231	0	37061	28	27.9721	27.9467	27.9861	27.9036	28.0786	28.0426	28.0102	27.9663	28.1563	28.2083	28.114	27.5168	27.8645	27.7834	27.7291	28.3784	27.5637	27.854	27.7047	27.7123	27.7852	27.7149	NaN	27.1655	28.2601	28.2015	27.8804	28.1234	27.9583	27.7146	NaN	27.2566	27.5509	28.0947	27.6068	27.7722	28.2501	27.9532	27.8585
	1.40307	0.127145	Q3U8R9;Q3UNH3;Q8CDN6;Q3UBF4	Thioredoxin-like protein 1	Txnl1	9	32179	0	23443	28.1356	28.5039	28.239	28.3314	28.3545	28.4495	28.3456	28.384	28.6331	28.2769	28.2792	28.4064	28.384	28.3526	28.4738	28.4044	28.7897	28.6612	28.5885	28.8462	28.7028	NaN	NaN	NaN	NaN	NaN	NaN	NaN	NaN	28.257	28.4403	28.284	28.3294	28.6759	28.6081	28.6993	28.6616	28.5996	28.646	28.7495
	0	NaN	Q3U8S0;Q9DCR2	AP-3 complex subunit sigma-1	Ap3s1	1	21732	0	10671	NaN	NaN	NaN	NaN	NaN	NaN	NaN	NaN	NaN	NaN	NaN	NaN	NaN	NaN	NaN	NaN	NaN	NaN	NaN	NaN	NaN	NaN	NaN	NaN	NaN	NaN	NaN	NaN	NaN	NaN	NaN	NaN	NaN	NaN	NaN	NaN	NaN	NaN	NaN	NaN
	0	-0.133568	Q3U8S5;O08529;Q3U3A8;Q8R486;Q8BPV9	Calpain-2 catalytic subunit	Capn2	5	79873	0	13231	NaN	NaN	NaN	NaN	NaN	NaN	26.6146	25.0296	NaN	NaN	NaN	NaN	NaN	NaN	NaN	NaN	23.4446	NaN	NaN	26.6583	25.0733	NaN	NaN	NaN	NaN	NaN	NaN	NaN	NaN	NaN	NaN	NaN	NaN	NaN	NaN	26.3485	24.7636	NaN	26.4292	26.4566
	1.33577	-0.281255	Q3U8W0;P62137;Q3TYF5	Serine/threonine-protein phosphatase PP1-alpha catalytic subunit;Serine/threonine-protein phosphatase	Ppp1ca	5	37526	0	323.31	30.8404	30.7937	30.5315	30.8173	30.6052	30.6274	30.6203	30.6177	30.827	30.8865	30.8204	30.8449	30.4092	30.5419	30.5454	30.5002	31.0934	30.2633	30.2374	30.2926	30.2646	29.7429	30.1273	28.9467	29.6846	30.1179	30.0169	29.9468	30.0289	30.6462	30.3514	30.326	30.4487	30.5346	30.5842	30.6444	30.5884	30.7859	30.7152	30.7739
	0	NaN	Q3U935;Q3ULK8;A0A0N4SVS6;Q3U5V2;Q5QJQ9;P53996	Cellular nucleic acid-binding protein	Cnbp	3	18742	0	97911	NaN	NaN	NaN	NaN	NaN	NaN	NaN	NaN	NaN	NaN	NaN	NaN	NaN	NaN	NaN	NaN	NaN	NaN	NaN	NaN	NaN	NaN	NaN	NaN	NaN	NaN	NaN	NaN	NaN	NaN	NaN	NaN	NaN	NaN	NaN	NaN	NaN	NaN	NaN	NaN
	1.09189	-0.534631	Q3U967;E5Q371;Q61735	Leukocyte surface antigen CD47	Cd47	2	33097	0	127.32	29.1016	29.2352	29.0862	29.1699	29.373	29.372	29.2245	29.3248	29.1518	29.119	29.5135	29.2728	28.9217	28.9208	29.2554	29.0415	29.6147	29.3112	29.2254	29.2762	29.2714	26.5445	NaN	NaN	24.9595	NaN	NaN	NaN	NaN	26.7144	26.9335	NaN	26.2431	29.1375	29.0249	28.9844	29.0504	29.1006	29.1278	29.0007
	0.108046	-0.0661788	Q3U9A8;Q9JJU8	SH3 domain-binding glutamic acid-rich-like protein	Sh3bgrl	4	12739	0	39254	NaN	NaN	26.9181	NaN	NaN	26.5584	NaN	24.9734	NaN	NaN	25.1652	23.5803	26.9498	26.902	26.8727	26.9085	26.0862	NaN	26.5144	26.4308	25.8883	NaN	NaN	NaN	NaN	NaN	NaN	NaN	NaN	NaN	NaN	NaN	NaN	26.25	26.5175	26.0748	26.2924	26.3666	26.8141	26.2635
	0.424252	-0.0822586	Q3U9K3;Q3U232;Q3U1N0;O89053;Q3T9L1;G3UYK8	Coronin;Coronin-1A	Coro1a	18	50962	0	127.35	30.6935	30.3493	30.7213	30.5317	30.8892	30.8477	30.8599	30.8657	30.7186	30.7807	30.4677	30.6619	30.8834	30.8252	30.6924	30.8025	31.151	30.6486	30.6124	30.7528	30.6725	30.7878	30.7715	NaN	30.1947	30.6462	30.6018	30.553	30.6008	30.7341	30.6542	29.4652	30.3886	30.8579	30.6716	30.7131	30.7498	30.7124	30.6592	30.6175
	0	NaN	Q3U9K9;O55013	Trafficking protein particle complex subunit 3	Trappc3	2	20302	0.0024655	29331	NaN	NaN	NaN	NaN	NaN	NaN	NaN	NaN	NaN	NaN	NaN	NaN	NaN	NaN	NaN	NaN	NaN	NaN	NaN	NaN	NaN	NaN	NaN	NaN	NaN	NaN	NaN	NaN	NaN	NaN	NaN	NaN	NaN	NaN	NaN	NaN	NaN	NaN	NaN	NaN
	0	NaN	Q3U9U5;Q61335	B-cell receptor-associated protein 31	Bcap31	1	27986	0	75478	NaN	NaN	NaN	NaN	NaN	NaN	NaN	NaN	NaN	NaN	NaN	NaN	NaN	NaN	NaN	NaN	NaN	NaN	NaN	NaN	NaN	NaN	NaN	NaN	NaN	NaN	NaN	NaN	NaN	NaN	NaN	NaN	NaN	NaN	NaN	24.7585	23.1736	NaN	NaN	NaN
	1.02286	-0.109478	Q3U9V4;P62880;E9QKR0;D3YZX3;D3Z1M1;D3Z1T4;E9PWM7	Guanine nucleotide-binding protein G(I)/G(S)/G(T) subunit beta-2	Gnb2	10	37331	0	281.81	32.2333	32.0726	32.2342	32.1552	32.4018	32.4853	32.2959	32.3964	32.1488	32.2876	32.2268	32.2222	32.1857	32.2837	32.3451	32.273	32.6857	32.2989	32.3575	32.1692	32.2773	32.0755	32.1129	31.548	31.9341	32.0134	32.035	32.0601	32.0363	32.4511	32.2659	31.9609	32.2399	32.0293	31.9277	32.1882	32.0524	32.3084	32.2731	32.2956
	2.19989	0.266271	Q3U9Y8;Q3TXV1;Q3TWL6;Q3TKV1;Q3TIP0;Q3TI61;Q8VDM4;Q3TW71;Q80V77	26S proteasome non-ATPase regulatory subunit 2	Psmd2	12	100.13	0	60145	27.4192	27.4812	27.6617	27.4506	27.7855	27.6843	27.1206	27.5584	27.2785	27.3904	27.7898	27.5034	27.8039	27.9393	27.7805	27.8429	28.0291	27.8978	27.799	27.7005	27.8014	NaN	NaN	NaN	NaN	NaN	NaN	NaN	NaN	NaN	NaN	NaN	NaN	27.9448	27.8552	27.9279	27.9098	27.8932	28.132	27.9426
	0.432519	0.0604026	Q3UA17;Q791V5;A2AFW6;Q9D050;Q05C68	Mitochondrial carrier homolog 2	Mtch2	7	33489	0	27533	28.6548	28.6656	28.5451	28.6602	28.4432	28.4486	28.4877	28.46	28.3278	28.1104	28.2848	28.244	28.5578	28.2839	28.2484	28.3701	28.8459	27.8355	27.7714	28.0273	27.8822	NaN	28.5156	NaN	26.9306	28.1567	28.2878	28.5601	28.3448	28.4214	28.4708	28.0139	28.3161	28.6429	28.5842	28.5594	28.5959	28.5679	28.4792	28.5035
	0	NaN	Q3UA32;Q3UM52;Q6PB93	Polypeptide N-acetylgalactosaminyltransferase;Polypeptide N-acetylgalactosaminyltransferase 2;Polypeptide N-acetylgalactosaminyltransferase 2 soluble form	Galnt2	1	61361	0.0052531	26047	NaN	NaN	NaN	NaN	NaN	NaN	NaN	NaN	NaN	NaN	NaN	NaN	NaN	NaN	NaN	NaN	NaN	NaN	NaN	NaN	NaN	NaN	NaN	NaN	NaN	NaN	NaN	NaN	NaN	NaN	NaN	NaN	NaN	NaN	NaN	NaN	NaN	NaN	NaN	NaN
	1.64043	-0.349421	Q3UB60;Q9CR16	Peptidyl-prolyl cis-trans isomerase D	Ppid	14	40742	0	42377	29.2042	29.1774	29.0274	29.1909	28.9394	28.9904	29.1774	29.0394	28.8689	28.901	28.9017	28.8906	28.8886	28.8968	29.0861	28.9601	29.4251	28.8785	28.8271	28.5881	28.77	27.7418	28.1414	NaN	27.3704	27.8119	27.8817	28.3197	28.0225	28.1113	28.4014	28.4722	28.3366	29.1196	29.1122	29.1231	29.1183	29.0848	29.0936	29.0549
	0.998076	-0.320399	Q3UB63;Q3U995;Q3THU8;Q8VEM8;G5E902	Phosphate carrier protein, mitochondrial	Slc25a3	10	39645	0	136.55	31.0056	31.2498	31.1807	31.1329	30.863	31.0618	30.8992	30.9439	30.4277	30.3975	30.6622	30.5008	30.6355	30.7577	30.7181	30.7047	31.2602	30.4855	30.537	30.5941	30.5395	29.7343	30.0774	NaN	29.331	29.659	29.4011	29.5307	29.5341	29.5534	30.6552	30.0997	30.1721	30.8849	31.196	30.9799	31.0262	30.8313	30.8019	30.8376
	0.802381	-0.0830762	Q3UBA6;Q3TQ13;P63017;Q3U9L2;Q3TH56;Q3TF16;Q3TEK2;Q504P4;Q3TRH3;P11142;Q3ULM1;Q3TZJ3;Q3UDS0;Q3KQJ4;Q3TB63;Q3TH04;Q3UXU1	Heat shock cognate 71 kDa protein	Hspa8;HSPA8	33	70898	0	323.31	34.0984	34.1867	34.111	34.1432	34.1074	34.1422	34.1667	34.139	34.266	34.2615	34.2989	34.2756	34.0972	34.0723	34.0786	34.0827	34.5743	34.1528	34.0892	34.1505	34.1311	34.1464	34.0808	33.2939	33.8888	34.0106	34.1011	34.0831	34.0655	34.0312	34.0314	33.9841	34.0158	34.1388	34.1603	34.1642	34.1545	34.1868	34.1589	34.1833
	0.771689	-0.121287	Q3UBF0;A0A140LIZ5;Q8BKU2;Q569X4;Q3TUN5;Q63570;P54775;Q3TJ97;Q3TFA5;P43686;Q52L53	26S protease regulatory subunit 6B	Psmc4;PSMC4	5	35265	0	19245	26.8742	NaN	26.2016	25.8742	26.3166	26.7424	26.6271	26.573	26.5408	26.4324	26.697	26.5608	26.621	26.6019	26.6958	26.6401	26.8785	NaN	26.9905	26.478	26.172	NaN	NaN	NaN	NaN	NaN	NaN	NaN	NaN	NaN	NaN	NaN	NaN	26.5152	26.754	26.5556	26.6121	26.3696	26.1275	26.5616
	0.115594	-0.0716335	Q3UBP0;J3QN31;P28650	Adenylosuccinate synthetase isozyme 1	Adssl1	2	50254	0.0093414	23998	NaN	NaN	25.4181	NaN	NaN	25.8307	25.5682	25.1204	NaN	NaN	NaN	NaN	NaN	25.2049	25.1072	24.5719	24.6013	NaN	25.5888	NaN	24.0039	NaN	NaN	NaN	NaN	NaN	NaN	NaN	NaN	NaN	NaN	NaN	NaN	25.2172	25.4911	NaN	24.7757	NaN	NaN	NaN
	0	NaN	Q3UBU9;Q62446	Peptidyl-prolyl cis-trans isomerase;Peptidyl-prolyl cis-trans isomerase FKBP3	Fkbp3	3	25147	0	48482	NaN	NaN	NaN	NaN	NaN	NaN	NaN	NaN	NaN	NaN	NaN	NaN	NaN	NaN	NaN	NaN	NaN	NaN	NaN	NaN	NaN	NaN	NaN	NaN	NaN	NaN	NaN	NaN	NaN	NaN	NaN	NaN	NaN	NaN	26.5879	26.6023	26.0102	25.959	26.1948	26.1753
	0.125672	0.0637262	Q3UBX7;Q3TXB1;P98086	Complement C1q subcomponent subunit A	C1qa	2	26046	0	15437	NaN	NaN	25.4384	NaN	NaN	NaN	NaN	NaN	NaN	NaN	NaN	NaN	25.7106	25.5391	25.5751	25.6102	24.3992	25.9145	26.4222	26.3071	26.2305	NaN	NaN	NaN	NaN	NaN	NaN	NaN	NaN	NaN	NaN	NaN	NaN	26.0967	26.1023	NaN	25.5146	25.4869	25.8439	NaN
	0.741865	0.160112	Q3UCC6;Q3U6C7;Q9Z2I9	Succinyl-CoA ligase subunit beta;Succinyl-CoA ligase [ADP-forming] subunit beta, mitochondrial	Sucla2	19	50796	0	166.74	30.3867	30.3052	30.411	30.3465	30.1854	30.31	30.2638	30.254	30.2149	30.2404	30.1213	30.1931	30.1926	30.2094	30.2194	30.2072	30.6724	30.3563	30.3134	30.4173	30.363	30.6869	30.7146	31.5956	31.0642	30.9102	30.7684	30.7678	30.817	30.5899	30.4317	30.5667	30.5311	30.3284	30.3303	30.2482	30.3028	30.015	30.0602	30.0632
	1.00767	-0.20129	Q3UCD9;Q3U7P0;Q3U651;Q3TWR6;Q3TWD0;Q8C243;P18242;F6Y6L6;Q3TWL1;Q3U7I9;F8WIR1;Q3U8W5;Q3TJN3;Q3TXL5;Q3UCW4;Q3UC89;Q3UAQ1;Q3TIR0;Q8VCK2;A0A1B0GT66	Cathepsin D	Ctsd	13	44953	0	144.86	29.2785	29.2618	29.2257	29.2702	29.2913	29.3211	29.3626	29.3253	29.2906	29.2636	29.7742	29.4625	29.4308	29.2996	29.2135	29.3174	29.7572	29.8718	30.1947	30.3638	30.1576	29.1529	NaN	NaN	27.568	29.1178	NaN	28.7949	28.3804	29.0572	28.4775	28.5116	28.7075	29.9484	29.7456	29.7631	29.822	28.895	29.1545	28.989
	0	NaN	Q3UCF7;B7ZNS2;B1AZP2;H3BJW9;I1E4X0;F6YMR0;E9PUF2	Disks large-associated protein 4	Dlgap4	3	49849	0	42867	NaN	NaN	NaN	NaN	NaN	NaN	NaN	NaN	NaN	NaN	NaN	NaN	NaN	NaN	NaN	NaN	NaN	NaN	NaN	NaN	NaN	NaN	NaN	NaN	NaN	NaN	NaN	NaN	NaN	NaN	NaN	NaN	NaN	NaN	NaN	NaN	NaN	NaN	NaN	NaN
	0	NaN	Q3UD30;Q45VK5;Q45VK6;A0A1L1STE4;Q9Z1X4	Interleukin enhancer-binding factor 3	Ilf3	1	44207	0.0038666	27349	NaN	NaN	NaN	NaN	NaN	NaN	NaN	NaN	NaN	NaN	NaN	NaN	NaN	NaN	NaN	NaN	NaN	NaN	NaN	NaN	NaN	NaN	NaN	NaN	NaN	NaN	NaN	NaN	NaN	NaN	NaN	NaN	NaN	NaN	NaN	NaN	NaN	NaN	NaN	NaN
	0.617606	-0.112238	Q3UD67;Q8BGQ7;Q6XMP4;Q3TZ32;P49588;Q8R346;Q6PDM7	Alanine--tRNA ligase, cytoplasmic	Aars;AARS	14	106.88	0	74564	28.2015	28.1158	28.1082	28.1593	28.4172	28.3157	28.463	28.4	28.5886	28.1323	28.4711	28.41	28.1089	28.0037	28.3624	28.1663	28.7002	28.1341	28.4877	28.4006	28.3485	28.1612	27.6122	NaN	27.3277	NaN	NaN	NaN	NaN	27.9994	28.2737	27.651	27.997	28.4327	28.523	28.5983	28.5196	28.4295	28.3721	28.2825
	0	NaN	Q3UDC3;Q561M4;O88746	Target of Myb protein 1	Tom1	4	57145	0	16943	NaN	25.2539	NaN	24.2539	25.1489	NaN	NaN	23.5639	NaN	25.049	NaN	23.464	25.2309	NaN	25.5305	24.8035	24.4038	NaN	NaN	NaN	NaN	NaN	NaN	NaN	NaN	NaN	NaN	NaN	NaN	NaN	NaN	NaN	NaN	NaN	NaN	NaN	NaN	NaN	NaN	NaN
	0.218063	0.0688564	Q3UDD6;Q544Y8;Q3UC19;Q3TX66;Q3TWT4;Q3TVQ3;Q3U9K2;Q9D2V3;Q3UD85;Q3UAJ3;Q3U9N4;Q3U8W3;Q3TW77;P28798;Q3U5Q6	Granulins;Acrogranin;Granulin-1;Granulin-2;Granulin-3;Granulin-4;Granulin-5;Granulin-6;Granulin-7	Grn	3	49681	0	18012	26.6574	NaN	27.3588	25.6574	26.1305	27.1755	NaN	26.1607	26.8291	26.269	NaN	25.9911	26.6802	26.7366	26.5348	26.653	26.7555	26.4328	25.9723	NaN	25.6359	NaN	NaN	NaN	NaN	NaN	NaN	NaN	NaN	NaN	NaN	NaN	NaN	26.6622	27.1766	26.8109	26.8998	26.9098	26.9217	26.9138
	1.14449	0.200084	Q3UDF8;Q3UIJ2;Q3TML6;Q9Z0N1;Q3U5H6;Q9CRE9;Q9D791;C9WPN6;Q9Z0N2;P81795;P41091;A2AAW9;Q2VIR3	Eukaryotic translation initiation factor 2 subunit 3, X-linked;Eukaryotic translation initiation factor 2 subunit 3, Y-linked;Eukaryotic translation initiation factor 2 subunit 3;Putative eukaryotic translation initiation factor 2 subunit 3-like protein	Eif2s3x;Eif2s3y;Eif2s3;EIF2S3;EIF2S3L	4	48107	0	11695	25.7948	26.0559	NaN	25.9313	26.0959	NaN	26.1261	25.5261	25.7879	26.4567	25.9866	26.105	26.162	NaN	26.4797	25.7446	26.1238	NaN	NaN	NaN	NaN	NaN	NaN	NaN	NaN	NaN	NaN	NaN	NaN	NaN	NaN	NaN	NaN	26.4767	26.6285	26.5017	26.5372	26.2792	26.6167	26.5031
	0.73876	-0.0945459	Q3UDG2;Q3U6U7;Q4FJZ4;P32921	Tryptophan--tRNA ligase, cytoplasmic;T1-TrpRS;T2-TrpRS	Wars	9	53625	0	23258	27.1809	27.2938	27.2405	27.2385	27.354	27.2148	27.1931	27.2557	27.0916	27.0609	27.2718	27.1445	NaN	26.7098	26.7851	26.163	27.4292	NaN	27.3987	NaN	25.8137	NaN	NaN	NaN	NaN	NaN	NaN	NaN	NaN	NaN	NaN	NaN	NaN	26.9642	NaN	27.0742	26.4353	27.1454	27.0587	27.0576
	0.144239	0.0440949	Q3UDN8;Q5EBP9;Q62318	Transcription intermediary factor 1-beta	Trim28	7	68685	0	12386	NaN	26.2122	NaN	25.2122	26.3805	25.7767	26.3992	26.213	26.2995	NaN	26.4186	25.7753	26.5753	26.1229	26.5471	26.4294	26.321	25.9784	26.1535	25.7907	25.9818	NaN	NaN	NaN	NaN	NaN	NaN	NaN	NaN	NaN	NaN	NaN	NaN	26.5698	26.445	26.7993	26.6122	26.7085	26.3157	26.3888
	1.80752	0.207056	Q3UDR2;Q3URP6;Q3TWE3;Q3TIM0;Q3THC3;Q3TF72;P09103;Q3UBY9;Q3UJA8;Q3UA23;Q3U738;Q3TGS0;Q3TT76	Protein disulfide-isomerase	P4hb	14	56.6	0	107.36	27.8971	27.8668	27.7231	27.882	27.6415	27.7749	27.7182	27.7126	27.808	27.6441	28.0192	27.832	27.792	27.6838	27.734	27.7373	28.1943	27.9915	27.9697	27.9994	27.9869	28.3935	28.2259	NaN	27.7272	NaN	NaN	28.2233	26.6383	27.5814	27.9157	NaN	27.1733	27.9048	27.9239	27.9617	27.9303	28.1161	28.2791	27.9359
	0.105632	-0.0277185	Q3UDZ1;P84096	Rho-related GTP-binding protein RhoG	Rhog	4	21308	0	11263	26.3724	26.1293	26.2964	26.256	26.298	26.2091	26.2096	26.2395	25.8952	NaN	25.8998	25.3125	26.1444	NaN	25.7642	25.3818	26.2863	26.6874	26.6231	NaN	26.0706	NaN	NaN	NaN	NaN	NaN	NaN	NaN	NaN	NaN	NaN	NaN	NaN	25.8267	26.0696	25.8155	25.9088	26.4141	26.3892	26.3406
	0.0359684	0.0119307	Q3UE40;P27601;Q9D034;Q14344	Guanine nucleotide-binding protein subunit alpha-13	Gna13;GNA13	2	44038	0	42121	26.0055	25.7628	25.9053	25.8893	25.5853	25.5478	25.5365	25.5567	26.0064	25.7286	25.4163	25.7371	25.4599	NaN	25.5731	24.9327	25.9882	NaN	NaN	NaN	NaN	NaN	NaN	NaN	NaN	NaN	NaN	NaN	NaN	NaN	NaN	NaN	NaN	25.3538	25.4751	25.0869	25.3142	25.8497	NaN	26.0445
	0	NaN	Q3UEE4;Q6NS55;E9PYJ7;Q6ZPQ6	Membrane-associated phosphatidylinositol transfer protein 2	Pitpnm2	1	51913	0	44178	NaN	NaN	NaN	NaN	NaN	NaN	NaN	NaN	NaN	NaN	NaN	NaN	NaN	NaN	NaN	NaN	NaN	NaN	NaN	NaN	NaN	NaN	NaN	NaN	NaN	NaN	NaN	NaN	NaN	NaN	NaN	NaN	NaN	NaN	NaN	NaN	NaN	NaN	NaN	NaN
	0.0214143	0.00527745	Q3UEK3;Q3TKF9;Q3UM46;Q3UL99;Q6A0B9;P23116;B6ID63	Eukaryotic translation initiation factor 3 subunit A	Eif3a	4	79.66	0	88028	NaN	26.2169	NaN	25.2169	NaN	26.2674	26.377	25.7383	26.1806	NaN	NaN	24.5957	26.0149	26.1072	26.3648	26.17	25.861	26.5912	26.336	25.7084	26.2573	NaN	NaN	NaN	NaN	NaN	NaN	NaN	NaN	NaN	NaN	NaN	NaN	26.3606	26.1923	26.2074	26.2555	26.2727	26.4427	26.4472
[truncated: 1,052 more rows]
[truncated: 8 more columns]
