# Supplementary material for: Faecal microbiota transplant from aged donor mice affects spatial learning and memory via modulating hippocampal synaptic plasticity- and neurotransmission-related proteins in young recipients
Source: Microbiome. 2020 Oct 1;8:140. doi: 10.1186/s40168-020-00914-w (PMC7532115; doi:10.1186/s40168-020-00914-w)
Supplement: Supplementary file 7 — Additional file 6. Raw data for the cognitive and behavioural tests (XLS file). [file 40168_2020_914_MOESM6_ESM.xlsx]

## Sheet: OF
OPEN FIELD (OF)
		Plane	Center		Periphery	Corners
Test	Treatment	Plane : distance	Center: entries	Center: time	Periphery: time	Corners : entries	Corners : time
1	Control	6.192	9	19.5	256	24	168.7
2	Control	8.926	8	12.2	266.2	22	181.3
3	Control	8.965	8	17.7	272.3	30	216.6
4	Control	11.345	8	16.8	283.2	24	183
5	Control	14.257	29	50	248.8	34	117.9
6	Control	11.685	8	5	283.5	32	159.6
7	Control	18.191	20	59	235.5	43	141.5
8	Control	17.527	22	39	259.6	32	142.8
9	Control	14.315	14	45	245.8	32	102.4
10	Control	8.733	7	12.8	248.9	42	102.7
11	Control	13.65	24	108.9	182.1	32	91.3
12	Control	16.291	15	15	284.9	32	192.7
		12.5064	14.3333	33.4083	255.567	31.5833	150.042
		1.10434	2.20651	8.49745	8.16473	1.85643	11.6361
13	FMT adult	13.022	15	57.2	241.2	38	128
14	FMT adult	11.295	11	12.4	235.4	42	152.2
15	FMT adult	13.313	9	10.4	282.9	27	218.6
16	FMT adult	10.841	6	3.3	295.7	23	219.8
17	FMT adult	14.953	29	77.4	222.1	31	67.3
18	FMT adult	16.209	19	16	262.3	40	133.1
19	FMT adult	15.67	18	46.1	248.2	40	112
20	FMT adult	13.857	15	27.5	272.4	28	109
21	FMT adult	12.736	12	17.7	281.2	36	171.4
22	FMT adult	14.107	19	30.9	240.2	44	124.9
23	FMT adult	17.81	12	23	276.3	45	142.8
24	FMT adult	13.175	14	39.5	260.5	29	148.8
		13.9157	14.9167	30.1167	259.867	35.25	143.992
		0.577629	1.71649	6.24382	6.51304	2.1289	12.6206
25	FMT aged	11.485	15	16.9	279.5	28	173.3
26	FMT aged	6.7	8	8.1	188.3	27	154.3
27	FMT aged	12.081	9	12.7	283.1	34	200.7
28	FMT aged	17.144	18	46.5	253	31	129.6
29	FMT aged	11.023	13	20.7	279.3	46	149.2
30	FMT aged	13.881	16	24.8	245.1	44	103.3
31	FMT aged	16.516	22	50	241.7	28	139.3
32	FMT aged	6.669	2	4.1	295.9	17	212.6
33	FMT aged	15.185	22	32.6	265.1	40	142.5
34	FMT aged	9.286	13	20.6	267.5	29	147.5
35	FMT aged	15.313	14	19.2	279.9	41	151.1
36	FMT aged	20.444	15	18.4	281.6	42	185.3
		12.9772	13.9167	22.8833	263.333	33.9167	157.392
		1.21996	1.64436	4.03175	8.31822	2.51799	8.88349

## Sheet: EPM
ELEVATED PLUS MAZE (EPM)
		Center		Open arms		Closed arms		Total area
Test	Treatment	Center: entries	Center: time	Open arm : entries	Open arm : time	Closed arms : entries	Closed arms : time	Total area : distance	Total area : time mobile	Total area : time immobile
1	Control	5	15.7	2	21.5	3	278.5	3.816	102.8	197.2
2	Control	18	71.4	13	93.1	13	206.9	6.158	114.5	185.5
3	Control	11	15.8	7	21.8	7	278.2	4.574	105.9	194.1
4	Control	36	59.8	21	111.4	22	188.6	9.93	189.1	110.9
5	Control	27	69.8	14	119.4	15	180.6	9.133	189.8	110.2
6	Control	15	16.9	10	40.2	10	259.8	7.789	120.1	179.9
7	Control	11	10.1	11	10.3	11	289.7	6.325	126	174
8	Control	21	29.6	16	38.2	16	261.8	10.316	185.5	114.5
9	Control	23	51.2	18	79.3	19	220.7	10.502	173.3	126.7
10	Control	12	27.1	6	35.2	7	264.8	5.086	149.4	150.6
11	Control	29	28.1	21	37.1	21	262.9	7.707	135.1	164.9
12	Control	24	38.5	23	67.1	24	232.9	12.202	180.7	119.3
		19.3333	36.1667	13.5	56.2167	14	243.783	7.79483	147.683	152.317
		2.59175	6.29895	1.90494	10.637	1.92275	10.637	0.767956	9.89312	9.89312
13	FMT adult	17	31.7	12	57.1	13	242.9	5.925	111.9	188.1
14	FMT adult	6	8.9	4	26.6	4	273.4	6.785	130.8	169.2
15	FMT adult	12	26	8	36.8	9	263.2	6.074	137.2	162.8
16	FMT adult	18	31.9	15	79.3	15	220.7	16.529	182.8	117.2
17	FMT adult	2	3	2	3	3	297	5.69	139.1	160.9
18	FMT adult	21	31.6	18	67.1	18	232.9	10.3	178	122
19	FMT adult	17	29.2	13	41.1	14	258.9	7.102	145.4	154.6
20	FMT adult	24	44.2	21	51.6	22	248.4	11.218	165.8	134.2
21	FMT adult	22	25	21	31.3	22	268.7	9.088	126.1	173.9
22	FMT adult	8	15.9	5	31.6	5	268.4	6.226	139.4	160.6
23	FMT adult	18	18.9	14	30.7	14	269.3	8.998	128	172
24	FMT adult	14	18.2	11	26.4	12	273.6	6.931	105.1	194.9
		14.9167	23.7083	12	40.2167	12.5833	259.783	8.4055	140.8	159.2
		1.94803	3.27154	1.82989	5.95629	1.85235	5.95629	0.906707	6.96389	6.96389
25	FMT aged	31	29.4	55	117.6	55	182.4	50.13	213.6	86.4
26	FMT aged	14	21.2	12	36.6	13	263.4	9.912	146.1	153.9
27	FMT aged	3	10.9	1	12.8	2	287.2	3.264	85.3	214.7
28	FMT aged	20	37.9	13	67.1	13	232.9	8.692	154.8	145.2
29	FMT aged	21	33.6	25	62.5	25	237.5	15.668	244.7	55.3
30	FMT aged	21	54.4	17	66.9	17	233.1	9.969	154.2	145.8
31	FMT aged	26	56.2	19	111.3	20	188.7	14.265	172.9	127.1
32	FMT aged	23	55.4	19	74.6	19	225.3	11.275	155.1	144.9
33	FMT aged	14	21.7	13	48.5	14	251.5	9.756	130.9	169.1
34	FMT aged	8	15.5	7	16.6	7	283.4	5.585	99.7	200.3
35	FMT aged	17	49.9	9	66.3	10	233.7	6.507	142	158
36	FMT aged	24	50.2	15	77.2	15	222.8	8.92	161.6	138.4
		18.5	36.3583	17.0833	63.1667	17.5	236.825	12.8286	155.075	144.925
		2.25462	4.80135	3.88949	9.24141	3.8307	9.24235	3.53163	12.4893	12.4893
					^		^

## Sheet: BM-Retention Test
BARNES MAZE (BM)
		Plane		Holes		Cage quadrant	Other quadrants			Time manually assessed
Animal	Treatment	Plane : distance	Plane : average speed	Holes : entries	Holes : time	Cage quadrant : time	Other quadrants : time	Cage Quadrant Preference		Cage finding latency (s)
1	Control	1.383	0.118	6	10.1	15.5	12	56.3636		28
2	Control	2.138	0.201	8	10.8	11.5	12.4	48.1172		24
3	Control	0.279	0.133	5	10.5	14.1	5.6	71.5736		20
4	Control	0.385	0.139	10	12.9	6.2	13.2	31.9588		21
5	Control	0.307	0.128	4	7.8	10.8	5.3	67.0807		17
6	Control	5.35	0.207	36	51.4	8.3	32.8	20.1946		57
8	Control	2.162	0.104	29	88.5	17	19	47.2222		40
9	Control	0.839	0.252	8	34.7	8.3	22.5	26.9481		37
10	Control	0.476	0.309	3	1.3	8.9	31.2	22.1945		41
11	Control	0.646	0.112	10	33.9	4.8	0.6	88.8889		7
12	Control	0.906	0.15	11	15.6	22.9	21.6	51.4607		38
13	Control	0.289	0.124	3	4.1	6.6	18.2	26.6129		36
		1.26333	0.16475	11.0833	23.4667	11.2417	16.2	46.5513		30.5
		0.419242	0.0184798	3.02379	7.30157	1.52477	2.88263	6.30418		3.90706
26	FMT aged	0.207	0.223	1	0.4	18.3	32.8	35.8121		52
27	FMT aged	0.259	0.105	4	174.6	9.9	37.2	21.0191		48
28	FMT aged	0.997	0.234	6	51.3	11.4	49	18.8742		53
29	FMT aged	1.95	0.239	12	20.9	6.2	24.5	20.1954		25
30	FMT aged	0.442	0.044	16	45.7	9.1	49.6	15.5026		55
31	FMT aged	0.659	0.126	18	39.3	11.1	39.7	21.8504		44
32	FMT aged	0.332	0.085	10	18.3	10.9	15.9	40.6716		31
33	FMT aged	0.676	0.14	15	32.7	15.1	29.8	33.6303		36
34	FMT aged	0.318	0.078	12	7.7	19.2	33.6	36.3636		61
35	FMT aged	0.205	0.057	15	35.2	12.3	35	26.0042		36
36	FMT aged	0.568	0.052	7	16.3	14.6	22.7	39.1421		28
37	FMT aged	1.184	0.339	4	8	10.8	17.9	37.6307		31
		0.64975	0.1435	10	37.5333	12.4083	32.3083	28.8914		41.6667
		0.148345	0.0271247	1.59545	13.2899	1.08805	3.14034	2.6422		3.4692
14	FMT adult	0.662	0.152	7	13.9	7.5	15	33.3333		18
15	FMT adult	1.245	0.1	14	63.5	8.7	55.1	13.6364		76
16	FMT adult	0.036	0.023	6	6.7	5.8	4.2	58		7
17	FMT adult	0.671	0.132	5	7.9	3.6	10.5	25.5319		9
18	FMT adult	0.084	0.061	4	12.3	15.3	0.6	96.2264		13
19	FMT adult	0.827	0.516	1	0.1	3.5	0.8	81.3953		22
20	FMT adult	0.905	0.242	5	16.7	3.7	18.3	16.8182		19
21	FMT adult	0.506	0.083	22	30	10.4	29.2	26.2626		34
22	FMT adult	0.187	0.139	2	4.3	5.8	1.9	75.3247		33
23	FMT adult	0.79	0.338	3	2.5	7.2	0.7	91.1392		4
		0.5913	0.1786	6.9	15.79	7.15	13.63	51.7668		23.5
		0.123314	0.0472667	2.02457	5.95767	1.15943	5.50127	10.1939		6.65207

## Sheet: NOR-Day 1
NOVEL OBJECT RECOGNITION (NOR) - Day 1
Animal	Treatment	Over A: time	Over B: time	Around A: time	Around B: time	A: time	B: time	Discrimination Index
1	Control	3.6	2.3	11.6	13.9	15.2	16.2	0.0318471
2	Control	13.8	19.7	40.1	49.1	53.9	68.8	0.121434
3	Control	5.2	7.9	25	34.9	30.2	42.8	0.172603
4	Control	2.9	3.3	11.2	23.1	14.1	26.4	0.303704
5	Control	13.4	24.2	43.3	85.6	56.7	109.8	0.318919
6	Control	3.5	10.1	21.3	40	24.8	50.1	0.337784
7	Control	5.5	6.1	10.4	25.2	15.9	31.3	0.326271
8	Control	4.9	9.9	44.5	56.7	49.4	66.6	0.148276
39	Control	15.8	19.9	84.8	98.3	100.6	118.2	0.0804388
40	Control	14.5	10	44.4	56.5	58.9	66.5	0.0606061
41	Control	6.3	9.8	22.4	37.2	28.7	47	0.241744
42	Control	5.5	12.5	24.3	27.6	29.8	40.1	0.147353
								0.190915
								0.031974
9	FMT adult	12.3	33.4	28.4	56.3	40.7	89.7	0.375767
10	FMT adult	33.7	21.4	55.4	29.8	89.1	51.2	-0.270135
11	FMT adult	3.9	23	15.8	48.8	19.7	71.8	0.569399
12	FMT adult	10	20.5	23.1	69.3	33.1	89.8	0.461351
13	FMT adult	24.3	33.6	44	125.4	68.3	159	0.399032
14	FMT adult	18.4	32.5	51.9	47.7	70.3	80.2	0.0657807
15	FMT adult	18.9	17.1	60.3	74.2	79.2	91.3	0.0709677
16	FMT adult	16.1	15.1	56.3	40	72.4	55.1	-0.135686
33	FMT adult	20.9	19.6	65.1	64	86	83.6	-0.0141509
34	FMT adult	30.1	26.3	62.5	47.5	92.6	73.8	-0.112981
35	FMT adult	38	33.3	35.6	54.9	73.6	88.2	0.0902349
36	FMT adult	16	16	42	34.3	58	50.3	-0.0710988
								0.11904
								0.0775745
17	FMT aged	13	13.9	68.7	76.4	81.7	90.3	0.05
18	FMT aged	12.5	32.9	46.5	94.4	59	127.3	0.366613
19	FMT aged	12.8	23.2	34	41.9	46.8	65.1	0.163539
20	FMT aged	15.4	22	43.8	35.1	59.2	57.1	-0.0180567
21	FMT aged	18.2	42.1	38.6	79.5	56.8	121.6	0.363229
22	FMT aged	34.9	35.6	51.6	73.6	86.5	109.2	0.115994
23	FMT aged	17.9	17.1	43.6	44	61.5	61.1	-0.00326264
24	FMT aged	28.3	27.7	60.4	56	88.7	83.7	-0.0290023
29	FMT aged	42.2	39.5	65.7	59.6	107.9	99.1	-0.0425121
30	FMT aged	7.9	12.5	18.8	28.8	26.7	41.3	0.214706
31	FMT aged	10.1	17.9	23.5	42	33.6	59.9	0.281283
32	FMT aged	24.7	20.9	42.9	53.6	67.6	74.5	0.0485574
								0.125924
								0.0434601

## Sheet: NOR-Day 2
NOVEL OBJECT RECOGNITION (NOR) - Day 2
Animal	Treatment	Over A: time	Over B: time	Around A: time	Around B: time	A: time	B: time	Discrimination Index
1	Control	4.8	17	22.3	80.3	27.1	97.3	0.564309
2	Control	9.1	14.7	16.3	138.2	25.4	152.9	0.715087
3	Control	4.8	5.6	21.5	47	26.3	52.6	0.333333
4	Control	4.5	25.2	33.7	96.5	38.2	121.7	0.522201
5	Control	16.4	68.5	50.7	225.2	67.1	293.7	0.628049
6	Control	14.8	36.2	45.1	104.8	59.9	141	0.403683
7	Control	5.2	2.5	16.4	30.9	21.6	33.4	0.214545
8	Control	18.7	26.9	60.2	93.2	78.9	120.1	0.207035
9	Control	25	109	53.4	100.5	78.4	209.5	0.455366
10	Control	5.2	23.4	28.7	92.7	33.9	116.1	0.548
11	Control	3.8	4.6	20.3	41	24.1	45.6	0.308465
12	Control	6.9	26	25.6	98.2	32.5	124.2	0.585195
								0.457106
								0.0474993
11	FMT adult	17.7	64.2	42.3	51.4	60	115.6	0.316629
12	FMT adult	22.6	33.3	72.3	95.3	94.9	128.6	0.150783
13	FMT adult	25.3	104.3	31	69.9	56.3	174.2	0.511497
14	FMT adult	6.5	37.2	23.4	28.4	29.9	65.6	0.373822
15	FMT adult	17.8	13.3	15.4	47.4	33.2	60.7	0.292865
16	FMT adult	9.7	39	28.4	83.8	38.1	122.8	0.526414
17	FMT adult	12.4	28.7	51.1	100.5	63.5	129.2	0.340944
18	FMT adult	13.7	14.4	32.6	54	46.3	68.4	0.192677
19	FMT adult	14.9	45.3	47.3	110.6	62.2	155.9	0.429619
20	FMT adult	31.8	51.7	35.3	123.3	67.1	175	0.445684
21	FMT adult	48.7	69	58.7	64.2	107.4	133.2	0.107232
22	FMT adult	12.9	8.8	19.4	58.5	32.3	67.3	0.351406
								0.336631
								0.0388233
23	FMT aged	36.4	35.6	25.1	61.8	61.5	97.4	0.225928
24	FMT aged	15	70.2	71.5	92	86.5	162.2	0.304383
25	FMT aged	12.4	17.6	24.3	48.4	36.7	66	0.285297
26	FMT aged	17.9	31.9	35.6	59.9	53.5	91.8	0.263593
27	FMT aged	25	23.8	91.8	102.7	116.8	126.5	0.0398685
28	FMT aged	43.7	58.2	24.2	57.1	67.9	115.3	0.258734
29	FMT aged	6.6	11.6	34.8	36.2	41.4	47.8	0.0717489
30	FMT aged	21.8	72.2	65.9	62.3	87.7	134.5	0.210621
31	FMT aged	33.3	83.1	34.1	97	67.4	180.1	0.455354
32	FMT aged	7.2	21.8	14.7	36.4	21.9	58.2	0.453184
33	FMT aged	7.6	27.7	84.7	87.9	92.3	115.6	0.112073
34	FMT aged	28.9	34.8	72.7	93.9	101.6	128.7	0.117673
								0.233205
								0.0388398
								**
