# Supplementary material for: Faecal microbiota transplant from aged donor mice affects spatial learning and memory via modulating hippocampal synaptic plasticity- and neurotransmission-related proteins in young recipients
Source: Microbiome. 2020 Oct 1;8:140. doi: 10.1186/s40168-020-00914-w (PMC7532115; doi:10.1186/s40168-020-00914-w)
Supplement: Supplementary file 12 — Additional file 11. Metabolome-proteome correlation (Pearson) . [file 40168_2020_914_MOESM11_ESM.xlsx]

## Sheet: metabolome_correlation.txt
Protein	Butyrate	Propionate	Acetate	Valerate	Fatty acids C6-onwards	Isobutyrate	Lactate	compound with X-CH(OH)CH3	Ethanol	Methanol	Formate	Trimethylamine	3-Hydroxyphenylacetate	3-Hydroxyphenylacetic acid	3-Phenylpropionate	4-Hydroxyphenylacetate	4-Hydroxyphenyl compound	Urocanate	Arabinose	Fucose	Galactose	Glucose	Ribose	Xylose	Raffinose	Sucrose	Choline	O-Phosphocholine	sn-Glycero-3-phosphocholine	Glycerate	2-Oxoglutarate	Citrate	Fumarate	Glycolate	Succinate	Tartrate	3-Methyl-2-oxovalerate	a-ketoisovalerate	5-Aminopentanoic acid	Alanine	Asparagine	Aspartate	Citrulline	Glutamate	Glutamine	Leucine	Lysine	Glycine	Isoleucine
NADH dehydrogenase [ubiquinone] 1 alpha subcomplex subunit 7	-0.128446	-0.0183494	-0.174319	-0.15597	-0.183494	-0.403687	0.136083	0.217091	0.331042	-0.436792	0.25	-0.065209	0.0837218	0.291725	-0.00921669	0.175117	-0.292353	0.0408415	-0.885443	-0.471511	0.211018	0.339464	0.405203	-0.211018	-0.201843	-0.169201	0.00943564	0.304142	0.088373	0.587181	-0.287037	0.10575	-0.49087	0.542542	0.211018	0	0.057735	0.00919562	0.284416	-0.119271	0.504608	-0.0230417	-0.0091747	-0.0091747	-0.073565	-0.0137934	0.100922	0.275869	0.248282
Solute carrier family 12 member 5	-0.0454545	-0.0636364	-0.209091	0.136364	-0.190909	-0.5	-0.013484	0.0549212	0.227791	-0.569478	0.229367	-0.0844945	-0.0322611	0.104062	-0.0365301	0.205482	-0.391072	0.0924995	-0.77822	-0.298216	0.318182	0.236364	0.391588	-0.0363636	0	0.0578122	0.219713	0.193061	-0.0645223	0.409091	-0.091747	0.0637815	-0.115577	0.533031	0.190909	-0.0366141	0.0953463	-0.123007	0.4	0	0.4	0.187217	-0.00909091	0.0545455	-0.25057	0.1959	0.0909091	0.309796	0.400912
Arf-GAP domain and FG repeat-containing protein 1	-0.394512	-0.0825723	-0.330289	-0.550482	-0.403687	-0.403687	0.0544331	-0.0461895	0.349434	-0.354031	0.407407	-0.100322	0.395353	0.379243	-0.0599085	0.147467	-0.253372	-0.035007	-0.675338	-0.516656	0.183494	0.119271	0.185093	-0.0366988	-0.201843	-0.425919	-0.401015	0.365921	-0.279073	0.15597	-0.712963	0.372423	-0.51031	0.358629	-0.119271	-0.4388	0.250185	-0.128739	0.422036	0.15597	0.403687	-0.400926	-0.330289	-0.504608	-0.128739	-0.243684	0	-0.142532	-0.0459781
ATP-dependent RNA helicase A	-0.44956	-0.192669	-0.431211	-0.284416	-0.596355	-0.403687	-0.108866	-0.106236	0.25288	-0.528748	0.0740741	-0.331061	0.283724	0.0758485	-0.156684	0.244242	-0.531107	-0.122525	-0.62031	-0.225723	0.165145	-0.0550482	0.270135	0.0550482	-0.100922	-0.41425	-0.438757	0.17108	-0.348841	0.0825723	-0.555556	0.367825	-0.320767	0.413803	-0.275241	-0.554274	0.221318	-0.128739	0.541307	0.31194	0.201843	-0.294934	-0.266066	-0.486259	-0.418401	-0.133337	0.0642229	-0.0873584	0.114945
Transcription elongation factor B polypeptide 1	-0.366988	-0.284416	-0.541307	0.110096	-0.688102	-0.403687	-0.272166	-0.387992	0.602313	0.197706	0.0925926	-0.361158	0.0511633	0.589285	-0.1106	-0.405534	-0.336206	0.046676	-0.590295	0.0702251	0.348639	-0.146795	-0.145073	-0.15597	0.403687	0.221711	-0.15097	-0.00475222	-0.400004	-0.0825723	-0.435185	0.514955	0.194404	0.298858	-0.46791	-0.554274	0.240563	-0.445988	-0.201843	-0.211018	0	-0.465443	-0.486259	-0.513783	-0.00919562	-0.202304	-0.532132	-0.308053	0.0137934
Lipid phosphate phosphatase-related protein type 2	-0.394512	-0.211018	-0.412861	-0.100922	-0.678928	-0.403687	-0.190516	-0.0461895	0.52415	-0.0919562	-0.138889	-0.326045	0.223258	0.443422	-0.142859	-0.0829502	-0.53598	-0.134194	-0.775388	-0.165531	-0.0091747	-0.0642229	0.24012	-0.403687	0	-0.338401	-0.43404	0.199593	-0.134885	0.201843	-0.453704	0.395412	-0.354787	0.445988	-0.29359	-0.360278	0.19245	-0.0229891	-0.0091747	-0.247717	0.100922	-0.460834	-0.220193	-0.357813	-0.073565	-0.308053	-0.13762	-0.0367825	0.110347
Abl interactor 2	-0.596355	-0.513783	-0.688102	-0.128446	-0.733976	-0.403687	-0.0272166	-0.230947	0.266673	-0.197706	-0.194444	-0.295949	0.11628	0.245049	-0.423968	-0.0921669	-0.735754	0.081683	-0.72036	0.0953055	0.229367	-0.0642229	0.430215	-0.146795	0.100922	-0.262553	-0.278351	-0.0380177	-0.293026	0.330289	-0.481481	0.367825	-0.379088	0.37702	-0.339464	-0.39723	0.202073	-0.0183912	0.0458735	0.15597	0.302765	-0.391709	-0.0642229	-0.394512	-0.298858	-0.124141	-0.100922	0.0781628	0.29426
LisH domain and HEAT repeat-containing protein KIAA1468	-0.29359	-0.284416	-0.504608	0.0275241	-0.660578	-0.403687	-0.0272166	-0.369516	0.418401	0.096554	0.203704	-0.0953055	0.381399	0.606788	-0.239634	-0.336409	-0.438529	0.338401	-0.535268	0.0551768	0.440386	0.220193	0.115058	0	0.504608	0.169201	-0.169842	-0.156823	-0.325585	0.229367	-0.435185	0.170119	-0.272166	0.202304	-0.15597	-0.35104	0.134715	-0.234488	-0.357813	-0.0825723	0.302765	-0.58526	-0.192669	-0.46791	0.0229891	-0.239086	-0.44956	-0.183912	0.0781628
Microtubule-actin cross-linking factor 1	-0.339464	-0.192669	-0.357813	-0.31194	-0.330289	-0.403687	0.136083	0.0739032	0.298858	-0.25288	0.148148	-0.065209	0.111629	0.367574	-0.147467	0.0691252	-0.375186	0.0408415	-0.885443	-0.381222	0.165145	0.211018	0.42021	-0.29359	-0.201843	-0.29756	-0.15097	0.266124	0.00930243	0.550482	-0.453704	0.248282	-0.602652	0.436792	0.0275241	-0.0969979	0.105848	0.0275869	0.13762	-0.091747	0.504608	-0.225809	-0.0550482	-0.165145	-0.0827606	-0.151728	0.0091747	0.193108	0.18851
SH3 and multiple ankyrin repeat domains protein 3	-0.369998	-0.306404	-0.369998	0.156093	-0.491403	-0.19078	-0.282973	-0.0320157	-0.141963	-0.194112	-0.740982	-0.433024	-0.307739	-0.363971	-0.203269	0.281672	-0.644767	-0.363971	-0.520114	0.243379	-0.219686	-0.358435	0.403482	-0.369998	-0.19078	-0.363971	-0.362684	-0.131758	0.131888	0.260155	0.0058345	0.26944	-0.211311	0.202804	-0.369998	-0.145526	-0.127331	0.0666356	0.0982807	-0.0462497	-0.19078	0	0.0289061	0.00578122	-0.596823	-0.14486	0.0520309	0.211496	0.252056
Unknown	-0.221114	-0.115822	-0.178997	-0.284289	-0.252702	-0.231643	0.124939	0.132522	0.084426	-0.0211065	-0.116889	0.0748363	0.208178	0.274532	-0.142795	0.0951968	-0.335515	-0.00669589	-0.631517	-0.270562	-0.13688	0.210585	0.459285	-0.452757	-0.231643	-0.441929	-0.330275	0.147253	0.250882	0.579108	-0.276283	0.042213	-0.82549	0.179405	0.105292	0.143124	-0.0662589	0.263831	-0.200055	-0.27376	0.347465	-0.317323	0.13688	-0.0210585	0	-0.337704	0.0315877	0.216342	0.084426
Astrotactin-1	-0.138749	-0.115624	-0.138749	-0.156093	-0.173436	-0.19078	0.180074	0.148437	-0.136168	-0.225982	-0.169201	0.0948228	0.161197	0	-0.182942	0.24973	-0.405282	0.0661765	-0.520114	-0.151717	-0.0578122	0.289061	0.573702	-0.248592	-0.19078	-0.363971	-0.21107	-0.011978	0.278431	0.66484	-0.105021	-0.14486	-0.808493	0.150654	0.225467	0.227021	-0.163712	0.301309	-0.080937	-0.0693746	0.38156	-0.130673	0.300623	0.104062	-0.179626	-0.179626	0.150312	0.338972	0.205701
V-type proton ATPase subunit H	-0.181818	-0.0636364	-0.281818	0.254545	-0.663636	-0.5	-0.498908	-0.151033	0.309796	-0.159454	-0.284416	-0.37277	0.0829572	0.150312	0.018265	0.141554	-0.569709	-0.294842	-0.723695	-0.074554	-0.1	-0.2	0.178445	-0.409091	0.1	-0.184999	-0.430076	0.0800499	-0.0553048	0.0454545	-0.15597	0.323463	-0.0914986	0.341687	-0.3	-0.320374	0.0286039	-0.1959	0.0181818	-0.381818	-0.2	-0.260277	-0.3	-0.218182	-0.355354	-0.314352	-0.218182	-0.0592257	0.118451
Serine/threonine-protein kinase DCLK2	-0.111658	-0.204707	-0.311712	0.302407	-0.590857	-0.358236	0.00690066	0.0117112	0.524591	-0.319418	-0.0375624	-0.188228	0.379734	0.408291	-0.264065	-0.198633	-0.65477	0.304739	-0.558081	0.0686776	0.293103	0.334974	0.40334	-0.0279145	0.409413	0.056214	0	-0.0747042	-0.174536	0.400108	-0.122078	-0.0932606	-0.251381	0.536249	0.0930484	-0.128823	0.165903	0.12357	-0.102353	-0.0651339	0.30706	-0.275749	0.186097	-0.125615	0.0489618	0.0606194	-0.0186097	0.202842	0.422004
cAMP-dependent protein kinase type II-alpha regulatory subunit	-0.327273	-0.190909	-0.418182	0.0272727	-0.645455	-0.4	-0.107872	-0.132726	0.824604	-0.0911164	0.256892	-0.298216	0.350264	0.71109	-0.10959	-0.420096	-0.357275	0.248592	-0.570034	0.00497027	0.372727	0.109091	-0.054525	0.00909091	0.4	0.0924995	-0.102844	0.0753411	-0.465482	0.0181818	-0.504608	0.373577	0.0433414	0.587701	-0.272727	-0.517175	0.352781	-0.205012	-0.0181818	-0.0545455	0.2	-0.45206	-0.3	-0.509091	0.186789	-0.0911164	-0.272727	-0.191344	0.182233
Unknown	-0.0139573	-0.00465242	-0.15353	0.330322	-0.535028	-0.358236	-0.158715	0.112427	0.706449	-0.452314	0.0657342	-0.340844	0.349072	0.378705	-0.0467371	-0.112169	-0.499108	0.0858003	-0.525103	-0.0966574	0.218664	0.204707	0.182645	-0.00465242	0.30706	0.0443795	-0.0287085	0.13013	-0.242935	0.111658	-0.122078	0.0326412	0.0517549	0.66215	0.0186097	-0.288095	0.258614	-0.00699455	0.209359	-0.0977008	0.102353	-0.16358	-0.0325669	-0.167487	0.0582879	0.109581	0.0418718	0.0746085	0.328744
Unknown	-0.31194	-0.128446	-0.357813	-0.192669	-0.376163	-0.403687	-0.108866	-0.106236	0.344836	0.110347	0.111111	-0.170547	-0.0744194	0.455091	0.0230417	-0.0506918	-0.190029	-0.122525	-0.865433	-0.310997	0.128446	-0.0091747	0.0850425	-0.440386	-0.100922	-0.093352	-0.226455	0.21385	0.0232561	0.31194	-0.435185	0.455183	-0.315906	0.275869	-0.211018	-0.217091	0.0288675	-0.275869	-0.100922	-0.376163	0.201843	-0.308759	-0.376163	-0.256892	-0.0781628	-0.340238	-0.339464	-0.073565	-0.0413803
ATP-binding cassette sub-family D member 3	0.080937	0.121406	0.132968	-0.173436	-0.0404685	-0.19078	0.282973	0.512252	0.553365	-0.370842	0.221711	0.139073	0.474798	0.511029	-0.0406537	-0.0290384	-0.211852	0.161765	-0.520114	-0.521526	-0.0751558	0.514528	0.450766	-0.28328	-0.19078	-0.363971	0.0118913	0.458158	0.161197	0.514528	-0.163366	-0.205701	-0.615557	0.570748	0.47406	0.256126	0.206155	0.492524	0.109843	-0.242811	0.508747	-0.121961	0.335311	0.14453	0.451963	0.0347664	0.387341	0.388225	0.275234
Microtubule-associated protein	0	-0.390909	-0.318182	0.2	-0.409091	-0.4	-0.188776	-0.430216	-0.0956722	0.0410024	-0.247717	0.283305	0.322611	0.167655	-0.529686	-0.0730601	-0.733863	-0.0578122	-0.158618	-0.223662	-0.218182	-0.172727	0.6543	-0.454545	0.2	-0.248592	-0.0654463	0.301364	-0.165914	-0.109091	0.110096	-0.186789	-0.154103	-0.259682	0.136364	0.160187	0.37185	0.277905	-0.245455	-0.263636	0.1	-0.273975	0.272727	0.0818182	-0.0227791	0.050114	0.0818182	0.264238	0.191344
Tetraspanin;Tetraspanin-2	-0.2479	-0.26697	-0.429058	0.238366	-0.743701	-0.314643	-0.127279	-0.268809	0.305804	-0.458706	-0.0288675	-0.317984	0.478535	0.103078	-0.316083	-0.0622587	-0.703854	0.248599	-0.218348	0.265856	0.381385	0.104881	0.233944	0.381385	0.524404	0.030317	-0.201019	-0.25681	-0.517204	-0.00953463	-0.240563	0.00477818	-0.0202031	0.344029	-0.181158	-0.513616	0.22	-0.0812291	0.181158	0.400454	0.104881	-0.340028	-0.00953463	-0.438593	-0.286691	0.0716728	-0.0476731	-0.0907855	0.296247
Ubiquitin-conjugating enzyme E2 D2;Ubiquitin-conjugating enzyme E2 D3	-0.263636	0.00909091	-0.254545	-0.354545	-0.463636	-0.3	-0.040452	-0.0503444	0.132119	-0.35991	0.165145	-0.253484	0.308785	0.0982807	0.00456626	0.360734	-0.318651	-0.23703	-0.639429	-0.457265	0.136364	0.109091	0.213143	-0.0545455	-0.2	-0.369998	-0.556293	0.183644	-0.069131	0.236364	-0.513783	0.223235	-0.57307	0.191344	-0.109091	-0.411909	0	-0.1959	0.354545	0.0818182	0.2	-0.388132	-0.318182	-0.418182	-0.373577	-0.328019	-0.0636364	-0.173121	-0.16401
Amphiphysin	-0.336364	-0.172727	-0.436364	-0.0181818	-0.745455	-0.5	-0.3371	-0.370718	0.378133	-0.378133	0.15597	-0.303186	0.456265	0.231249	-0.141554	0.0365301	-0.550397	-0.0173436	-0.406459	-0.0695837	0.227273	-0.136364	0.0594818	0.163636	0.3	-0.161874	-0.406702	0.0753411	-0.594527	-0.281818	-0.486259	0.350798	0.0433414	0.314352	-0.363636	-0.691092	0.333712	-0.296128	0.354545	0.227273	0	-0.420096	-0.4	-0.618182	-0.328019	-0.14123	-0.154545	-0.300684	0.0774489
DnaJ homolog subfamily B member 6;DnaJ homolog subfamily B member 7	-0.242172	-0.252702	-0.242172	-0.0842339	-0.263231	-0.231643	0.218643	0.296849	0.110809	-0.517109	-0.255031	-0.0690797	0.112096	0	-0.322611	0.185105	-0.626295	0.0803507	-0.631517	-0.120889	-0.0210585	0.242172	0.734856	-0.221114	-0.231643	-0.441929	-0.0487292	0.125438	0.133448	0.673871	-0.106263	-0.084426	-0.647006	0.496003	0.200055	0.153726	0.0662589	0.45379	0.221114	0.0947631	0.463286	0.0158661	0.431699	0.147409	-0.147745	0.105532	0.41064	0.543492	0.490726
Leucine-rich glioma-inactivated protein 1	0.218182	0.0636364	0.181818	0.127273	0.1	-0.5	-0.175292	0.0823818	-0.16401	-0.783601	0.0825723	0.447324	0.414786	-0.225467	-0.132421	0.433794	-0.46832	0.0867182	-0.0644386	-0.323067	-0.336364	0.0363636	0.619602	-0.0181818	-0.1	-0.462497	0.154266	0.428502	-0.170523	-0.136364	0.229367	-0.30524	-0.0577886	0.255126	0.454545	0.306643	0.333712	0.455582	0.590909	0.136364	0.2	0.378999	0.409091	0.318182	-0.159454	0.323463	0.663636	0.510252	0.551254
Unknown	-0.357813	-0.220193	-0.394512	-0.0275241	-0.46791	-0.403687	-0.108866	0.0554274	0.174717	-0.501161	-0.194444	-0.37119	-0.106978	-0.0525105	-0.13825	0.285717	-0.589578	-0.186704	-0.850425	-0.150482	0.100922	-0.0458735	0.44022	-0.211018	-0.201843	-0.29756	-0.202866	0.12831	-0.0279073	0.403687	-0.259259	0.303455	-0.306186	0.514955	-0.165145	-0.249423	0.0481125	-0.0505759	0.412861	0.0550482	0.201843	-0.00921669	-0.0825723	-0.119271	-0.468977	-0.0275869	0.100922	0.225293	0.312651
GTPase NRas	-0.0727273	-0.00909091	-0.181818	0.0454545	-0.3	-0.4	-0.107872	0.0732283	0.0956722	-0.355354	-0.0550482	-0.198811	-0.0645223	0.0231249	0.018265	0.351602	-0.410384	-0.23703	-0.857529	-0.392651	0.0636364	0.118182	0.411416	-0.345455	-0.2	-0.167655	-0.172965	0.19777	0.202784	0.481818	-0.110096	0.104784	-0.409336	0.323463	0.0818182	-0.0274606	-0.0953463	-0.104784	0.209091	-0.254545	0.2	-0.018265	-0.0909091	0.0363636	-0.35991	-0.127563	-0.00909091	0.209568	0.136675
Serine/threonine-protein kinase DCLK1	-0.173121	-0.0637815	-0.227791	-0.123007	-0.350798	-0.451026	-0.0608164	0.0665145	0.207763	-0.273973	0.00919562	-0.0821964	0.1201	0.23757	-0.0503434	0.226545	-0.430676	-0.136168	-0.874389	-0.430909	-0.00455582	0.14123	0.442163	-0.419135	-0.200456	-0.321589	-0.253011	0.283173	0.127029	0.46925	-0.271271	0.159817	-0.559897	0.356164	0.0683373	-0.0298168	0.0191127	0.0159817	0.113896	-0.282461	0.300684	-0.183067	-0.0683373	-0.0592257	-0.191781	-0.221461	0.00455582	0.194064	0.146119
Polypyrimidine tract-binding protein 2	-0.495434	-0.403687	-0.541307	-0.247717	-0.550482	-0.403687	0.136083	0.0277137	0.67128	-0.216097	0.101852	-0.185595	0.218607	0.624292	-0.350234	-0.294934	-0.545725	0.169201	-0.810405	-0.210675	0.229367	0.110096	0.395198	-0.256892	0	-0.274222	-0.0613317	0.318398	-0.293026	0.357813	-0.555556	0.363227	-0.349927	0.6299	-0.13762	-0.281756	0.42339	0.124141	0.119271	0	0.504608	-0.354842	-0.0183494	-0.31194	0.156326	0.00919562	0.0458735	0.179315	0.340238
Sodium/potassium-transporting ATPase subunit alpha-3	0.245455	0.1	0.236364	0.254545	0.409091	-0.2	-0.215744	-0.201378	-0.209568	-0.104784	0.29359	0.487086	0.0276524	-0.132968	0.100458	-0.0639276	0.22209	0.375779	0.530379	0.263424	-0.0636364	-0.136364	-0.208186	0.345455	0.3	0.248592	0.504871	-0.0329617	-0.345655	-0.563636	0.302765	-0.0956722	0.683831	-0.0592257	0.127273	0.187647	0.190693	-0.0182233	0.136364	0.181818	-0.1	0.465758	0.0727273	0.181818	0.0774489	0.318907	0.118182	0.0592257	0.300684
Lipid phosphate phosphatase-related protein type 4	0.343247	0.352781	0.181158	0.314643	-0.0953463	-0.314643	-0.127279	0.124804	0.396589	-0.0668946	0.327165	-0.0260643	0.159512	0.412311	0.335239	0.0335239	0.0303822	0.0485071	-0.571863	-0.354475	0.200227	0.429058	-0.0363913	-0.190693	0.209762	0.327423	0.049029	0.083957	0.227183	0.333712	0.057735	-0.124233	-0.136371	0.296247	0.305108	0.0960031	-0.17	-0.248466	-0.190693	-0.572078	0.104881	-0.0766261	-0.171623	0.076277	0.129011	-0.172015	-0.286039	-0.0143346	-0.0143346
Ubiquitin-associated protein 2-like	-0.431699	-0.421169	-0.431699	-0.210585	-0.326406	-0.231643	0.218643	0.106018	-0.00527662	-0.327151	-0.297536	-0.0690797	-0.00533791	0	-0.417808	0.111063	-0.626295	0.0803507	-0.631517	-0.0172699	0.0210585	0.0947631	0.688927	-0.242172	-0.231643	-0.441929	-0.102873	0.0490844	0.058717	0.631754	-0.233778	0.084426	-0.647006	0.348257	0.0105292	0.0583097	0.0662589	0.348257	0.115822	0.157938	0.463286	-0.0793307	0.326406	0.0210585	-0.232171	0.0211065	0.263231	0.448513	0.416853
Creatine kinase M-type	-0.376163	-0.220193	-0.504608	-0.128446	-0.651404	-0.403687	-0.108866	-0.392611	0.519553	-0.312651	0.462963	-0.290932	0.427912	0.41425	-0.161292	-0.179725	-0.350823	0.198373	-0.345173	-0.065209	0.550482	0.0183494	-0.10005	0.403687	0.403687	0.093352	-0.179277	0.0380177	-0.73024	-0.247717	-0.62037	0.37702	0.150663	0.344836	-0.339464	-0.775984	0.404145	-0.427596	0.357813	0.403687	0.201843	-0.437793	-0.458735	-0.724801	-0.14713	-0.00459781	-0.247717	-0.386216	0.0321847
Septin-11	-0.0727273	-0.418182	-0.290909	0.00909091	-0.163636	-0.5	-0.013484	-0.196801	-0.154898	-0.460138	-0.091747	0.392651	0.239654	-0.0231249	-0.570782	0.150687	-0.767659	0.0289061	-0.282539	-0.37774	-0.2	-0.109091	0.897184	-0.309091	-0.1	-0.462497	0.186989	0.522679	-0.230437	0.0181818	0.0733976	-0.173121	-0.187813	0.050114	0.309091	0.260876	0.51487	0.464694	0.318182	0.0818182	0.4	0.10959	0.454545	0.236364	-0.118451	0.364466	0.518182	0.587701	0.510252
C-terminal-binding protein 1	-0.645455	-0.345455	-0.645455	-0.427273	-0.681818	-0.3	-0.040452	-0.334104	0.496584	-0.150342	0.29359	-0.422473	0.221219	0.404685	-0.200915	-0.178084	-0.308995	0.00578122	-0.495682	-0.0944351	0.436364	-0.154545	-0.104093	0.190909	0.1	-0.14453	-0.369304	0.108303	-0.626788	-0.145455	-0.825723	0.642371	-0.0385257	0.328019	-0.563636	-0.851279	0.37185	-0.405468	0.354545	0.390909	0.2	-0.529686	-0.554545	-0.809091	-0.191344	-0.159454	-0.263636	-0.41458	-0.0865606
High mobility group protein B1	-0.481818	-0.436364	-0.663636	-0.0545455	-0.745455	-0.4	-0.107872	-0.434793	0.273349	-0.405468	0.110096	-0.357859	0.25348	0.132968	-0.383566	-0.0456626	-0.656614	0.080937	-0.411416	0.0397621	0.463636	-0.118182	0.213143	0.290909	0.3	-0.0462497	-0.196339	-0.0188353	-0.649832	-0.109091	-0.495434	0.332575	0.0529728	0.277905	-0.372727	-0.695669	0.37185	-0.287017	0.4	0.490909	0.2	-0.347036	-0.263636	-0.590909	-0.400912	0.0865606	-0.109091	-0.168565	0.177677
Unknown	-0.309091	-0.118182	-0.445455	0.0545455	-0.645455	-0.5	-0.498908	-0.553789	0.209568	-0.168565	0.192669	-0.37277	0.11061	0.104062	0.0365301	0.0867589	-0.318651	-0.167655	-0.406459	-0.0248513	0.3	-0.327273	-0.2181	0.154545	0.3	0.0924995	-0.35528	-0.0141264	-0.553048	-0.427273	-0.431211	0.533031	0.332284	0.123007	-0.536364	-0.768897	0.181158	-0.669706	0.309091	0.127273	-0.2	-0.305939	-0.7	-0.636364	-0.510252	-0.214124	-0.436364	-0.487473	-0.10934
Metabotropic glutamate receptor 2	-0.237273	-0.260536	-0.418718	0.148877	-0.28845	-0.358236	0.00690066	-0.11477	0.142222	-0.428999	0.0986013	-0.269623	-0.247653	-0.0207104	-0.147222	0.0794531	-0.392862	0.109469	-0.63672	0.0127181	0.483852	0.0697863	0.251136	0.13492	0.102353	0.21598	0.24163	-0.0506061	-0.195763	0.325669	-0.140859	0.207505	0.0837937	0.426667	-0.0790912	-0.236566	0.068313	-0.282113	0.353584	0.227969	0.30706	0.161243	-0.0977008	-0.088396	-0.3847	0.244809	-0.0558291	0.179527	0.356722
NFU1 iron-sulfur cluster scaffold homolog, mitochondrial	0.20226	0.13484	0.20226	-0.013484	0.06742	-0.148324	0.38	0.577018	0.310839	-0.675737	0.176908	0.17693	0.451167	0.188648	-0.09482	0.169321	-0.315091	0.274398	-0.404368	-0.405465	0.026968	0.660716	0.632285	-0.026968	-0.148324	-0.282973	0.180278	0.286356	0.205076	0.660716	0.0544331	-0.473016	-0.628571	0.581134	0.6742	0.386941	0.0989949	0.581134	0.283164	0.013484	0.593296	0.121911	0.579812	0.323616	0.25678	0.25678	0.579812	0.581134	0.459501
Vesicle-associated membrane protein 1	-0.366988	-0.302765	-0.596355	0.220193	-0.715626	-0.403687	-0.353815	-0.563512	0.331042	0.073565	0.0648148	-0.436399	-0.0465121	0.274222	-0.105992	-0.230417	-0.375186	0.035007	-0.465233	0.240772	0.486259	-0.220193	-0.195098	0.110096	0.504608	0.361739	-0.15097	-0.232859	-0.488377	-0.174319	-0.361111	0.491966	0.345067	0.165521	-0.550482	-0.678986	0.125093	-0.643693	-0.0642229	0.0366988	-0.100922	-0.359451	-0.559657	-0.568831	-0.344836	-0.14713	-0.596355	-0.395412	0
ADP-ribosylation factor-like protein 8B	-0.390909	-0.445455	-0.590909	-0.0272727	-0.727273	-0.5	-0.013484	-0.370718	0.537587	-0.378133	0.275241	-0.0695837	0.617571	0.514528	-0.48859	-0.324204	-0.714551	0.410466	-0.337063	0.0149108	0.418182	0.0909091	0.322193	0.254545	0.5	-0.0751558	-0.0420726	0.0988851	-0.760441	-0.109091	-0.495434	0.159454	-0.0192629	0.41458	-0.145455	-0.512598	0.591147	0	0.2	0.381818	0.4	-0.45206	-0.0272727	-0.536364	0.0227791	0.154898	0	-0.0364466	0.369021
U6 snRNA-associated Sm-like protein LSm5	-0.115624	-0.138749	-0.115624	-0.225467	-0.080937	-0.19078	0.385872	0.299784	0.07243	-0.411402	0.0408415	0.183324	0.290154	0.161765	-0.264249	0.133577	-0.405282	0.257353	-0.520114	-0.265504	0.0578122	0.47406	0.674572	-0.132968	-0.19078	-0.363971	0.0148641	0.143736	0.17292	0.734214	-0.151697	-0.23757	-0.808493	0.359253	0.410466	0.285231	0.030317	0.463552	0.080937	0.0693746	0.635934	-0.0609806	0.462497	0.150312	0.0521496	0.0521496	0.358435	0.489627	0.367944
Guanine nucleotide-binding protein G(I)/G(S)/G(O) subunit gamma-12	-0.0642229	-0.0458735	-0.31194	0.44956	-0.614705	-0.403687	-0.353815	-0.314089	0.285064	-0.344836	0.0740741	-0.436399	0.111629	0.046676	0.0230417	0.0599085	-0.443402	0.035007	-0.430215	0.150482	0.458735	0.0275241	-0.0450225	0.266066	0.504608	0.361739	-0.0990742	-0.251867	-0.34419	-0.0458735	-0.101852	0.14713	0.277026	0.317249	-0.229367	-0.521941	0.0096225	-0.505759	0.174319	0.0825723	-0.100922	-0.142859	-0.348639	-0.348639	-0.436792	-0.00459781	-0.339464	-0.220695	0.137934
Unknown	-0.5769	-0.469895	-0.697863	-0.44198	-0.530376	-0.358236	0.172516	-0.515292	0.270456	0.0746085	0.46953	0.00508723	0.308976	0.56214	-0.366887	-0.343518	-0.281675	0.393498	-0.418561	-0.033067	0.581553	0.088396	0.0507346	0.223316	0.30706	0.0443795	-0.122011	-0.0361472	-0.589649	0.0744387	-0.760639	0.405684	-0.248917	0.0839346	-0.302407	-0.538714	0.317168	-0.324081	-0.0558291	0.353584	0.511766	-0.577204	-0.325669	-0.688558	-0.0349727	-0.146885	-0.381499	-0.286776	-0.0139891
Unknown	-0.363636	-0.218182	-0.472727	0.00909091	-0.727273	-0.5	-0.3371	-0.356988	0.492029	-0.332575	0.165145	-0.342948	0.350264	0.306404	-0.150687	-0.0730601	-0.521429	-0.0173436	-0.441157	-0.0596432	0.254545	-0.190909	0.0148704	0.118182	0.3	-0.0982807	-0.294508	0.136556	-0.631397	-0.318182	-0.486259	0.432803	0.187813	0.387245	-0.409091	-0.704822	0.409989	-0.318907	0.363636	0.190909	0	-0.369867	-0.427273	-0.6	-0.246014	-0.0637815	-0.163636	-0.277905	0.118451
Unknown	0.410466	0.0404685	0.28328	0.167655	0.242811	-0.19078	0.180074	0.349262	-0.0086916	-0.521496	-0.0175035	0.477275	0.354633	0	-0.258442	0.194557	-0.405282	0.0661765	-0.0693485	-0.521526	-0.335311	0.306404	0.806965	-0.300623	-0.19078	-0.363971	0.341875	0.556976	0.190505	0.242811	0.41425	-0.620001	-0.303185	0.168038	0.774683	0.663599	0.30317	0.741683	0.231249	-0.167655	0.38156	0.304903	0.739996	0.61859	0.281028	0.440374	0.739996	0.741683	0.469346
Unknown	0.094388	0.013484	0.094388	-0.13484	0.080904	-0.148324	0.5	0.543075	0.358141	-0.662223	0.272166	0.228535	0.451167	0.282973	-0.203186	0.0541828	-0.315091	0.385872	-0.404368	-0.405465	0.121356	0.6742	0.661693	0.026968	-0.148324	-0.282973	0.27735	0.328262	0.095702	0.6742	-0.0544331	-0.418957	-0.628571	0.608164	0.660716	0.359787	0.212132	0.608164	0.310132	0.13484	0.74162	0.101593	0.60678	0.26968	0.337869	0.337869	0.60678	0.608164	0.506803
Unknown	-0.104062	0.0982807	-0.0924995	-0.138749	-0.0520309	-0.19078	-0.282973	-0.183363	0.0521496	0.521496	0.058345	-0.104305	-0.37808	0.257353	0.316518	0.00580767	0.279399	-0.363971	-0.520114	-0.265504	-0.0751558	-0.242811	-0.321525	-0.531872	-0.19078	0.0808824	-0.243771	0.143736	0.234468	0.0173436	-0.215877	0.495421	-0.0244998	-0.139066	-0.306404	-0.107689	-0.206155	-0.498318	-0.306404	-0.61859	-0.19078	-0.177134	-0.595465	-0.138749	-0.086916	-0.498318	-0.560778	-0.304206	-0.394019
Unknown	-0.0366988	-0.0366988	-0.211018	0.321114	-0.522958	-0.403687	-0.108866	0.0600463	0.528748	-0.616107	0.111111	-0.331061	0.30698	0.210042	-0.0783418	0.0414751	-0.560343	0.134194	-0.575288	-0.0802572	0.348639	0.266066	0.275138	0.146795	0.302765	0.081683	0.00943564	0.0332655	-0.255817	0.220193	-0.12037	-0.0137934	-0.0145803	0.643693	0.0642229	-0.300232	0.182828	-0.073565	0.339464	0.0825723	0.201843	-0.0783418	-0.0091747	-0.165145	-0.151728	0.165521	0.0642229	0.119543	0.381618
Unknown	0.0315877	-0.252702	-0.126351	0.242172	0.0947631	-0.231643	-0.343582	-0.185531	-0.0105532	0.0738727	-0.265657	0.0402965	-0.517777	-0.0937425	-0.174527	-0.0528871	-0.201309	-0.441929	-0.10908	-0.253292	-0.347465	-0.642283	0.200937	-0.568579	-0.231643	-0.0736548	0.357347	0.594467	-0.0907445	-0.463286	0.297536	0.253278	0.680471	-0.0685961	-0.115822	0.143124	0.430683	0.0211065	0.231643	-0.326406	-0.231643	0.391365	-0.0315877	0.336935	-0.0158299	0.369364	0.189526	0.295491	0.184682
Unknown	0	-0.238542	-0.100922	-0.0275241	0.0183494	0.403687	0.435465	0.30947	-0.170119	0.0275869	-0.509259	-0.215691	-0.325585	-0.23338	-0.341017	0.0875585	-0.263117	-0.315063	-0.175088	-0.195627	-0.0458735	0.128446	0.555278	-0.357813	-0.403687	-0.157532	0.0330247	0.0855399	0.520936	0.642229	0.222222	-0.312651	-0.49573	-0.142532	0.238542	0.332564	-0.144338	0.386216	-0.100922	-0.0733976	0.201843	0.0230417	0.477084	0.385337	-0.00459781	0.193108	0.284416	0.436792	-0.0275869
NADH dehydrogenase [ubiquinone] 1 alpha subcomplex subunit 9, mitochondrial	-0.263636	-0.336364	-0.527273	0.345455	-0.845455	-0.4	-0.26968	-0.343258	0.451026	-0.100228	-0.183494	-0.387681	0.248872	0.335311	-0.301373	-0.228313	-0.729035	0.0578122	-0.510552	0.168989	0.281818	-0.0454545	0.2181	-0.0818182	0.5	0.104062	-0.215038	-0.127138	-0.354873	0.0454545	-0.211018	0.177677	0.0240786	0.300684	-0.290909	-0.448523	0.209762	-0.182233	-0.145455	-0.0818182	0	-0.442927	-0.145455	-0.372727	-0.182233	-0.0774489	-0.290909	-0.0911164	0.209568
Calpain small subunit 1	0.364068	-0.053936	0.229228	0.13484	0.364068	0.74162	0.38	0.156134	-0.229751	0.310839	-0.299382	-0.0294884	-0.239255	-0.282973	-0.23705	-0.162549	0.200512	-0.282973	0.735215	-0.0958373	-0.094388	-0.026968	0.0735215	-0.026968	-0.148324	0.180074	0.284284	0.0977802	0.293942	-0.094388	0.503506	-0.527075	0.207143	-0.581134	0.283164	0.339422	0.0282843	0.310839	-0.161808	0.026968	-0.148324	0.121911	0.431488	0.418004	0.344626	0.432472	0.26968	0.148662	-0.304082
Neurocan core protein	-0.345455	-0.436364	-0.572727	0.281818	-0.8	0.2	0.053936	-0.192224	0.396356	0.16401	-0.458735	-0.755481	-0.0645223	0.14453	-0.383566	-0.378999	-0.535913	-0.080937	-0.2181	0.407562	0.445455	-0.0363636	0.0495682	0.0636364	0.4	0.277498	-0.233737	-0.404958	-0.156697	0.218182	-0.165145	0.113896	0.0144471	0.100228	-0.436364	-0.530905	0.00953463	-0.186789	-0.290909	0.118182	-0.1	-0.511421	-0.0727273	-0.381818	-0.127563	0	-0.345455	-0.1959	-0.0592257
Thimet oligopeptidase	-0.596355	-0.339464	-0.651404	-0.174319	-0.642229	-0.403687	-0.353815	-0.489609	0.073565	-0.0275869	-0.0648148	-0.476527	-0.232561	0.011669	-0.0875585	0.101384	-0.360568	-0.285891	-0.635318	0.0351125	0.247717	-0.44956	-0.08004	-0.0733976	0	-0.081683	-0.415168	-0.0380177	-0.367446	-0.128446	-0.546296	0.73565	0.0826217	0.114945	-0.697277	-0.720556	0.07698	-0.602313	0.247717	0.13762	-0.100922	-0.294934	-0.660578	-0.596355	-0.625302	-0.289662	-0.431211	-0.358629	-0.101152
Methylglutaconyl-CoA hydratase, mitochondrial	-0.403687	-0.284416	-0.596355	0.165145	-0.7615	-0.403687	-0.435465	-0.609701	0.124141	0.18851	-0.111111	-0.431383	-0.0790706	0.157532	-0.0737335	-0.0829502	-0.404421	-0.105021	-0.52026	0.250804	0.330289	-0.29359	-0.155078	-0.0458735	0.403687	0.221711	-0.386861	-0.308894	-0.325585	-0.100922	-0.361111	0.514955	0.126363	0.00459781	-0.614705	-0.637415	-0.0481125	-0.648291	-0.201843	-0.0825723	-0.201843	-0.447009	-0.596355	-0.568831	-0.505759	-0.37702	-0.678928	-0.436792	-0.114945
Neurofilament medium polypeptide	-0.0818182	0.1	-0.1	0.272727	-0.427273	-0.5	-0.579812	-0.393602	-0.177677	-0.419135	0.0091747	-0.0894648	0.313394	-0.28328	0.150687	0.365301	-0.342791	0.080937	-0.0644386	0.337978	0.0363636	-0.172727	-0.10905	0.372727	0.4	-0.0231249	-0.359955	-0.35787	-0.40096	-0.363636	-0.0825723	0.159454	0.187813	0.123007	-0.290909	-0.430216	-0.0858116	-0.355354	0.263636	0.245455	-0.3	-0.0410963	-0.327273	-0.363636	-0.656038	-0.236903	-0.190909	-0.287017	0.16401
Hydroxyacylglutathione hydrolase, mitochondrial	0.0454545	0.318182	0.372727	-0.245455	0.372727	0.5	0.498908	0.787204	0.0546698	-0.0318907	-0.119271	-0.144138	-0.142871	-0.080937	0.301373	0.114156	0.42004	0.104062	-0.0941795	0.109346	-0.0272727	0.527273	-0.0644386	0.0363636	-0.4	-0.104062	-0.0607716	-0.27782	0.65444	0.809091	0.0183494	-0.200456	-0.664568	0.314352	0.245455	0.329527	-0.533939	0.323463	-0.127273	-0.0181818	0.2	0.123289	0.3	0.254545	0.214124	-0.159454	0.181818	0.191344	-0.0273349
Long-chain specific acyl-CoA dehydrogenase, mitochondrial	-0.255126	-0.255126	-0.50114	0.30524	-0.733487	-0.451026	-0.38517	-0.493124	0.0205479	-0.118721	-0.183912	-0.34124	0.0600502	-0.0057944	-0.160183	0.0938218	-0.619399	-0.0550468	-0.511716	0.196773	0.277905	-0.14123	0.149044	0	0.400912	0.130374	-0.313922	-0.287893	-0.256368	0.0410024	-0.170119	0.228311	-0.00965339	0.0730594	-0.350798	-0.45184	-0.0477818	-0.417808	-0.0683373	-0.00911164	-0.100228	-0.311214	-0.30524	-0.369021	-0.575342	-0.216895	-0.41458	-0.184932	0.086758
Sodium-dependent neutral amino acid transporter SLC6A17;Transporter	-0.348639	-0.192669	-0.385337	-0.0366988	-0.633054	-0.403687	-0.190516	-0.0138568	0.533346	-0.0781628	-0.148148	-0.326045	0.148839	0.443422	-0.115209	-0.0921669	-0.511617	-0.134194	-0.810405	-0.165531	0	-0.0458735	0.24012	-0.440386	0	-0.274222	-0.358554	0.199593	-0.0790706	0.247717	-0.388889	0.37702	-0.315906	0.468977	-0.256892	-0.300232	0.163583	-0.0321847	-0.0366988	-0.31194	0.100922	-0.396318	-0.201843	-0.284416	-0.0551737	-0.275869	-0.146795	0.00919562	0.137934
Fumarylacetoacetate hydrolase domain-containing protein 2A	-0.440386	-0.366988	-0.587181	0.146795	-0.880771	-0.403687	-0.272166	-0.30947	0.579324	-0.0643693	-0.148148	-0.441415	0.255817	0.437588	-0.276501	-0.294934	-0.662666	0.046676	-0.555278	0.180579	0.238542	-0.13762	0.110055	-0.100922	0.403687	-0.035007	-0.316094	-0.0617788	-0.446516	-0.0275241	-0.416667	0.395412	0.0145803	0.409205	-0.458735	-0.586607	0.288675	-0.18851	-0.0733976	-0.0275241	0	-0.516135	-0.266066	-0.522958	-0.128739	-0.160923	-0.29359	-0.179315	0.183912
N-acylneuraminate cytidylyltransferase	0.225467	0.300623	0.173436	0.260155	-0.0173436	-0.19078	-0.282973	0.0698525	-0.396916	-0.0695328	-0.274222	-0.104305	-0.260846	-0.363971	0.339749	0.589479	-0.0736876	-0.363971	-0.520114	-0.151717	-0.161874	0.080937	0.148154	-0.352654	-0.19078	0	-0.291337	-0.173681	0.594963	0.456716	0.262553	-0.0927104	-0.395059	-0.0840188	0.121406	0.227021	-0.600276	-0.220187	-0.132968	-0.485622	-0.19078	0.130673	-0.115624	0.260155	-0.544674	-0.388225	-0.213905	0.0782244	-0.107196
Prolow-density lipoprotein receptor-related protein 1;Low-density lipoprotein receptor-related protein 1 85 kDa subunit;Low-density lipoprotein receptor-related protein 1 515 kDa subunit;Low-density lipoprotein receptor-related protein 1 intracellular domain	-0.321114	-0.229367	-0.357813	-0.15597	-0.348639	-0.403687	0.136083	0.189377	0.358629	-0.533346	0.0462963	-0.185595	0.0558146	0.215877	-0.207375	0.124425	-0.531107	0.0408415	-0.885443	-0.305981	0.192669	0.201843	0.54027	-0.192669	-0.201843	-0.29756	-0.0141535	0.275629	-0.0465121	0.559657	-0.333333	0.18851	-0.451989	0.639096	0.0642229	-0.106236	0.182828	0.124141	0.385337	0.0642229	0.504608	-0.0322584	0.0825723	-0.0642229	-0.156326	0.0873584	0.220193	0.358629	0.404607
Lamin-B2	-0.297755	0.0697863	-0.227969	-0.474547	-0.162835	-0.358236	-0.158715	-0.159272	0.0629509	-0.125902	0.385015	-0.178053	-0.115571	0.109469	0.238359	0.329497	0.0988332	-0.337284	-0.674771	-0.531616	0.144225	-0.144225	-0.13952	-0.13492	-0.358236	-0.19527	-0.354071	0.318095	-0.0896266	0.00465242	-0.563436	0.573553	-0.187304	0.111913	-0.283798	-0.435656	-0.0048795	-0.533917	0.428023	-0.0325669	0.102353	-0.151896	-0.669949	-0.409413	-0.382369	-0.342733	-0.260536	-0.310092	-0.296102
MAP kinase-activating death domain protein	-0.13762	-0.0733976	-0.238542	-0.0366988	-0.440386	-0.403687	0.0544331	0.0600463	0.409205	-0.234488	0.138889	-0.0601929	0.358143	0.460926	-0.105992	-0.013825	-0.438529	0.157532	-0.755378	-0.270868	0.192669	0.366988	0.375188	-0.211018	0.100922	-0.134194	-0.174559	0.114053	0.00465121	0.513783	-0.305556	0.0229891	-0.563771	0.432194	0.13762	-0.0692842	0.057735	0.0505759	-0.0733976	-0.211018	0.403687	-0.336409	0.0183494	-0.15597	0.0229891	-0.183912	-0.0733976	0.133337	0.197706
BTB/POZ domain-containing protein KCTD12	0.581818	0.336364	0.672727	0.109091	0.809091	0.3	0.283164	0.530905	-0.287017	0.0318907	-0.0458735	0.56661	-0.0553048	-0.167655	0.141554	0.100458	0.381416	0.0924995	0.421329	-0.18887	-0.445455	0.3	0.213143	-0.218182	-0.3	-0.0693746	0.448775	0.202479	0.571483	0.227273	0.623879	-0.628703	-0.149287	-0.150342	0.718182	0.910777	-0.152554	0.619592	-0.172727	-0.309091	0.1	0.506855	0.654545	0.8	0.473805	0.255126	0.5	0.533031	0.14123
FXYD domain-containing ion transport regulator 7	-0.113896	-0.0592257	-0.232347	0.145786	-0.1959	-0.451026	0.0202721	0.0206424	0.321918	-0.607306	0.37702	-0.136994	0.018477	0.133271	0.00686501	0.0732267	-0.275826	0.324486	-0.606111	-0.037362	0.519364	0.287017	0.161464	0.30524	0.200456	0.234673	0.304551	-0.0188782	-0.274845	0.300684	-0.179315	0.123288	0.0772271	0.639269	0.0820048	-0.211011	0.109898	-0.23516	0.44647	0.255126	0.400912	0.196797	-0.0820048	-0.10934	-0.221461	0.255708	0.0182233	0.166667	0.449772
ADP-ribosylation factor-like protein 6-interacting protein 1	-0.128446	-0.0275241	-0.302765	0.366988	-0.706452	-0.403687	-0.435465	-0.26328	0.381618	-0.344836	-0.0185185	-0.51164	0.1907	0.081683	0.0368668	0.0783418	-0.487254	-0.105021	-0.450225	0.0902894	0.29359	-0.0825723	-0.0550275	0.146795	0.403687	0.157532	-0.287787	-0.137814	-0.358143	-0.146795	-0.185185	0.243684	0.233285	0.363227	-0.330289	-0.605082	0.07698	-0.436792	0.229367	0.0275241	-0.201843	-0.239634	-0.403687	-0.422036	-0.413803	-0.101152	-0.284416	-0.271271	0.0873584
Kinase suppressor of Ras 1	-0.138749	-0.115624	-0.138749	-0.156093	-0.173436	-0.19078	0.180074	0.148437	-0.136168	-0.225982	-0.169201	0.0948228	0.161197	0	-0.182942	0.24973	-0.405282	0.0661765	-0.520114	-0.151717	-0.0578122	0.289061	0.573702	-0.248592	-0.19078	-0.363971	-0.21107	-0.011978	0.278431	0.66484	-0.105021	-0.14486	-0.808493	0.150654	0.225467	0.227021	-0.163712	0.301309	-0.080937	-0.0693746	0.38156	-0.130673	0.300623	0.104062	-0.179626	-0.179626	0.150312	0.338972	0.205701
COP9 signalosome complex subunit 1	-0.115822	-0.0421169	-0.0737046	-0.252702	-0.178997	-0.231643	0.218643	0.296849	0.237448	-0.200512	0	0.115133	0.325612	0.348187	-0.132218	0.0793307	-0.335515	0.0803507	-0.631517	-0.374182	-0.105292	0.368523	0.528178	-0.389582	-0.231643	-0.441929	-0.200331	0.25633	0.240206	0.631754	-0.233778	-0.084426	-0.82549	0.348257	0.284289	0.217336	0.0220863	0.39047	-0.0737046	-0.242172	0.463286	-0.237992	0.263231	0.0631754	0.147745	-0.189958	0.200055	0.332427	0.195235
Heme-binding protein 1	-0.414065	-0.334974	-0.521071	0.00930484	-0.828131	-0.358236	-0.158715	-0.248277	0.711112	0.0326412	-0.0140859	-0.300147	0.459926	0.662733	-0.296781	-0.436992	-0.573233	0.15089	-0.469295	0.0788521	0.195402	-0.0279145	0.0938591	-0.130268	0.409413	-0.106511	-0.325363	0.0457865	-0.467002	-0.0418718	-0.502397	0.335738	-0.10351	0.398689	-0.362889	-0.524661	0.385481	-0.0536249	-0.181444	-0.0790912	0.102353	-0.649646	-0.204707	-0.553638	0.142222	-0.198179	-0.255883	-0.198179	0.132896
THO complex subunit 7A	-0.42781	-0.543434	-0.583903	-0.242811	-0.375779	-0.19078	0.385872	-0.328889	0.139066	0.057944	0.227546	0.183324	0.331186	0.459559	-0.551729	-0.429768	-0.405282	0.621324	-0.208046	0.189646	0.497185	0.289061	0.337286	0.219686	0.38156	0.0661765	0.118913	-0.194642	-0.395665	0.346873	-0.431753	0.0115888	-0.395059	0.0695328	-0.00578122	-0.133884	0.248599	0.0927104	-0.289061	0.364217	0.635934	-0.426864	0.196561	-0.335311	0.136168	0.057944	-0.138749	0.07243	0.249159
Tubulin alpha-3 chain;Tubulin alpha-5 chain	0.263636	0.490909	0.318182	0.1	0.0727273	-0.5	-0.3371	-0.137303	0.0546698	-0.382689	0.697277	0.342948	0.562266	0.132968	0.470325	0.237445	0.22209	0.410466	0.0247841	-0.0298216	0.136364	0.281818	-0.346977	0.490909	0.4	0.167655	-0.0373979	-0.122429	-0.322611	-0.309091	-0.110096	-0.0364466	0.139656	0.223235	0.163636	-0.14188	-0.0572078	-0.328019	0.218182	0.0727273	0	0.0593613	-0.318182	-0.236364	-0.10934	-0.200456	-0.163636	-0.296128	0.0865606
Probable mediator of RNA polymerase II transcription subunit 37c;Probable mediator of RNA polymerase II transcription subunit 37e	-0.431488	-0.20226	-0.350584	-0.377552	-0.364068	-0.148324	-0.22	-0.312268	0.0675737	0.675737	-0.190516	-0.0810931	-0.0888662	0.385872	-0.0203186	-0.182867	-0.0143223	-0.282973	-0.404368	-0.073721	-0.229228	-0.364068	-0.147043	-0.60678	-0.148324	-0.282973	-0.561634	0.0838116	0.0615227	-0.026968	-0.462681	0.567619	-0.328571	-0.229751	-0.512392	-0.230807	-0.0424264	-0.216236	-0.512392	-0.47194	-0.148324	-0.56892	-0.458456	-0.377552	-0.0135147	-0.662223	-0.512392	-0.344626	-0.378413
V-type proton ATPase subunit B1;V-type proton ATPase subunit B2;V-type proton ATPase subunit B3	-0.490909	-0.263636	-0.554545	-0.290909	-0.636364	-0.5	-0.256196	-0.475984	0.46925	-0.10934	0.385337	-0.228632	0.299568	0.468279	-0.132421	-0.164385	-0.304167	-0.00578122	-0.460984	-0.19384	0.309091	-0.245455	-0.128877	0.0818182	0.2	-0.109843	-0.313207	0.24015	-0.69131	-0.381818	-0.715626	0.624147	0.144471	0.246014	-0.5	-0.768897	0.457662	-0.455582	0.309091	0.190909	0.1	-0.479457	-0.618182	-0.745455	-0.159454	-0.177677	-0.309091	-0.428247	-0.0683373
Transaldolase	-0.35991	-0.268793	-0.441915	0.127563	-0.587701	-0.451026	-0.141905	-0.0481656	0.226027	-0.474886	-0.193108	-0.331277	0.0508117	0.028972	-0.199085	0.1373	-0.682307	0.057944	-0.74025	0.112086	0.200456	0.0318907	0.404902	-0.050114	0.100228	-0.159346	-0.163989	-0.0943911	-0.163983	0.373577	-0.234488	0.228311	-0.246161	0.547945	-0.182233	-0.284407	0.05256	-0.043379	0.236903	0.118451	0.200456	-0.0915334	-0.0182233	-0.191344	-0.426941	-0.0273973	0.00911164	0.184932	0.426941
Vesicular glutamate transporter 1;Vesicular glutamate transporter 2	-0.0272727	-0.354545	-0.218182	0.272727	-0.318182	-0.5	-0.256196	-0.215108	0.154898	-0.437359	-0.165145	0.258454	0.40096	0.0924995	-0.502288	-0.0776264	-0.786971	0.0982807	-0.0297409	-0.0894648	-0.272727	-0.245455	0.634472	-0.190909	0.2	-0.364217	0.172965	0.43792	-0.4747	-0.372727	0.13762	-0.113896	0.23597	0.214124	0.127273	0.0732283	0.667424	0.460138	0.281818	0.0636364	0.1	0.0639276	0.381818	0.118182	0.0410024	0.400912	0.481818	0.428247	0.592257
3(2),5-bisphosphate nucleotidase 1	-0.00909091	-0.0363636	-0.236364	0.0727273	-0.490909	-0.4	-0.107872	-0.31122	0.0182233	-0.145786	0.165145	0.0149108	0.442439	0.208124	-0.105024	0.150687	-0.434524	0.080937	-0.45107	-0.218692	0.245455	0.263636	0.277582	-0.00909091	0.3	0.0173436	-0.313207	-0.0800499	-0.087566	0.236364	-0.201843	-0.10934	-0.447861	-0.0318907	0.1	-0.16934	-0.0572078	-0.1959	-0.145455	-0.109091	0.2	-0.424662	-0.118182	-0.263636	-0.259682	-0.273349	-0.272727	-0.113896	-0.0455582
Protein stum homolog	-0.0818182	0.118182	-0.0818182	0.154545	-0.190909	-0.1	-0.47194	-0.292913	0.287017	0.346242	0.100922	-0.36283	-0.276524	0.161874	0.347036	-0.178084	0.289683	-0.248592	-0.0594818	0.134197	0.1	-0.409091	-0.688997	-0.0181818	0.2	0.352654	-0.130893	-0.0565058	-0.230437	-0.536364	-0.15597	0.546698	0.6742	0.00455582	-0.554545	-0.503444	0	-0.66515	-0.0454545	-0.236364	-0.5	-0.100458	-0.727273	-0.363636	-0.0911164	-0.232347	-0.554545	-0.55581	-0.309796
Glutaredoxin-3	-0.0275241	0.128446	-0.110096	-0.128446	-0.275241	-0.403687	0.0544331	0.0184758	0.363227	-0.666683	0.601852	-0.100322	0.455819	0.23338	0.0691252	0.225809	-0.214392	0.157532	-0.510255	-0.441415	0.44956	0.394512	0.135068	0.348639	0.100922	-0.0058345	-0.0660495	0.194841	-0.311631	0.15597	-0.388889	0.0229891	-0.208984	0.464379	0.174319	-0.360278	0.173205	-0.229891	0.568831	0.275241	0.403687	-0.124425	-0.211018	-0.330289	-0.160923	0.0597715	0.0550482	-0.073565	0.10575
60S ribosomal protein L18	-0.211018	-0.0733976	-0.339464	-0.174319	-0.275241	-0.403687	-0.0272166	-0.272518	0.197706	0.0459781	0.425926	-0.0551768	0	0.396746	0.0599085	-0.0230417	-0.0487254	0.081683	-0.685343	-0.2809	0.422036	0.146795	-0.04002	-0.0642229	0.100922	0.186704	-0.0754851	0.0522744	-0.120932	0.247717	-0.435185	0.331042	-0.204124	0.133337	-0.110096	-0.277137	-0.019245	-0.487368	-0.0458735	-0.13762	0.302765	-0.267284	-0.440386	-0.339464	-0.151728	-0.248282	-0.44956	-0.202304	-0.10575
Plastin-3	-0.238542	-0.0091747	-0.284416	0.0275241	-0.697277	-0.403687	-0.353815	-0.184758	0.160923	-0.390814	-0.0925926	-0.39627	0.334887	-0.011669	0.00921669	0.327192	-0.53598	-0.221711	-0.545273	-0.0953055	0.0733976	-0.0550482	0.145073	0	0.100922	-0.262553	-0.613317	-0.0522744	-0.195351	0.0275241	-0.342593	0.234488	-0.281886	0.257477	-0.284416	-0.52656	-0.019245	-0.25288	0.266066	0.0458735	-0.100922	-0.373276	-0.339464	-0.44956	-0.528748	-0.340238	-0.15597	-0.229891	-0.0137934
Unknown	-0.385337	-0.201843	-0.366988	-0.302765	-0.422036	-0.403687	0.0544331	0.129331	0.583922	-0.225293	0.12037	-0.180579	0.15349	0.53094	-0.142859	-0.0829502	-0.389804	-0.035007	-0.885443	-0.406302	0.0825723	0.091747	0.330165	-0.385337	-0.201843	-0.361739	-0.179277	0.422947	-0.102327	0.366988	-0.518519	0.381618	-0.427689	0.583922	-0.091747	-0.217091	0.288675	0.0643693	0.192669	-0.165145	0.403687	-0.285717	-0.128446	-0.238542	0.0827606	-0.124141	0.0458735	0.142532	0.197706
Unknown	-0.237927	-0.118964	-0.2181	-0.351934	-0.128877	-0.272625	0.169099	0.0948283	0.14656	0.0546493	0.0950475	0.0975613	0.0226162	0.381417	-0.0722028	0.0224078	-0.155317	0.0126088	-0.743243	-0.379405	0.00991363	0.203229	0.335135	-0.456027	-0.272625	-0.277394	-0.147836	0.241343	0.221136	0.574991	-0.345173	0.181336	-0.677448	0.203693	0.0892227	0.122279	-0.0311925	0.0794899	-0.153661	-0.307323	0.4362	-0.229057	-0.0148704	-0.0297409	0.0546493	-0.278215	-0.0743522	0.181336	0.042229
SH3 and multiple ankyrin repeat domains protein 2	-0.330289	-0.100922	-0.366988	-0.339464	-0.211018	-0.403687	-0.0272166	-0.184758	0.0689672	-0.14713	0.342593	-0.135434	-0.167444	0.163366	0.0645168	0.202767	-0.0730882	-0.110856	-0.78039	-0.381222	0.321114	0	0.050025	-0.100922	-0.201843	-0.0408415	-0.136817	0.180584	-0.088373	0.256892	-0.490741	0.464379	-0.243005	0.193108	-0.183494	-0.318708	-0.0096225	-0.459781	0.284416	0.0091747	0.302765	-0.1106	-0.46791	-0.31194	-0.358629	-0.202304	-0.266066	-0.119543	-0.0781628
Epidermal growth factor receptor substrate 15-like 1	-0.139573	0.0232621	-0.0977008	-0.279145	-0.107006	-0.358236	0.172516	0.374758	0.505939	-0.50827	0.300499	-0.0763085	0.125006	0.369829	0.0140211	0.137875	-0.222375	-0.0295863	-0.852342	-0.613011	0.0977008	0.293103	0.383046	-0.265188	-0.358236	-0.325449	0.0239237	0.534979	0.0471719	0.479199	-0.347452	0.167869	-0.433755	0.671476	0.218664	-0.0140534	0.219578	0.132896	0.465242	-0.107006	0.511766	0.016358	0	0	0.0932606	0.0629509	0.279145	0.310092	0.258798
IQ motif and SEC7 domain-containing protein 1	-0.205012	0.0318907	-0.1959	0.0637815	-0.396356	-0.451026	-0.304082	0.0619273	0.0479452	-0.497717	-0.174717	-0.361166	-0.106243	-0.179626	0.130435	0.489704	-0.435515	-0.283926	-0.834644	-0.151939	0	-0.050114	0.265794	-0.205012	-0.200456	-0.257851	-0.342034	0.0330369	0.0993138	0.337131	-0.170119	0.292237	-0.289602	0.452055	-0.16401	-0.233947	-0.167236	-0.203196	0.391801	-0.0911164	0	0.0457667	-0.236903	-0.100228	-0.614155	-0.219178	-0.0182233	0.0936073	0.194064
40S ribosomal protein S25	-0.0825723	0.091747	-0.211018	0.091747	-0.623879	-0.403687	-0.353815	-0.332564	0.110347	0.0597715	0.0462963	-0.195627	0.358143	0.245049	0.129034	0.156684	-0.30697	-0.093352	-0.54027	-0.0953055	0.13762	0.100922	-0.030015	-0.128446	0.302765	0.0175035	-0.599163	-0.199593	-0.0232561	0.128446	-0.296296	0.14713	-0.388808	-0.00919562	-0.192669	-0.360278	-0.221318	-0.413803	-0.284416	-0.321114	-0.100922	-0.55761	-0.431211	-0.431211	-0.344836	-0.593118	-0.541307	-0.381618	-0.229891
Isocitrate dehydrogenase [NAD] subunit alpha, mitochondrial	-0.436364	-0.627273	-0.672727	0.0272727	-0.772727	-0.3	-0.20226	-0.631594	0.432803	0.150342	-0.0733976	-0.109346	0.414786	0.485622	-0.630144	-0.566216	-0.675926	0.109843	0.0346977	0.139167	0.127273	-0.4	0.163575	-0.0363636	0.5	-0.0982807	-0.135567	0.174226	-0.80192	-0.572727	-0.376163	0.296128	0.332284	-0.0273349	-0.445455	-0.549212	0.724632	-0.00455582	-0.1	0.181818	0	-0.584481	-0.118182	-0.545455	0.132119	0.104784	-0.136364	-0.200456	0.118451
Thy-1 membrane glycoprotein	0.172727	-0.0636364	0.190909	0.227273	0.318182	-0.5	-0.175292	0.164764	-0.350798	-0.510252	-0.238542	0.636194	0.0414786	-0.277498	-0.173518	0.324204	-0.439352	0.179218	-0.128877	-0.0497027	-0.572727	-0.0727273	0.733609	-0.354545	-0.2	-0.47406	0.373979	0.324908	0.101392	0.0909091	0.458735	-0.268793	-0.0866828	0.25057	0.463636	0.709399	0.190693	0.66515	0.236364	-0.127273	0.2	0.616445	0.645455	0.663636	-0.0865606	0.309796	0.672727	0.815492	0.788157
Alpha-actinin-4	-0.0363636	0.181818	-0.00909091	-0.3	-0.0636364	-0.2	0.26968	0.366141	0.364466	-0.523919	0.440386	-0.159049	0.161306	0.23703	0.150687	0.273975	-0.0434524	-0.0231249	-0.743522	-0.611343	0.309091	0.481818	0.223057	0.00909091	-0.3	-0.138749	-0.0654463	0.310782	0.129045	0.572727	-0.357813	0.0364466	-0.534544	0.519364	0.272727	-0.100689	-0.0190693	-0.0683373	0.463636	0.0272727	0.5	-0.0410963	-0.1	-0.0909091	-0.0364466	-0.0182233	0.136364	0.118451	0.0318907
Histone H2B;Histone H2B type 1-L;Histone H2B type 1-M;Histone H2B type 1-N;Histone H2B type 1-H;Histone H2B type 1-P;Histone H2B type 1-K;Histone H2B type 1-C/E/G;Histone H2B type 2-B;Histone H2B type 1-B;Histone H2B type 1-C/E/F/G/I;Histone H2B type 1-D;Histone H2B type 1-F/J/L	-0.390909	-0.181818	-0.536364	-0.118182	-0.763636	-0.4	-0.431488	-0.695669	0.0683373	0.136675	0.119271	-0.337978	0.212002	0.179218	-0.0410963	0.0502288	-0.313823	-0.219686	-0.376718	-0.0447324	0.272727	-0.309091	-0.213143	0.0454545	0.3	0.0173436	-0.631089	-0.11772	-0.451656	-0.336364	-0.559657	0.514808	0.00481571	-0.182233	-0.6	-0.787204	0.0572078	-0.687929	-0.0181818	0.0363636	-0.2	-0.63471	-0.745455	-0.772727	-0.510252	-0.492029	-0.636364	-0.646927	-0.373577
Gephyrin;Molybdopterin adenylyltransferase;Molybdopterin molybdenumtransferase	-0.422036	-0.440386	-0.596355	-0.0275241	-0.697277	-0.403687	0.136083	-0.189377	0.52415	-0.409205	0.175926	-0.185595	0.46047	0.455091	-0.460834	-0.271892	-0.706519	0.425919	-0.52026	0.0702251	0.504608	0.247717	0.395198	0.229367	0.403687	-0.035007	-0.0188713	-0.0332655	-0.539541	0.256892	-0.472222	0.119543	-0.233285	0.528748	-0.091747	-0.424943	0.394523	0.0321847	0.146795	0.366988	0.504608	-0.396318	0.0642229	-0.440386	-0.0275869	0.137934	0	0.0781628	0.413803
Neutral alpha-glucosidase AB	-0.385337	-0.100922	-0.366988	-0.229367	-0.642229	-0.403687	-0.272166	-0.184758	0.137934	-0.0781628	-0.12963	-0.2809	0.218607	0.175035	-0.0230417	0.230417	-0.443402	-0.274222	-0.725363	-0.210675	-0.0550482	-0.110096	0.18009	-0.330289	-0.100922	-0.41425	-0.69352	0.066531	-0.0372097	0.183494	-0.490741	0.395412	-0.539471	0.160923	-0.339464	-0.406468	-0.0481125	-0.197706	0.0183494	-0.183494	0	-0.502309	-0.376163	-0.440386	-0.40001	-0.542542	-0.256892	-0.206901	-0.119543
Unknown	-0.209091	-0.0636364	-0.254545	-0.372727	-0.2	-0.4	0.13484	0.059498	0.523919	-0.328019	0.532132	-0.0546729	0.179741	0.514528	-0.0365301	-0.00456626	-0.144841	-0.0115624	-0.753436	-0.670986	0.281818	0.190909	0.198273	-0.145455	-0.2	-0.167655	0.00934947	0.560349	-0.207393	0.209091	-0.522958	0.300684	-0.245601	0.460138	0.0727273	-0.247145	0.352781	-0.136675	0.427273	-0.0272727	0.5	-0.168952	-0.254545	-0.254545	0.104784	0.0318907	0.0454545	0.0410024	0.0546698
Vacuolar protein sorting-associated protein 13C	-0.467197	-0.37185	-0.457662	-0.0953463	-0.419524	-0.314643	-0.0424264	0.110404	0.200684	-0.238909	-0.404145	-0.323197	-0.265853	0.0485071	-0.253824	0.0957826	-0.587389	-0.206155	-0.857794	-0.07298	-0.0667424	-0.162089	0.504279	-0.486266	-0.314643	-0.400184	-0.156893	0.187669	0.0821726	0.476731	-0.240563	0.382255	-0.358604	0.482597	-0.228831	-0.0960031	0.09	0.133789	0.181158	-0.104881	0.209762	-0.0287348	0.0381385	-0.00953463	-0.286691	-0.0477818	0.12395	0.348807	0.353586
Nck-associated protein 1	-0.136364	-0.463636	-0.463636	0.345455	-0.572727	-0.5	-0.3371	-0.567519	-0.0865606	0.0728931	-0.330289	0.144138	0.207393	0.132968	-0.497722	-0.127855	-0.801456	0.0462497	-0.242884	0.104376	-0.0909091	-0.254545	0.520466	-0.345455	0.4	-0.0867182	-0.0794705	0.0235441	-0.271915	-0.118182	0.0733976	-0.0182233	-0.00481571	-0.159454	-0.0909091	-0.00457677	0.276504	0.0820048	-0.327273	-0.209091	0	-0.273975	0.136364	-0.0454545	-0.205012	-0.0227791	-0.127273	0.16401	0.287017
26S proteasome non-ATPase regulatory subunit 7	-0.192669	0.0825723	-0.211018	-0.0366988	-0.31194	-0.403687	-0.353815	-0.0831411	0.216097	-0.308053	0.12963	-0.436399	-0.241863	-0.0175035	0.258067	0.336409	-0.121814	-0.41425	-0.745373	-0.341093	0.146795	-0.211018	-0.10005	-0.146795	-0.201843	-0.0408415	-0.245327	0.228106	-0.0837218	-0.0183494	-0.305556	0.52415	0.116642	0.344836	-0.321114	-0.466514	-0.0096225	-0.542542	0.504608	-0.110096	-0.100922	0.0230417	-0.60553	-0.275241	-0.487368	-0.170119	-0.211018	-0.193108	-0.0781628
RNA binding protein fox-1 homolog 3;RNA binding protein fox-1 homolog 1;RNA binding protein fox-1 homolog 2	-0.351934	-0.23297	-0.307323	-0.0842659	-0.465941	-0.272625	-0.0955779	0.152224	0.186305	-0.166432	-0.465233	-0.254743	-0.00753874	0.091414	-0.194201	0.136936	-0.587045	-0.233263	-0.743243	-0.100271	-0.237927	-0.0842659	0.5	-0.550207	-0.272625	-0.520114	-0.382335	0.154049	0.18093	0.456027	-0.205103	0.233502	-0.556662	0.380061	-0.153661	-0.0324413	0.0103975	0.25089	0.00495682	-0.247841	0.10905	-0.20167	0.0892227	-0.0198273	-0.208661	-0.23847	0.114007	0.275731	0.240954
14-3-3 protein beta/alpha;14-3-3 protein beta/alpha, N-terminally processed	-0.2	-0.254545	-0.118182	-0.0272727	-0.0181818	-0.5	-0.418004	-0.352411	-0.14123	-0.132119	-0.0550482	0.497027	0.235046	-0.0115624	-0.237445	-0.0639276	-0.308995	0.196561	0.252798	0.203781	-0.472727	-0.527273	0.168532	-0.0909091	0.1	-0.439372	0.0794705	0.263694	-0.553048	-0.7	-0.0183494	0.241458	0.394888	0.0364466	-0.181818	0.0320374	0.524404	0.282461	0.2	0.145455	-0.1	0.164385	0.0909091	-0.0272727	-0.0273349	0.10934	0.290909	0.154898	0.460138
60S ribosomal protein L23	-0.368523	-0.27376	-0.315877	-0.484345	-0.221114	-0.231643	0.312348	0.116619	0.263831	0.0105532	0.0850102	0.155429	0.245544	0.508888	-0.28559	-0.137506	-0.296372	0.167397	-0.631517	-0.322372	0	0.242172	0.465026	-0.389582	-0.231643	-0.441929	-0.162431	0.283599	0.058717	0.558049	-0.467556	0.142469	-0.786446	0.269108	0.0947631	0.090115	0.165647	0.316597	-0.147409	-0.126351	0.579108	-0.364921	0.157938	-0.115822	0.221618	-0.200512	0.0842339	0.242725	0.147745
Septin-9	-0.590909	-0.309091	-0.609091	-0.318182	-0.6	-0.4	-0.107872	-0.411909	0.0318907	-0.291573	0.174319	-0.298216	0.119827	0.0289061	-0.159819	0.150687	-0.391072	0.0578122	-0.525422	0.0646135	0.418182	-0.109091	0.0446113	0.281818	0.1	-0.132968	-0.388003	-0.164809	-0.470091	0.0454545	-0.651404	0.505696	-0.207076	0.200456	-0.472727	-0.686515	0.076277	-0.441915	0.345455	0.472727	0.2	-0.342469	-0.454545	-0.663636	-0.583145	-0.227791	-0.272727	-0.300684	0.0182233
Tyrosine--tRNA ligase;Tyrosine--tRNA ligase, cytoplasmic;Tyrosine--tRNA ligase, cytoplasmic, N-terminally processed	-0.302765	-0.0458735	-0.29359	-0.183494	-0.578006	-0.403687	-0.190516	-0.0785221	0.114945	-0.44139	-0.0277778	-0.285916	0.311631	0.011669	-0.0368668	0.377884	-0.506745	-0.198373	-0.655328	-0.245788	0.0458735	0.0183494	0.285143	-0.0733976	-0.100922	-0.41425	-0.575574	0.0760355	-0.11628	0.201843	-0.425926	0.239086	-0.50059	0.29426	-0.183494	-0.411087	0	-0.128739	0.339464	0.0825723	0.100922	-0.331801	-0.247717	-0.385337	-0.48277	-0.321847	-0.0275241	-0.096554	0.0229891
WW domain-binding protein 2	-0.211018	-0.100922	-0.321114	-0.100922	-0.550482	-0.403687	-0.0272166	-0.17552	0.211499	-0.119543	0.138889	-0.0551768	0.432563	0.373408	-0.115209	0.0414751	-0.433656	0.145863	-0.630315	-0.165531	0.229367	0.284416	0.270135	-0.091747	0.201843	-0.122525	-0.377426	-0.0617788	-0.0837218	0.385337	-0.398148	0.0689672	-0.602652	0.193108	-0.0091747	-0.22171	-0.0288675	-0.110347	-0.165145	-0.110096	0.302765	-0.502309	-0.128446	-0.348639	-0.156326	-0.358629	-0.256892	-0.0873584	0.0275869
ELAV-like protein;ELAV-like protein 4	-0.266066	-0.201843	-0.376163	0.0275241	-0.568831	-0.403687	-0.0272166	-0.0508084	0.170119	-0.450585	-0.0740741	-0.215691	0.260468	0.093352	-0.216592	0.179725	-0.652921	0.081683	-0.685343	-0.0601929	0.220193	0.201843	0.470235	-0.0275241	0.100922	-0.198373	-0.254762	-0.0617788	-0.102327	0.44956	-0.268519	0.0551737	-0.48601	0.40001	-0.0183494	-0.22171	0.019245	0.00919562	0.15597	0.100922	0.302765	-0.239634	0.0366988	-0.211018	-0.354031	-0.101152	0.0091747	0.14713	0.289662
Transcription elongation factor A protein-like 3	-0.284416	-0.229367	-0.412861	-0.0091747	-0.60553	-0.403687	-0.0272166	-0.138568	0.285064	-0.119543	-0.0277778	-0.135434	0.302329	0.373408	-0.216592	-0.0506918	-0.560343	0.145863	-0.70035	-0.0551768	0.211018	0.211018	0.36018	-0.183494	0.201843	-0.122525	-0.283069	-0.0617788	-0.0837218	0.440386	-0.342593	0.114945	-0.524891	0.303455	-0.0642229	-0.193996	0.0288675	-0.0275869	-0.183494	-0.128446	0.302765	-0.437793	-0.0366988	-0.275241	-0.137934	-0.257477	-0.201843	0.0413803	0.174717
Neuronal membrane glycoprotein M6-b	0.1	0	0.3	-0.154545	0.581818	0.3	0.20226	0.302067	-0.373577	0.410024	-0.348639	0.442354	-0.294959	-0.132968	-0.0228313	-0.0639276	0.299339	0.00578122	0.312279	0.0994053	-0.554545	-0.0818182	0.138791	-0.436364	-0.4	-0.271717	0.186989	0.0753411	0.488526	0.181818	0.330289	-0.173121	-0.226339	-0.259682	0.218182	0.700245	-0.152554	0.546698	-0.4	-0.290909	0	0.278542	0.463636	0.545455	0.337131	-0.0182233	0.272727	0.387245	0.0683373
Neural cell adhesion molecule L1	-0.127273	0.0818182	-0.118182	-0.236364	-0.1	-0.4	0.13484	0.205955	0.287017	-0.405468	0.394512	-0.0347919	0.0737398	0.289061	0.127855	0.214614	-0.111045	0.0924995	-0.862486	-0.452294	0.272727	0.381818	0.237927	-0.1	-0.2	-0.104062	-0.0140242	0.226023	0.087566	0.572727	-0.357813	0.16401	-0.491203	0.523919	0.181818	-0.0457677	-0.0381385	-0.123007	0.290909	-0.0818182	0.5	-0.0136988	-0.136364	-0.0818182	-0.104784	-0.104784	0	0.154898	0.16401
RNA-binding motif protein, X chromosome;RNA-binding motif protein, X chromosome, N-terminally processed	-0.201843	-0.091747	-0.275241	-0.0642229	-0.357813	-0.403687	-0.0272166	0.0277137	0.174717	-0.202304	0	-0.135434	0.0232561	0.215877	-0.0368668	0.170509	-0.384931	-0.046676	-0.865433	-0.265852	0.128446	0.183494	0.36018	-0.321114	-0.100922	-0.157532	-0.198148	0.0950443	0.139536	0.550482	-0.259259	0.170119	-0.524891	0.344836	0.0183494	-0.0554274	-0.0866025	-0.0827606	0.0091747	-0.238542	0.302765	-0.175117	-0.091747	-0.0825723	-0.234488	-0.229891	-0.119271	0.151728	0.14713
26S protease regulatory subunit 6A	-0.545455	-0.218182	-0.509091	-0.572727	-0.554545	-0.3	-0.040452	-0.251722	0.268793	-0.0637815	0.220193	-0.293246	0.188958	0.323748	-0.10959	0.0730601	-0.24623	-0.23703	-0.639429	-0.402592	0.190909	-0.136364	0.0396545	-0.127273	-0.2	-0.369998	-0.560968	0.268403	-0.294959	0.0272727	-0.779849	0.569478	-0.399704	0.132119	-0.418182	-0.627017	0.200227	-0.328019	0.272727	0.118182	0.2	-0.552517	-0.536364	-0.654545	-0.255126	-0.373577	-0.236364	-0.346242	-0.264238
Diacylglycerol kinase;Diacylglycerol kinase zeta	-0.260536	-0.0511766	-0.200054	-0.437328	-0.209359	-0.358236	0.172516	0.196748	0.235483	-0.363716	0.215984	0.00508723	0.219349	0.292905	-0.0607583	0.226675	-0.281675	-0.0295863	-0.816828	-0.54179	0.0511766	0.265188	0.433781	-0.274493	-0.358236	-0.455629	-0.239237	0.371111	0.0801922	0.535028	-0.46014	0.172532	-0.729498	0.41501	0.13492	-0.0421602	0.0829515	0.114244	0.279145	-0.0604815	0.511766	-0.193959	-0.0279145	-0.130268	-0.0746085	-0.18419	0.148877	0.198179	0.118907
Glutamate receptor ionotropic, NMDA 1	0.410466	0.462497	0.335311	0.375779	0.14453	-0.19078	-0.282973	0.186273	-0.304206	-0.185421	-0.110856	-0.104305	-0.319463	-0.363971	0.490749	0.624325	0.0736876	-0.363971	-0.520114	-0.265504	-0.0924995	0.173436	0.0598919	-0.28328	-0.19078	0.161765	-0.101076	-0.0898349	0.630133	0.433591	0.379243	-0.162243	-0.211311	0.0202804	0.260155	0.285231	-0.600276	-0.28972	0.00578122	-0.531872	-0.19078	0.316518	-0.138749	0.375779	-0.475141	-0.249159	-0.167655	0.112991	-0.0840188
Leucine-rich repeat-containing protein 57	-0.115624	-0.138749	-0.115624	-0.225467	-0.080937	-0.19078	0.385872	0.299784	0.07243	-0.411402	0.0408415	0.183324	0.290154	0.161765	-0.264249	0.133577	-0.405282	0.257353	-0.520114	-0.265504	0.0578122	0.47406	0.674572	-0.132968	-0.19078	-0.363971	0.0148641	0.143736	0.17292	0.734214	-0.151697	-0.23757	-0.808493	0.359253	0.410466	0.285231	0.030317	0.463552	0.080937	0.0693746	0.635934	-0.0609806	0.462497	0.150312	0.0521496	0.0521496	0.358435	0.489627	0.367944
Rap1 GTPase-activating protein 1	-0.457662	-0.553008	-0.629285	0.152554	-0.753235	-0.314643	0.0424264	-0.158405	0.559048	-0.229353	-0.182828	-0.286707	0.280354	0.418374	-0.541172	-0.416654	-0.805128	0.33955	-0.45749	0.297133	0.324177	0.0572078	0.4159	0.0190693	0.419524	-0.0485071	0.0049029	-0.0888957	-0.4592	0.219296	-0.30792	0.15768	-0.0909137	0.530379	-0.219296	-0.345611	0.4	0.162458	-0.0476731	0.209762	0.314643	-0.359185	0.171623	-0.314643	0.0334473	0.162458	0.00953463	0.172015	0.501709
Endophilin-A1	-0.445455	-0.272727	-0.609091	-0.0636364	-0.8	-0.4	-0.431488	-0.709399	0.0136675	0.127563	-0.0091747	-0.37774	0.115218	0.104062	-0.114156	0.0502288	-0.410384	-0.219686	-0.411416	0.0546729	0.272727	-0.354545	-0.133834	0.0181818	0.3	0.0173436	-0.598366	-0.178935	-0.433221	-0.272727	-0.513783	0.523919	0.00963143	-0.168565	-0.636364	-0.76432	0.0381385	-0.656038	-0.0363636	0.0636364	-0.2	-0.589047	-0.681818	-0.727273	-0.583145	-0.451026	-0.618182	-0.569478	-0.291573
Choline transporter-like protein 1	-0.246014	-0.209568	-0.464694	0.159454	-0.815492	-0.451026	-0.304082	-0.502299	0.134703	-0.146119	-0.00919562	-0.226663	0.461925	0.185421	-0.20595	0.0251717	-0.633916	0.0840188	-0.387513	0.112086	0.287017	0.0136675	0.154012	0.118451	0.50114	0.014486	-0.459169	-0.250136	-0.385707	-0.0227791	-0.326445	0.123288	-0.197895	0.0547945	-0.268793	-0.51606	0.0573382	-0.308219	-0.104784	0.0728931	0	-0.553777	-0.268793	-0.533031	-0.406393	-0.299087	-0.378133	-0.289954	0.0182648
Phosphatidate cytidylyltransferase;Phosphatidate cytidylyltransferase 2	0.386151	0.0511766	0.190749	0.144225	0.358236	-0.102353	0.0138013	0.0679248	-0.321749	0.0606194	-0.0986013	0.338301	-0.290107	-0.121304	-0.0420634	0.250044	-0.0469458	-0.337284	-0.225769	-0.592662	-0.297755	-0.00930484	0.464222	-0.609467	-0.358236	-0.0621313	0.277515	0.481963	0.474078	0.214011	0.441358	-0.300765	-0.128155	-0.293771	0.483852	0.620692	-0.0243975	0.188853	-0.0697863	-0.539681	0.102353	0.313139	0.265188	0.61412	0.0349727	0.158543	0.200054	0.456977	0
E3 ubiquitin-protein ligase UBR4	-0.0733976	0.13762	-0.0825723	-0.110096	-0.211018	-0.403687	-0.108866	0.17552	0.528748	-0.262075	0.296296	-0.210675	0.0232561	0.402581	0.211984	0.1106	-0.0925783	-0.186704	-0.850425	-0.551768	0.110096	0.128446	0.0650325	-0.321114	-0.201843	-0.105021	-0.103792	0.432452	0.0372097	0.247717	-0.324074	0.321847	-0.174964	0.528748	0.0091747	-0.184758	0.105848	-0.216097	0.29359	-0.339464	0.201843	-0.0783418	-0.339464	-0.128446	0	-0.137934	-0.0733976	0.0137934	0.0321847
Amino acid transporter;Excitatory amino acid transporter 2	0.0181818	-0.490909	-0.345455	0.318182	-0.218182	-0.5	-0.013484	-0.28376	0.182233	-0.332575	0.0366988	0.352889	0.235046	0.260155	-0.625577	-0.260277	-0.748347	0.28328	-0.168532	-0.17893	0.0545455	-0.0454545	0.728652	-0.172727	0.3	-0.0346873	0.537595	0.442629	-0.442439	-0.118182	0.174319	-0.209568	0.250417	0.173121	0.309091	0.210531	0.686493	0.369021	0.136364	0.0363636	0.4	0.118723	0.463636	0.227273	0.173121	0.596812	0.372727	0.55581	0.637815
STE20/SPS1-related proline-alanine-rich protein kinase	-0.133485	-0.0953463	-0.171623	-0.0286039	-0.0190693	-0.314643	0.127279	0.32161	0.377477	-0.42048	0.105848	-0.166812	-0.304522	0.181902	-0.0143674	0.0862044	-0.222803	-0.0485071	-0.857794	-0.375326	0.171623	0.152554	0.363913	-0.295573	-0.314643	-0.0666973	0.299077	0.385215	0.120842	0.524404	-0.11547	0.21024	-0.13132	0.649833	0.143019	0.0768025	0.13	0.0286691	0.400454	-0.133485	0.419524	0.282559	0.0381385	0.190693	-0.0286691	0.238909	0.209762	0.434815	0.387033
Glycerol-3-phosphate dehydrogenase;Glycerol-3-phosphate dehydrogenase, mitochondrial	-0.2	-0.172727	-0.327273	0.2	-0.463636	-0.3	0.040452	0.164764	0.496584	-0.533031	-0.0275241	-0.427443	0.00921747	0.167655	-0.141554	0.00913252	-0.535913	0.080937	-0.738566	-0.0397621	0.372727	0.227273	0.34202	0.0181818	0.1	0.0462497	0.0747958	0.0235441	-0.11061	0.463636	-0.165145	0.10934	-0.120393	0.697041	-0.00909091	-0.242569	0.114416	-0.0364466	0.318182	0.0909091	0.3	-0.00456626	0.0363636	-0.0909091	-0.173121	0.191344	0.0818182	0.241458	0.41458
Lupus La protein homolog	-0.591147	-0.37185	-0.51487	-0.305108	-0.581612	-0.314643	-0.127279	-0.0528017	0.114676	-0.133789	-0.404145	-0.317984	-0.0386695	0.0606339	-0.263402	0.148463	-0.597516	-0.284979	-0.74862	-0.0834058	-0.162089	-0.26697	0.4159	-0.457662	-0.314643	-0.600276	-0.519708	0.153098	-0.0241684	0.295573	-0.452258	0.477818	-0.520229	0.291469	-0.400454	-0.292809	0.09	0.0812291	0.133485	-0.0381385	0.104881	-0.316083	-0.12395	-0.276504	-0.372698	-0.310582	0.0190693	0.0955637	0.133789
Microtubule-associated protein 1A;MAP1A heavy chain;MAP1 light chain LC2	0.1	0.0909091	0.154545	-0.00909091	0	-0.5	-0.256196	0.114419	0	-0.710708	0.0642229	0.318097	0.433221	-0.115624	-0.0593613	0.401831	-0.42004	-0.0520309	-0.148704	-0.382711	-0.427273	-0.0818182	0.490725	-0.127273	-0.2	-0.601246	-0.0420726	0.527387	-0.202784	-0.236364	0.0550482	-0.0956722	-0.06742	0.328019	0.272727	0.14188	0.381385	0.405468	0.627273	0.0636364	0.1	0.246578	0.227273	0.163636	-0.123007	0.173121	0.609091	0.369021	0.437359
Rap guanine nucleotide exchange factor 4	-0.0924995	0.0578122	-0.0173436	0.080937	-0.358435	-0.19078	-0.282973	0.256126	0.512804	-0.07243	-0.315063	-0.33188	0.058617	0.257353	0.0842113	0.00290384	-0.29168	-0.363971	-0.520114	-0.20861	-0.341092	-0.156093	0.116632	-0.554997	-0.19078	-0.363971	-0.335929	0.332389	0.126027	0.0520309	-0.0991865	0.254954	-0.116374	0.437477	-0.167655	-0.1106	0.121268	0.141963	0.0462497	-0.47406	-0.19078	-0.165519	-0.109843	-0.0231249	0.0811216	-0.208598	0.0693746	0.0695328	0.0782244
Endophilin-B2	-0.427273	-0.290909	-0.372727	-0.245455	-0.436364	-0.5	0.06742	0.0366141	0.232347	-0.660594	0.0733976	0.0447324	0.470091	0.167655	-0.333337	0.114156	-0.66627	0.323748	-0.540293	-0.0347919	0.0818182	0.163636	0.565077	0.0909091	0	-0.514528	-0.154266	0.122429	-0.36409	0.290909	-0.431211	0.132119	-0.491203	0.601368	0.00909091	-0.187647	0.314643	0.309796	0.418182	0.390909	0.5	-0.141554	0.2	-0.245455	-0.186789	0.0410024	0.345455	0.291573	0.551254
Protein SET	-0.581553	-0.474547	-0.707168	-0.102353	-0.90257	-0.358236	-0.158715	-0.501238	0.594536	0.00466303	0.107992	-0.340844	0.450492	0.56214	-0.390255	-0.455687	-0.568291	0.21598	-0.306945	0.206033	0.390803	-0.158182	-0.027904	0.167487	0.511766	-0.0295863	-0.330147	-0.065065	-0.759468	-0.265188	-0.662037	0.470966	0.0788646	0.27745	-0.558291	-0.791675	0.473312	-0.254135	-0.0232621	0.274493	0.102353	-0.69171	-0.362889	-0.795564	-0.0303097	-0.137559	-0.339627	-0.3847	0.072277
Cytoplasmic dynein 1 intermediate chain 2	0.0526462	0.0315877	0.0105292	-0.0947631	0.0842339	-0.231643	0.312348	0.333956	0.0211065	-0.443236	0.159394	0.155429	0.0693928	0.0736548	-0.0475984	0.264436	-0.223677	0.167397	-0.631517	-0.374182	0.13688	0.505403	0.551142	-0.13688	-0.231643	-0.14731	0.157016	0.158161	0.304261	0.768634	-0.0212526	-0.232171	-0.647006	0.369364	0.484345	0.344557	-0.110432	0.242725	0.157938	-0.0631754	0.579108	0.148084	0.326406	0.27376	-0.042213	0.084426	0.263231	0.480173	0.316597
Proline-rich transmembrane protein 1	-0.688102	-0.422036	-0.660578	-0.522958	-0.541307	-0.403687	-0.0272166	-0.267899	0.262075	0.0505759	0.0648148	-0.215691	-0.0325585	0.390912	-0.235026	-0.0737335	-0.355696	-0.110856	-0.815408	-0.225723	0.15597	-0.211018	0.175088	-0.321114	-0.201843	-0.361739	-0.377426	0.232859	-0.255817	0.192669	-0.740741	0.680476	-0.393668	0.239086	-0.46791	-0.471133	0.221318	-0.229891	0.100922	0.0183494	0.302765	-0.447009	-0.412861	-0.522958	-0.220695	-0.326445	-0.247717	-0.133337	-0.0229891
Ras-related protein Rab-12	0.20226	0.13484	0.20226	-0.013484	0.06742	-0.148324	0.38	0.577018	0.310839	-0.675737	0.176908	0.17693	0.451167	0.188648	-0.09482	0.169321	-0.315091	0.274398	-0.404368	-0.405465	0.026968	0.660716	0.632285	-0.026968	-0.148324	-0.282973	0.180278	0.286356	0.205076	0.660716	0.0544331	-0.473016	-0.628571	0.581134	0.6742	0.386941	0.0989949	0.581134	0.283164	0.013484	0.593296	0.121911	0.579812	0.323616	0.25678	0.25678	0.579812	0.581134	0.459501
Coronin;Coronin-1B	-0.366988	-0.229367	-0.458735	-0.183494	-0.321114	-0.403687	-0.0272166	-0.166282	0.487368	-0.0137934	0.333333	-0.215691	-0.162792	0.495933	-0.0414751	-0.202767	-0.131559	0.0175035	-0.775388	-0.265852	0.385337	-0.0366988	-0.02001	-0.174319	0	0.110856	0.0707673	0.261372	-0.255817	0.146795	-0.490741	0.542542	0.048601	0.40001	-0.256892	-0.369516	0.240563	-0.395412	0.146795	-0.100922	0.302765	-0.1659	-0.431211	-0.330289	-0.0183912	-0.0413803	-0.29359	-0.0873584	0.0643693
Crk-like protein	-0.609688	-0.530379	-0.574991	-0.34202	-0.446113	-0.272625	0.169099	0.0424232	0.191273	-0.14656	-0.305153	-0.140922	-0.0427195	0.217502	-0.458114	-0.0672233	-0.6239	0.0126088	-0.743243	-0.0514907	-0.0198273	-0.0644386	0.602703	-0.411416	-0.272625	-0.520114	-0.183521	0.179724	-0.0402066	0.525422	-0.425213	0.337832	-0.593423	0.394966	-0.193316	-0.0823509	0.20795	0.300571	0.054525	0.0594818	0.4362	-0.231547	0.168532	-0.128877	-0.119235	-0.0695537	0.163575	0.350252	0.355221
Nucleosome assembly protein 1-like 4	0.0818182	0.181818	0.118182	0.354545	-0.163636	-0.5	-0.175292	0.210531	0.364466	-0.473805	0.146795	0.144138	0.414786	0.260155	0.159819	0	-0.280027	0.560778	-0.381675	0.278335	0.0636364	0.409091	0.138791	0.145455	0.4	0.0404685	0.121543	-0.216606	-0.101392	0.290909	0.0366988	-0.10934	-0.130024	0.724375	0.218182	0.114419	-0.0381385	0.16401	-0.0181818	-0.0909091	0.2	0.114156	0.190909	0.0545455	0.0455582	-0.0364466	0.0727273	0.241458	0.624147
Cytochrome c oxidase subunit 4 isoform 1, mitochondrial	-0.165145	-0.146795	-0.366988	0.266066	-0.44956	-0.403687	-0.190516	-0.161663	0.560933	-0.165521	0.185185	-0.366174	-0.0976755	0.373408	-0.00921669	-0.202767	-0.292353	0.058345	-0.645323	-0.0351125	0.440386	0.0091747	-0.04002	-0.0183494	0.302765	0.338401	0.146252	0.0570266	-0.293026	0.0642229	-0.212963	0.340238	0.311046	0.491966	-0.211018	-0.392611	0.19245	-0.413803	0.128446	-0.110096	0.100922	-0.0783418	-0.339464	-0.247717	-0.0873584	0.0919562	-0.29359	-0.0689672	0.202304
Ubiquitin-conjugating enzyme E2 N	0.1	-0.109091	-0.109091	0.263636	-0.272727	-0.5	-0.498908	-0.425639	0.0364466	-0.323463	0.0550482	0.149108	0.308785	-0.0231249	-0.191783	0.105024	-0.473148	-0.179218	0.0644386	-0.258454	-0.209091	-0.409091	0.223057	-0.0818182	0.2	-0.173436	0.00467473	0.447338	-0.516178	-0.727273	0.091747	0.0410024	0.515281	-0.050114	-0.0363636	-0.183071	0.543474	-0.0273349	0.4	0	-0.2	0.0365301	-0.1	-0.0727273	-0.168565	0.223235	0.181818	0.0136675	0.182233
Acyl-coenzyme A thioesterase 9, mitochondrial;Acyl-coenzyme A thioesterase 10, mitochondrial	0.0476731	0.12395	-0.0476731	-0.0286039	-0.26697	-0.314643	0.0424264	-0.0240008	-0.076451	-0.415702	0.221318	0.0469157	0.430198	0.0181902	0.0239457	0.368763	-0.308886	0.139458	-0.447093	-0.239792	0.228831	0.448127	0.322323	0.143019	0.104881	-0.0848875	-0.26966	-0.118528	0.0628379	0.448127	-0.163583	-0.219797	-0.626295	0.129011	0.26697	-0.0432014	-0.2	-0.0668946	0.0858116	0.0572078	0.314643	-0.210722	0.0190693	-0.133485	-0.31536	-0.215018	-0.0476731	0.0238909	0.0477818
Guanine nucleotide-binding protein-like 1	-0.247717	-0.0183494	-0.275241	-0.165145	-0.330289	-0.403687	-0.108866	-0.0415705	0.33564	-0.593118	0.361111	-0.331061	0.065117	0.0758485	0.0599085	0.248851	-0.238755	-0.122525	-0.62031	-0.361158	0.339464	0	0.0550275	0.174319	-0.100922	-0.093352	-0.10851	0.270876	-0.34419	0	-0.435185	0.37702	0.0437409	0.491966	-0.165145	-0.521941	0.221318	-0.358629	0.724801	0.275241	0.201843	-0.00921669	-0.403687	-0.366988	-0.354031	0.0689672	0.0275241	-0.101152	0.096554
Noelin	-0.14453	0.0693746	-0.0693746	-0.14453	-0.341092	-0.19078	-0.282973	-0.0320157	0.0840188	0.370842	-0.285891	-0.104305	0.0732713	0.257353	0.13648	0.0929228	-0.125883	-0.363971	-0.520114	-0.20861	-0.369998	-0.132968	0.0346743	-0.670621	-0.19078	-0.363971	-0.633211	0.101813	0.322394	0.184999	-0.221711	0.26944	-0.529808	-0.0608412	-0.219686	-0.0320157	-0.206155	-0.0463552	-0.42781	-0.647496	-0.19078	-0.452999	-0.271717	-0.14453	-0.0695328	-0.67215	-0.323748	-0.16514	-0.275234
14-3-3 protein theta	0.409091	0.0909091	0.427273	0.381818	0.436364	0.3	0.121356	0.338681	-0.268793	-0.25057	-0.330289	0.258454	0.00921747	-0.439372	-0.10959	0.0639276	-0.0337963	0.132968	0.6543	0.258454	-0.327273	0.0727273	0.262711	0.136364	0	-0.0346873	0.411377	-0.0565058	0.175132	-0.0636364	0.669753	-0.601368	0.216707	-0.0455582	0.436364	0.553789	0.0190693	0.61048	0.0727273	0.145455	-0.1	0.511421	0.709091	0.609091	0.186789	0.492029	0.6	0.487473	0.369021
40S ribosomal protein S16	-0.167487	0.00465242	-0.17214	-0.111658	-0.190749	-0.358236	-0.0759072	0.107743	-0.081603	-0.368379	-0.0751248	-0.18314	-0.186329	-0.133138	0.0794531	0.479056	-0.301441	-0.26036	-0.852342	-0.338301	0.0232621	0.0697863	0.367826	-0.302407	-0.358236	-0.26036	-0.229668	0.13013	0.264163	0.535028	-0.169031	0.195847	-0.497833	0.293771	0.0139573	-0.0234224	-0.209819	-0.128233	0.28845	-0.144225	0.204707	0.0630951	-0.130268	0.0279145	-0.494281	-0.198179	0.00930484	0.198179	0.109581
Disintegrin and metalloproteinase domain-containing protein 22	-0.247717	-0.146795	-0.357813	-0.183494	-0.513783	-0.403687	0.136083	-0.110855	0.560933	-0.547139	0.546296	-0.105338	0.632565	0.478429	-0.211984	-0.105992	-0.419039	0.361739	-0.435218	-0.245788	0.522958	0.357813	0.2001	0.385337	0.302765	-0.046676	-0.0707673	0.147319	-0.567448	0.091747	-0.555556	0.0873584	-0.208984	0.510357	0.0366988	-0.489609	0.404145	-0.096554	0.403687	0.403687	0.504608	-0.368668	-0.119271	-0.513783	0.0229891	0.101152	0.0366988	-0.0919562	0.211499
Unknown	-0.416248	-0.439372	-0.554997	0.23703	-0.722652	-0.19078	-0.282973	-0.384189	0.602618	0.199907	-0.198373	-0.433024	0.0703404	0.430147	-0.307807	-0.577864	-0.451337	0.0808824	-0.138697	0.41722	0.213905	-0.352654	-0.151306	-0.0173436	0.508747	0.161765	-0.0891847	-0.101813	-0.577378	-0.369998	-0.285891	0.446169	0.486933	0.263645	-0.595465	-0.593746	0.412311	-0.205701	-0.173436	0.0289061	-0.19078	-0.409441	-0.271717	-0.485622	0.0782244	0.0173832	-0.323748	-0.260748	0.14486
Lactoylglutathione lyase	0.00909091	-0.272727	-0.190909	0.181818	-0.309091	-0.5	-0.175292	-0.109842	0.0546698	-0.592257	-0.146795	0.18887	0.368699	-0.0231249	-0.447493	0.178084	-0.81594	-0.0578122	-0.257754	-0.333008	-0.236364	-0.118182	0.77822	-0.245455	0	-0.450935	0.0607716	0.499135	-0.281133	-0.118182	0.110096	-0.177677	-0.0481571	0.214124	0.245455	0.105266	0.524404	0.428247	0.418182	0.0454545	0.2	0.0730601	0.372727	0.163636	-0.127563	0.341687	0.527273	0.482917	0.505696
Thymosin beta-10	-0.4	-0.109091	-0.218182	-0.4	-0.127273	-0.4	0.13484	0.201378	0.264238	-0.0911164	0.13762	0.144138	0.101392	0.439372	0	-0.0319638	-0.144841	0.300623	-0.788134	-0.0844945	0	0.245455	0.252798	-0.3	-0.2	-0.358435	-0.121543	0.0847587	0.087566	0.609091	-0.46791	0.328019	-0.679016	0.542143	-0.00909091	0.077805	-0.0286039	0.159454	-0.0909091	-0.154545	0.5	-0.14612	0.00909091	-0.109091	0.0683373	-0.318907	-0.0181818	0.218679	0.314352
Glia maturation factor beta	-0.281818	-0.145455	-0.3	0.154545	-0.490909	-0.5	-0.418004	-0.059498	0.391801	0.0273349	-0.284416	-0.248513	-0.11061	0.312186	0.0136988	-0.0547951	-0.429696	-0.179218	-0.793091	-0.00497027	-0.172727	-0.245455	0.143748	-0.581818	0	-0.196561	-0.238411	0.150682	0	0.127273	-0.183494	0.46925	-0.0577886	0.44647	-0.327273	-0.160187	0.076277	-0.0956722	-0.118182	-0.5	-0.1	-0.155253	-0.245455	-0.109091	-0.14123	-0.291573	-0.209091	0.0683373	0.236903
Lambda-crystallin homolog	-0.211018	-0.0733976	-0.376163	-0.174319	-0.532132	-0.403687	-0.0272166	-0.4388	0.455183	-0.0827606	0.685185	-0.0551768	0.57675	0.606788	-0.0506918	-0.225809	-0.146176	0.338401	-0.325163	-0.180579	0.60553	0.256892	-0.18009	0.376163	0.504608	0.23338	-0.188713	-0.0237611	-0.586053	-0.119271	-0.62037	0.220695	-0.0680414	0.151728	-0.146795	-0.609701	0.250185	-0.487368	0.0275241	0.192669	0.302765	-0.580651	-0.477084	-0.706452	0.0137934	-0.193108	-0.44956	-0.478172	-0.142532
14-3-3 protein gamma;14-3-3 protein gamma, N-terminally processed	-0.281818	-0.363636	-0.490909	-0.145455	-0.590909	-0.4	-0.026968	-0.402755	0.697041	-0.0318907	0.431211	0	0.580701	0.774683	-0.401831	-0.511421	-0.429696	0.219686	-0.23297	-0.288276	0.309091	-0.0272727	0.10905	0.0181818	0.4	-0.0346873	-0.0233737	0.414376	-0.732789	-0.363636	-0.532132	0.246014	0.149287	0.214124	-0.154545	-0.494291	0.734166	-0.0774489	0.0727273	0.0909091	0.3	-0.56165	-0.209091	-0.545455	0.346242	0.104784	-0.109091	-0.1959	0.0683373
Destrin	-0.163636	-0.409091	-0.481818	0.290909	-0.609091	-0.5	-0.579812	-0.823818	0.0956722	0.328019	-0.119271	0.0546729	0.184349	0.294842	-0.356168	-0.315072	-0.535913	-0.115624	-0.0198273	0.0497027	-0.0818182	-0.581818	0.0495682	-0.290909	0.5	0.0520309	-0.140242	0.174226	-0.580701	-0.727273	-0.0825723	0.296128	0.520097	-0.309796	-0.409091	-0.352411	0.486266	-0.268793	-0.263636	-0.245455	-0.3	-0.392698	-0.318182	-0.336364	-0.104784	-0.0820048	-0.372727	-0.255126	-0.00911164
Glutamate receptor 3	-0.0930484	-0.0651339	-0.265188	0.367541	-0.414065	-0.358236	-0.324331	-0.105401	0.468635	-0.0209836	-0.046953	-0.412066	-0.247653	0.272194	0.0958111	-0.123853	-0.254496	-0.133138	-0.669697	-0.00763085	0.227969	-0.102353	-0.0684917	-0.251231	0.204707	0.292905	0.0430627	0.0361472	-0.0707579	0.0837436	-0.0657342	0.349727	0.295742	0.410347	-0.251231	-0.278726	0.039036	-0.398689	-0.0186097	-0.362889	-0.102353	-0.0373897	-0.353584	-0.116311	-0.137559	-0.0419673	-0.344279	-0.0536249	0.132896
Receptor-type tyrosine-protein phosphatase S	-0.321114	-0.119271	-0.357813	-0.119271	-0.31194	-0.403687	-0.190516	-0.0692842	0.340238	-0.0551737	0.0833333	-0.326045	-0.316282	0.262553	0.0875585	0.0506918	-0.160794	-0.262553	-0.885443	-0.305981	0.15597	-0.165145	0.02001	-0.376163	-0.201843	-0.0408415	-0.10851	0.275629	-0.0279073	0.192669	-0.37037	0.574726	-0.0243005	0.381618	-0.302765	-0.30947	0.0673575	-0.390814	0.201843	-0.266066	0.100922	-0.0691252	-0.46791	-0.211018	-0.229891	-0.170119	-0.256892	-0.0459781	0.0183912
DmX-like protein 2	-0.218182	-0.227273	-0.372727	0.1	-0.581818	-0.5	-0.094388	-0.114419	0.264238	-0.287017	-0.0642229	-0.0795243	0.322611	0.294842	-0.246578	0.0228313	-0.675926	0.14453	-0.703868	-0.0795243	0.136364	0.181818	0.485768	-0.2	0.2	-0.173436	-0.196339	0.0188353	-0.115218	0.390909	-0.229367	0.050114	-0.443046	0.378133	0.0181818	-0.118996	0.104881	0.0637815	-0.0545455	-0.118182	0.3	-0.301373	0.0636364	-0.163636	-0.177677	-0.136675	-0.0545455	0.177677	0.328019
SRC kinase signaling inhibitor 1	-0.272727	-0.145455	-0.309091	-0.127273	-0.409091	-0.5	-0.094388	0.00915353	0.0637815	-0.505696	-0.0550482	-0.119286	0.129045	0.0115624	-0.132421	0.365301	-0.579365	-0.109843	-0.817875	-0.303186	0.0181818	0.0636364	0.530379	-0.236364	-0.2	-0.410466	-0.275809	0.19777	-0.00921747	0.409091	-0.284416	0.177677	-0.520097	0.396356	0	-0.128149	0.0476731	0.0318907	0.345455	0	0.3	-0.0913252	-0.0272727	-0.109091	-0.423691	-0.132119	0.127273	0.232347	0.273349
Septin-8	-0.118182	-0.0909091	-0.363636	0.372727	-0.645455	-0.4	-0.431488	-0.379872	0.341687	-0.259682	0.0550482	-0.497027	0.0414786	0.080937	0.00456626	0.0273975	-0.424868	-0.156093	-0.426286	0.0198811	0.372727	-0.172727	-0.0991363	0.136364	0.4	0.28328	-0.154266	-0.0612146	-0.410177	-0.245455	-0.165145	0.296128	0.414151	0.25057	-0.354545	-0.62244	0.143019	-0.560366	0.254545	0.0272727	-0.2	-0.18265	-0.481818	-0.409091	-0.41458	-0.00455582	-0.345455	-0.296128	0.0273349
NADH dehydrogenase [ubiquinone] iron-sulfur protein 5;NADH dehydrogenase [ubiquinone] iron-sulfur protein 5, N-terminally processed	0	-0.336364	-0.309091	0.563636	-0.363636	-0.5	-0.660716	-0.672785	-0.182233	0.236903	-0.385337	0.124257	-0.138262	-0.0462497	-0.264843	-0.118723	-0.535913	-0.150312	-0.0247841	0.218692	-0.254545	-0.618182	0.173489	-0.4	0.4	0.104062	0.070121	0.0565058	-0.299568	-0.563636	0.302765	0.159454	0.601964	-0.277905	-0.272727	-0.0137303	0.26697	-0.154898	-0.272727	-0.363636	-0.4	0.018265	-0.1	0.0636364	-0.268793	0.0318907	-0.236364	0.0410024	0.218679
Hepatocyte growth factor-regulated tyrosine kinase substrate	-0.200055	-0.13688	-0.157938	-0.347465	-0.168468	-0.231643	0.312348	0.270345	0.274384	-0.189958	0.0743839	0.155429	0.325612	0.421841	-0.216837	-0.0105774	-0.335515	0.167397	-0.631517	-0.374182	-0.0315877	0.379052	0.551142	-0.347465	-0.231643	-0.441929	-0.12453	0.289053	0.154799	0.642283	-0.318788	-0.042213	-0.82549	0.369364	0.27376	0.196133	0.110432	0.411577	-0.0526462	-0.147409	0.579108	-0.253858	0.284289	0.0210585	0.211065	-0.126639	0.221114	0.353534	0.232171
Calcium/calmodulin-dependent protein kinase type 1D	-0.559657	-0.357813	-0.642229	-0.0642229	-0.889946	-0.403687	-0.353815	-0.452657	0.496564	0.0229891	-0.0555556	-0.476527	0.218607	0.396746	-0.207375	-0.230417	-0.526235	-0.093352	-0.505253	0.110354	0.220193	-0.321114	-0.0750375	-0.0642229	0.302765	-0.110856	-0.485936	-0.00950443	-0.553494	-0.247717	-0.601852	0.611509	0.0777616	0.266673	-0.660578	-0.78984	0.30792	-0.381618	0.0366988	0.0550482	-0.100922	-0.599085	-0.532132	-0.724801	-0.243684	-0.29426	-0.403687	-0.409205	-0.0275869
Clathrin light chain A	-0.254545	-0.109091	-0.00909091	-0.172727	0.109091	0.1	0.391036	0.457677	0.0318907	-0.104784	-0.211018	0.104376	0.00460874	0.0520309	-0.0913252	-0.100458	-0.0627646	0.497185	-0.188359	0.447324	-0.0181818	0.381818	0.252798	0.0363636	-0.1	-0.213905	0.0841452	-0.35787	0.258089	0.736364	-0.0733976	-0.0820048	-0.611596	0.451026	0.127273	0.32495	-0.238366	0.496584	-0.227273	0.154545	0.4	0.0867589	0.490909	0.172727	0.150342	-0.0546698	0.227273	0.400912	0.455582
Sodium channel protein	-0.0183494	0.128446	-0.0550482	-0.0825723	-0.165145	-0.403687	0.0544331	0.249423	0.262075	-0.703465	0.305556	-0.14045	0.158141	0.0758485	0.0967752	0.391709	-0.28748	-0.035007	-0.78039	-0.506624	0.229367	0.348639	0.36018	0	-0.201843	-0.169201	-0.0377426	0.285133	0.0325585	0.458735	-0.222222	0.0275869	-0.383948	0.570129	0.247717	-0.0969979	0.0288675	-0.0597715	0.568831	0.0458735	0.403687	0.0875585	-0.0550482	-0.0275241	-0.248282	0.0551737	0.201843	0.220695	0.234488
Leucine-rich repeat-containing protein 47	0.00953463	0.00953463	-0.0953463	0.295573	-0.448127	-0.314643	-0.127279	0.206407	0.754953	-0.277135	0	-0.276282	0.280354	0.491135	-0.0239457	-0.196354	-0.420287	0.0485071	-0.571863	-0.151173	0.0858116	0.200227	0.192354	-0.228831	0.209762	-0.00606339	-0.00980581	0.217301	-0.09184	0.190693	-0.0866025	0.0430037	-0.0252538	0.649833	0.0572078	-0.134404	0.24	0.0955637	0.0381385	-0.314643	0.104881	-0.172409	0.0190693	-0.0572078	0.224575	0.0477818	0.0381385	0.143346	0.305804
Brain-specific angiogenesis inhibitor 1-associated protein 2	-0.177677	-0.0227791	-0.241458	-0.205012	-0.510252	-0.300684	0.121633	0.00917441	0.324201	-0.43379	0.275869	-0.149448	0.572786	0.307103	-0.112128	0.139588	-0.420998	0.130374	-0.556429	-0.313841	0.314352	0.410024	0.305539	0.132119	0.100228	-0.208598	-0.365461	0.0519151	-0.161674	0.378133	-0.459781	-0.0228311	-0.622644	0.342466	0.0956722	-0.318811	0.0716728	-0.0273973	0.1959	0.154898	0.400912	-0.448514	-0.0683373	-0.387245	-0.130137	-0.184932	-0.0136675	-0.0639269	0.0388128
Non-specific serine/threonine protein kinase;Serine/threonine-protein kinase PAK 3	-0.578006	-0.44956	-0.743151	-0.0458735	-0.926645	-0.403687	-0.272166	-0.655891	0.271271	0.0873584	0	-0.361158	0.288375	0.338401	-0.313367	-0.244242	-0.570088	0.110856	-0.395198	0.275884	0.403687	-0.211018	-0.04002	0.13762	0.504608	0.0408415	-0.462346	-0.270876	-0.609309	-0.165145	-0.601852	0.487368	-0.0243005	0.0689672	-0.623879	-0.780603	0.202073	-0.455183	-0.13762	0.211018	0	-0.682035	-0.477084	-0.789024	-0.354031	-0.321847	-0.541307	-0.459781	-0.0413803
Major prion protein	-0.260536	-0.372194	-0.507114	0.274493	-0.562943	-0.358236	0.00690066	-0.180352	0.678471	-0.170201	0.15025	-0.269623	0.125006	0.538471	-0.306128	-0.474382	-0.501579	0.369829	-0.502273	0.160248	0.535028	0.139573	0.144594	0.102353	0.511766	0.328408	0.267946	-0.0313276	-0.462285	0.139573	-0.244156	0.191184	0.226736	0.554901	-0.139573	-0.348993	0.370842	-0.146885	-0.0186097	0.0744387	0.30706	-0.205643	-0.0465242	-0.274493	0.128233	0.247141	-0.176792	0.0629509	0.408015
40S ribosomal protein SA	0.00909091	0.0363636	0.218182	-0.190909	0.509091	0	0.080904	0.173917	-0.373577	-0.473805	0.100922	0.342948	-0.0737398	-0.468279	0	0.287674	0.140013	0.14453	0.391588	0.0695837	-0.218182	-0.127273	0.10905	0.318182	-0.3	-0.289061	0.308533	0.136556	-0.152088	-0.236364	0.13762	-0.0592257	0.207076	0.0911164	0.154545	0.210531	0.152554	0.300684	0.618182	0.527273	0.1	0.584481	0.272727	0.245455	-0.118451	0.378133	0.581818	0.300684	0.341687
Protein phosphatase 1E	-0.127273	-0.0909091	-0.218182	0.109091	-0.409091	-0.5	-0.094388	0.16934	0.592257	-0.560366	0.091747	-0.198811	0.212002	0.341092	-0.105024	0.0319638	-0.545569	0.0173436	-0.77822	-0.323067	0.109091	0.145455	0.411416	-0.209091	0	-0.196561	0.0280484	0.376705	-0.170523	0.254545	-0.201843	0.145786	-0.125209	0.724375	0.0818182	-0.151033	0.324177	0.0956722	0.390909	-0.109091	0.3	-0.0228313	0.0181818	-0.0545455	-0.0136675	0.14123	0.209091	0.287017	0.437359
Ras-related protein Rab-5B	-0.752325	-0.669753	-0.853247	-0.256892	-0.779849	-0.403687	0.0544331	-0.35104	0.455183	-0.151728	0	-0.300965	0.15349	0.437588	-0.543785	-0.341017	-0.696774	0.221711	-0.630315	0.130418	0.403687	-0.128446	0.315158	0.0091747	0.201843	-0.186704	-0.15097	0.0332655	-0.595355	0.13762	-0.675926	0.52415	-0.165243	0.427596	-0.46791	-0.591226	0.452258	-0.0873584	0.128446	0.357813	0.403687	-0.465443	-0.15597	-0.587181	-0.14713	0.00919562	-0.128446	-0.0229891	0.308053
F-box/LRR-repeat protein 16	-0.352781	-0.305108	-0.362316	-0.209762	-0.219296	-0.314643	0.212132	0.211207	0.200684	-0.339251	-0.096225	-0.0886186	-0.120842	0.169775	-0.258613	0.0862044	-0.470924	0.030317	-0.857794	-0.245004	0.0858116	0.152554	0.597857	-0.352781	-0.314643	-0.333486	0.0392232	0.246932	0.116008	0.676958	-0.259808	0.181571	-0.545482	0.511266	0.076277	0.0816026	0.1	0.224575	0.200227	-0.0286039	0.524404	0.0191565	0.190693	0.076277	-0.114676	0.0573382	0.219296	0.463484	0.401368
GMP synthase [glutamine-hydrolyzing]	-0.348639	-0.330289	-0.46791	-0.0458735	-0.60553	-0.403687	0.136083	-0.00461895	0.478172	-0.537944	0.101852	-0.185595	0.42326	0.35007	-0.377884	-0.0875585	-0.706519	0.29756	-0.630315	-0.0702251	0.357813	0.284416	0.505253	0.100922	0.201843	-0.186704	-0.0660495	0.0712832	-0.353492	0.385337	-0.398148	0.0643693	-0.379088	0.602313	0.0183494	-0.295613	0.317543	0.142532	0.256892	0.275241	0.504608	-0.285717	0.13762	-0.29359	-0.073565	0.119543	0.146795	0.206901	0.44139
Serine/threonine-protein phosphatase;Serine/threonine-protein phosphatase 2B catalytic subunit alpha isoform	-0.4	-0.0363636	-0.309091	-0.0818182	-0.627273	-0.5	-0.498908	-0.425639	0.259682	-0.127563	0.165145	-0.164019	0.465482	0.231249	0.0913252	-0.018265	-0.255886	0.156093	-0.193316	0.293246	0.0818182	-0.227273	-0.307323	0.254545	0.4	-0.150312	-0.53292	-0.211897	-0.608353	-0.445455	-0.541307	0.514808	0.10113	0.259682	-0.563636	-0.700245	0.143019	-0.382689	0.109091	0.190909	-0.2	-0.433794	-0.554545	-0.727273	-0.318907	-0.437359	-0.363636	-0.519364	0.0273349
Hippocalcin-like protein 4	-0.409091	-0.109091	-0.390909	-0.372727	-0.554545	-0.4	-0.026968	-0.178494	0.683373	-0.177677	0.532132	-0.1839	0.516178	0.670621	-0.0456626	-0.232879	-0.188294	0.196561	-0.505595	-0.243543	0.372727	0.118182	-0.12392	0.154545	0.2	-0.121406	-0.299183	0.207188	-0.557657	-0.0909091	-0.770675	0.455582	-0.149287	0.455582	-0.281818	-0.649901	0.381385	-0.277905	0.227273	0.163636	0.3	-0.547951	-0.463636	-0.709091	0.104784	-0.214124	-0.227273	-0.364466	-0.0318907
Succinate-semialdehyde dehydrogenase, mitochondrial	-0.445455	-0.427273	-0.5	0.0727273	-0.5	0.3	0.121356	-0.242569	0.182233	0.605924	-0.403687	-0.452294	-0.202784	0.219686	-0.269409	-0.56165	-0.135185	0.179218	0.00991363	0.715718	0.345455	-0.0727273	-0.23297	0.0636364	0.4	0.329529	-0.172965	-0.640399	-0.0737398	0.218182	-0.220193	0.241458	-0.03371	-0.0865606	-0.536364	-0.347834	-0.171623	-0.186789	-0.690909	0.0636364	-0.1	-0.493156	-0.1	-0.372727	0.0364466	-0.223235	-0.545455	-0.291573	-0.123007
Guanine nucleotide-binding protein G(i) subunit alpha-1	0.109091	-0.336364	-0.145455	0.218182	-0.0545455	0.5	0.579812	0.315797	0.364466	-0.318907	-0.174319	-0.3678	-0.0829572	-0.0346873	-0.538818	-0.305939	-0.342791	-0.0346873	0.208186	-0.134197	0.363636	0.227273	0.446113	0.190909	0	0.196561	0.509546	0.216606	-0.0553048	0.227273	0.256892	-0.460138	0.192629	0.154898	0.318182	0.0457677	0.39092	0.405468	0.309091	0.390909	0.3	0.118723	0.581818	0.263636	0.346242	0.842827	0.527273	0.423691	0.1959
Tubulin beta-2B chain	-0.363636	0	-0.2	-0.263636	-0.236364	-0.4	-0.188776	-0.219685	0.104784	0.369021	0.183494	0.173959	0.170523	0.468279	0.196349	-0.159819	0.0965609	0.358435	-0.446113	0.268394	0.0272727	0.0636364	-0.262711	-0.136364	0.2	-0.0578122	-0.34593	-0.306073	-0.0599136	0.190909	-0.486259	0.451026	-0.399704	0.154898	-0.318182	-0.146457	-0.219296	-0.25057	-0.518182	-0.263636	0.1	-0.392698	-0.372727	-0.4	-0.0227791	-0.678817	-0.554545	-0.296128	-0.00911164
Glycerol-3-phosphate dehydrogenase [NAD(+)];Glycerol-3-phosphate dehydrogenase 1-like protein	-0.0727273	0.109091	-0.0909091	-0.263636	-0.290909	-0.5	-0.013484	0.0549212	0.291573	-0.451026	0.403687	0.074554	0.502352	0.352654	0.0410963	0.260277	-0.294511	0.0289061	-0.693954	-0.586492	0.0909091	0.318182	0.322193	-0.118182	-0.1	-0.335311	-0.285159	0.35787	-0.0829572	0.281818	-0.412861	0.0637815	-0.568254	0.373577	0.2	-0.137303	0.133485	-0.0136675	0.3	-0.0909091	0.4	-0.264843	-0.136364	-0.227273	-0.0820048	-0.214124	0.0636364	0.0364466	0.0728931
Splicing factor 3B subunit 3	0.188776	0.431488	0.20226	-0.121356	0.188776	-0.148324	-0.22	-0.135769	-0.229751	-0.270295	0.530723	-0.0810931	-0.095702	-0.282973	0.501191	0.528283	0.415347	-0.282973	-0.0955779	-0.405465	0.215744	-0.013484	-0.404368	0.323616	-0.148324	0.188648	-0.131741	0.0768273	-0.0410152	-0.256196	-0.122474	0.162177	0.207143	-0.12839	-0.026968	-0.30548	-0.212132	-0.662223	0.53936	0.121356	-0.148324	0.176094	-0.60678	-0.20226	-0.459501	-0.135147	-0.215744	-0.405442	-0.391928
Hepatocyte cell adhesion molecule	-0.28845	-0.0697863	-0.274493	-0.279145	-0.181444	-0.358236	-0.0759072	-0.0140534	0.081603	-0.00466303	0.0563436	-0.142442	-0.271238	0.174559	0.0934743	0.20798	-0.108717	-0.26036	-0.887856	-0.39426	0.0418718	-0.0511766	0.154741	-0.46059	-0.358236	-0.19527	-0.215313	0.245801	0.188688	0.404761	-0.356843	0.442988	-0.394323	0.214499	-0.15353	-0.103058	-0.10247	-0.263461	0.0837436	-0.311712	0.204707	-0.0958111	-0.344279	-0.111658	-0.270456	-0.314755	-0.214011	0.0303097	-0.0536249
28 kDa heat- and acid-stable phosphoprotein	-0.321114	-0.165145	-0.339464	-0.0733976	-0.486259	-0.403687	-0.108866	0.0785221	0.216097	-0.340238	-0.203704	-0.290932	0.00930243	0.0991865	-0.105992	0.235026	-0.55547	-0.186704	-0.885443	-0.215691	0	0.0183494	0.44022	-0.366988	-0.201843	-0.361739	-0.320812	0.152071	0.0790706	0.46791	-0.287037	0.266673	-0.49087	0.455183	-0.119271	-0.166282	0	0.0137934	0.192669	-0.146795	0.201843	-0.161292	-0.0733976	-0.119271	-0.340238	-0.197706	0.0275241	0.193108	0.225293
Histone H4	0.263636	-0.0454545	-0.0727273	0.381818	-0.236364	-0.5	-0.498908	-0.599556	-0.369021	0.104784	-0.0642229	0.342948	0.212002	-0.0462497	-0.123289	0.196349	-0.410384	-0.167655	-0.0644386	-0.228632	-0.209091	-0.227273	0.287495	-0.327273	0.3	0.0289061	-0.116868	0.136556	-0.0829572	-0.336364	0.266066	-0.173121	0.0963143	-0.482917	0.118182	0.132726	0.076277	-0.154898	-0.254545	-0.418182	-0.2	-0.123289	-0.0727273	0.0818182	-0.291573	-0.145786	-0.218182	-0.0136675	-0.0410024
Serine-threonine kinase receptor-associated protein	-0.177677	0.241458	0.0318907	-0.246014	-0.0774489	-0.451026	-0.304082	0.0848633	-0.0342466	0.0593607	0.0183912	0.0572884	-0.0600502	0.14486	0.409612	0.347827	0.0725858	-0.139066	-0.779995	-0.181828	-0.264238	0.00455582	-0.042229	-0.478361	-0.300684	-0.333178	-0.459169	0.0283173	0.334895	0.364466	-0.298858	0.415525	-0.559897	0.246575	-0.145786	0.0366976	-0.36792	-0.194064	-0.136675	-0.510252	0	-0.100687	-0.373577	-0.0911164	-0.280822	-0.684932	-0.291573	-0.0707763	-0.043379
Histone H2A;Histone H2A.V;Histone H2A.Z	-0.0454545	0.227273	-0.0818182	0.145455	-0.536364	-0.5	-0.660716	-0.411909	-0.186789	0.0182233	-0.091747	-0.154078	0.244263	-0.0751558	0.315072	0.438361	-0.241402	-0.277498	-0.441157	-0.00497027	-0.127273	-0.163636	-0.143748	-0.163636	0.2	-0.109843	-0.752632	-0.249567	0.0138262	-0.118182	-0.183494	0.255126	-0.245601	-0.123007	-0.327273	-0.361565	-0.352781	-0.510252	-0.163636	-0.354545	-0.4	-0.383566	-0.572727	-0.390909	-0.642371	-0.733487	-0.545455	-0.455582	-0.259682
Neuroligin-3	-0.284416	-0.229367	-0.376163	-0.119271	-0.568831	-0.403687	0.136083	0.0461895	0.689672	-0.321847	0.231481	-0.105338	0.530238	0.653464	-0.281109	-0.248851	-0.545725	0.29756	-0.665333	-0.225723	0.284416	0.339464	0.38019	-0.0733976	0.201843	-0.186704	-0.103792	0.218602	-0.302329	0.348639	-0.472222	0.101152	-0.422829	0.602313	0.0550482	-0.249423	0.365655	0.151728	0.0642229	0.0091747	0.504608	-0.433184	0.0550482	-0.321114	0.211499	-0.0137934	0.0458735	0.119543	0.312651
Unknown	-0.472727	-0.463636	-0.627273	0.190909	-0.636364	-0.5	-0.175292	-0.32495	0.314352	-0.16401	-0.100922	-0.238573	-0.00921747	0.260155	-0.310506	-0.237445	-0.627646	0.300623	-0.604732	0.37277	0.354545	-0.0818182	0.2181	0.0181818	0.4	0.104062	0.0327231	-0.216606	-0.414786	0.172727	-0.29359	0.373577	0.0626043	0.464694	-0.354545	-0.366141	0.190693	-0.182233	-0.0363636	0.127273	0.2	-0.173518	-0.109091	-0.318182	-0.264238	0.0136675	-0.236364	0.0637815	0.464694
Carbonyl reductase [NADPH] 1	-0.127273	-0.145455	-0.0181818	-0.2	0.0545455	-0.5	-0.256196	-0.118996	-0.464694	-0.0410024	-0.284416	0.621283	0.175132	-0.0924995	-0.18265	0.301373	-0.381416	-0.0115624	-0.223057	-0.129227	-0.7	-0.254545	0.579947	-0.590909	-0.3	-0.739996	-0.215038	0.287238	0.115218	0.0272727	0.0366988	0.0364466	-0.496018	-0.10934	0.118182	0.462253	0.0858116	0.487473	-0.109091	-0.281818	0.1	0.0639276	0.290909	0.254545	-0.168565	-0.268793	0.290909	0.410024	0.332575
Seizure 6-like protein 2	-0.232621	-0.167487	-0.437328	0.418718	-0.683906	-0.358236	-0.53135	-0.452051	0.23082	0.0746085	-0.211289	-0.54179	-0.191046	0.0621313	0.0303791	-0.0607583	-0.38545	-0.19527	-0.469295	0.282341	0.260536	-0.325669	-0.197865	-0.0651339	0.409413	0.316574	-0.246414	-0.267489	-0.259446	-0.17214	-0.131468	0.442988	0.38693	0.144554	-0.558291	-0.571505	-0.0439155	-0.613189	-0.0930484	-0.17214	-0.358236	-0.233686	-0.539681	-0.390803	-0.468635	-0.216831	-0.567595	-0.342733	-0.0163206
Band 4.1-like protein 2	-0.46791	-0.321114	-0.614705	-0.0733976	-0.669753	-0.403687	-0.272166	-0.545036	0.285064	0.349434	0.0648148	-0.2809	-0.0232561	0.460926	-0.105992	-0.262676	-0.277735	-0.0175035	-0.610305	0.0702251	0.321114	-0.211018	-0.150075	-0.192669	0.302765	0.145863	-0.330247	-0.114053	-0.311631	-0.0183494	-0.527778	0.583922	-0.0243005	0.0367825	-0.550482	-0.554274	0.0673575	-0.556335	-0.31194	-0.192669	0	-0.553001	-0.587181	-0.587181	-0.216097	-0.418401	-0.678928	-0.409205	-0.156326
Band 4.1-like protein 1	-0.463636	-0.254545	-0.472727	-0.0454545	-0.736364	-0.5	-0.3371	-0.178494	0.492029	-0.0410024	-0.174319	-0.313127	0.193567	0.42781	-0.132421	-0.118723	-0.560053	-0.0924995	-0.743522	-0.00497027	-0.0363636	-0.2	0.153661	-0.381818	0.1	-0.312186	-0.448775	0.11772	-0.248872	0.0545455	-0.46791	0.514808	-0.207076	0.441915	-0.436364	-0.434793	0.209762	-0.104784	-0.0454545	-0.236364	0	-0.45206	-0.309091	-0.427273	-0.150342	-0.355354	-0.227273	-0.104784	0.159454
Heat shock-related 70 kDa protein 2	-0.504608	-0.256892	-0.578006	-0.128446	-0.844072	-0.403687	-0.353815	-0.508084	0.331042	-0.114945	0.0833333	-0.436399	0.320934	0.245049	-0.13825	-0.0460834	-0.462892	-0.093352	-0.4002	0.0551768	0.284416	-0.266066	-0.12006	0.146795	0.302765	-0.110856	-0.561421	-0.066531	-0.600006	-0.31194	-0.62963	0.542542	0.0388808	0.165521	-0.614705	-0.859125	0.240563	-0.478172	0.192669	0.229367	-0.100922	-0.58526	-0.596355	-0.798199	-0.40001	-0.317249	-0.394512	-0.510357	-0.119543
60S ribosomal protein L32	-0.376718	-0.203229	-0.356891	0.0644386	-0.460984	-0.272625	-0.404368	-0.0648825	0.0869421	0.0869421	-0.565283	-0.474256	-0.449811	-0.0693485	0.0049795	0.159344	-0.392241	-0.520114	-0.743243	0.0189703	-0.237927	-0.460984	0.135135	-0.629516	-0.272625	-0.277394	-0.395079	0.0770244	0.175904	0.158618	-0.14007	0.551461	-0.0866503	0.218597	-0.500638	-0.227089	-0.103975	-0.186305	-0.00991363	-0.396545	-0.272625	-0.0871413	-0.317236	-0.0842659	-0.442163	-0.327896	-0.208186	0.0223565	0.0372609
Abl interactor 1	-0.264238	-0.291573	-0.492029	0.378133	-0.797269	-0.451026	-0.38517	-0.323398	0.381279	-0.127854	-0.257477	-0.420945	0.101623	0.220187	-0.210527	-0.116705	-0.701663	-0.0550468	-0.58127	0.171865	0.186789	-0.159454	0.188789	-0.16401	0.400912	0.0666356	-0.229584	-0.10383	-0.293322	0.0136675	-0.160923	0.269406	0.0965339	0.328767	-0.350798	-0.433491	0.152902	-0.23516	-0.0683373	-0.145786	-0.100228	-0.320367	-0.214124	-0.314352	-0.30137	-0.107306	-0.287017	-0.0707763	0.228311
Catenin delta-2	-0.110096	-0.0458735	-0.256892	0.0183494	-0.44956	-0.403687	-0.0272166	-0.129331	0.165521	-0.160923	0.148148	-0.0551768	0.302329	0.29756	-0.0506918	0.0921669	-0.384931	0.145863	-0.665333	-0.165531	0.275241	0.330289	0.270135	-0.0825723	0.201843	0.0058345	-0.240609	-0.0902921	0.00465121	0.458735	-0.268519	0.00919562	-0.524891	0.216097	0.0733976	-0.129331	-0.105848	-0.156326	-0.146795	-0.15597	0.302765	-0.350234	-0.100922	-0.220193	-0.193108	-0.280466	-0.256892	-0.0137934	0.073565
Caskin-1	-0.382689	-0.464694	-0.492029	-0.332575	-0.223235	-0.451026	-0.0608164	-0.300462	0.0342466	0.178082	-0.0459781	0.191792	-0.147816	0.336075	-0.375287	-0.0892451	-0.396803	-0.199907	-0.640887	-0.455817	-0.168565	-0.332575	0.471971	-0.692485	-0.300684	-0.396916	-0.0374832	0.571066	-0.0946945	0.0683373	-0.317249	0.406393	-0.236508	-0.0365297	-0.132119	0.0389912	0.382255	0.0616438	-0.0318907	-0.300684	0.300684	-0.17849	-0.0865606	-0.0410024	-0.0182648	-0.0799087	-0.0136675	0.226027	0.0958904
Heterogeneous nuclear ribonucleoprotein M	-0.145786	-0.0820048	-0.246014	-0.0592257	-0.159454	-0.451026	0.0202721	0.0894505	0.257991	-0.607306	0.275869	-0.166884	-0.110862	0.0753272	-0.02746	0.254005	-0.319378	-0.0608412	-0.804835	-0.445853	0.296128	0.123007	0.347768	-0.0546698	-0.200456	-0.0666356	0.163989	0.358686	-0.108552	0.323463	-0.225293	0.214612	-0.0868805	0.543379	0.0956722	-0.153671	0.181571	-0.1621	0.615036	0.0911164	0.400912	0.196797	-0.123007	-0.0227791	-0.273973	0.216895	0.159454	0.257991	0.305936
Ubiquitin-like modifier-activating enzyme 1	-0.290909	-0.109091	-0.254545	-0.163636	-0.481818	0.4	0.26968	0.256299	0.492029	-0.227791	-0.15597	-0.810154	0.0506961	0.0231249	-0.123289	-0.0684939	-0.183466	-0.271717	-0.153661	-0.0248513	0.354545	0.1	-0.0594818	0.245455	-0.1	-0.0578122	-0.350605	-0.0659234	-0.0829572	0.2	-0.357813	0.127563	-0.154103	0.300684	-0.290909	-0.599556	0.0476731	-0.0774489	0.336364	0.381818	0	-0.360734	-0.136364	-0.409091	-0.0546698	0.0592257	0.0454545	-0.227791	-0.223235
Leucine-rich repeat-containing protein 7	-0.128877	0.0396545	-0.0892227	-0.252798	-0.158618	-0.272625	-0.00735215	0.124774	0.221081	0.144075	0.0350175	0.0216803	0.0376937	0.406635	0.0921208	0.0572643	-0.0816072	-0.151306	-0.743243	-0.428186	-0.128877	0.133834	0.194595	-0.584904	-0.272625	-0.277394	-0.285477	0.277288	0.306575	0.456027	-0.285143	0.211145	-0.603926	0.18382	0.0396545	0.0973238	-0.0935775	0.00993624	-0.223057	-0.535336	0.2181	-0.273873	-0.143748	-0.0297409	0.0745218	-0.417322	-0.163575	0.0670696	-0.081974
MAGUK p55 subfamily member 6	-0.13484	-0.13484	-0.20226	0.283164	-0.053936	-0.148324	-0.22	0.0271538	0.0946032	-0.270295	-0.204124	-0.434954	-0.669914	-0.282973	0.0541828	0.121911	-0.143223	-0.282973	-0.404368	0.0810931	0.13484	-0.3371	-0.00735215	-0.080904	-0.148324	0.188648	0.284284	0.0768273	-0.0410152	-0.013484	0.122474	0.364898	0.55	0.358141	-0.26968	-0.183288	0.0424264	-0.297324	0.458456	0.040452	-0.148324	0.460554	-0.20226	0.121356	-0.378413	0.310839	0.026968	0.162177	0.25678
Phytanoyl-CoA hydroxylase-interacting protein	-0.0272727	0.154545	-0.1	0.0454545	-0.554545	-0.5	-0.3371	-0.114419	0.455582	-0.396356	0.266066	-0.1839	0.571483	0.329529	0.10959	0.159819	-0.37176	-0.080937	-0.495682	-0.347919	0.0818182	0.1	0.054525	-0.00909091	0.2	-0.173436	-0.420726	0.216606	-0.294959	-0.127273	-0.339464	0.145786	-0.139656	0.364466	-0.0636364	-0.434793	0.190693	-0.209568	0.272727	-0.118182	0	-0.369867	-0.345455	-0.409091	-0.150342	-0.246014	-0.109091	-0.232347	0
Adenylosuccinate synthetase isozyme 2	-0.241926	-0.28845	-0.451285	0.376846	-0.776954	-0.358236	-0.241523	-0.217828	0.561895	-0.0489618	-0.197203	-0.376455	0.228784	0.420126	-0.240696	-0.324823	-0.644887	0.139056	-0.502273	0.251818	0.246578	0.00930484	0.154741	-0.111658	0.511766	0.133138	-0.148327	-0.156638	-0.297183	0.102353	-0.178421	0.177195	0.0394323	0.41501	-0.26984	-0.372415	0.185421	-0.109581	-0.232621	-0.158182	0	-0.401939	-0.0930484	-0.311712	-0.0396358	-0.0792715	-0.279145	-0.0489618	0.272787
Bifunctional glutamate/proline--tRNA ligase;Glutamate--tRNA ligase;Proline--tRNA ligase	-0.0733976	0.0642229	-0.183494	0.0366988	-0.284416	-0.403687	-0.190516	-0.0969979	0.211499	0.0321847	0.148148	-0.165531	-0.102327	0.291725	0.188942	0.1106	-0.112069	-0.134194	-0.810405	-0.295949	0.183494	0.100922	0.02001	-0.330289	0	0.110856	-0.169842	0.0760355	0.144188	0.339464	-0.222222	0.275869	-0.238145	0.211499	-0.0733976	-0.13395	-0.163583	-0.40001	-0.110096	-0.440386	0.100922	-0.175117	-0.385337	-0.13762	-0.202304	-0.331042	-0.403687	-0.0919562	-0.073565
Plexin-A4	-0.183494	-0.211018	-0.339464	0.165145	-0.522958	-0.403687	0.0544331	0.0831411	0.464379	-0.519553	0.0185185	-0.220707	0.274422	0.285891	-0.248851	-0.0276501	-0.657794	0.221711	-0.70035	-0.0702251	0.31194	0.31194	0.485243	-0.0091747	0.201843	-0.058345	0.0188713	0.0427699	-0.167444	0.46791	-0.194444	-0.00919562	-0.301326	0.6299	0.100922	-0.157044	0.182828	0.10575	0.183494	0.0642229	0.403687	-0.142859	0.15597	-0.110096	-0.0919562	0.128739	0.110096	0.280466	0.464379
ATP-dependent RNA helicase DDX3X;Putative ATP-dependent RNA helicase Pl10	-0.15597	-0.174319	-0.339464	0.302765	-0.614705	-0.403687	-0.108866	-0.0323326	0.372423	-0.519553	-0.0740741	-0.331061	0.246514	0.134194	-0.19355	0.0506918	-0.687029	0.134194	-0.610305	0.0551768	0.31194	0.201843	0.38019	0.0733976	0.302765	0.0175035	-0.080203	-0.0950443	-0.209305	0.321114	-0.12963	0.00919562	-0.155523	0.542542	-0.0183494	-0.277137	0.105848	-0.0367825	0.192669	0.091747	0.201843	-0.147467	0.0458735	-0.174319	-0.271271	0.0781628	0.0091747	0.151728	0.40001
Spectrin alpha chain, non-erythrocytic 1	-0.345455	-0.3	-0.409091	-0.0181818	-0.636364	-0.5	-0.175292	-0.0274606	0.464694	-0.323463	-0.183494	-0.17893	0.304177	0.352654	-0.305939	-0.0365301	-0.743519	-0.0578122	-0.713781	-0.18887	-0.0909091	-0.0727273	0.505595	-0.390909	0	-0.450935	-0.271135	0.320199	-0.221219	0.163636	-0.321114	0.25057	-0.308206	0.510252	-0.136364	-0.219685	0.362316	0.205012	0.154545	-0.136364	0.2	-0.301373	0.0272727	-0.2	-0.0728931	-0.0774489	0.136364	0.209568	0.35991
Ras-related protein Rap-1A	-0.272727	-0.181818	-0.418182	0.0545455	-0.645455	-0.5	-0.175292	-0.366141	0.0728931	-0.232347	0.0825723	-0.0844945	0.410177	0.184999	-0.159819	0.0821926	-0.555225	0.248592	-0.510552	0.119286	0.309091	0.163636	0.228014	0.136364	0.4	-0.0231249	-0.341256	-0.27782	-0.285742	0.218182	-0.348639	0.10934	-0.375626	0.186789	-0.145455	-0.352411	-0.0286039	-0.223235	-0.0818182	0.109091	0.2	-0.415529	-0.163636	-0.427273	-0.391801	-0.291573	-0.3	-0.136675	0.159454
Unknown	0.436364	0.427273	0.490909	0.218182	0.209091	-0.4	-0.512392	-0.0961121	-0.560366	-0.0546698	-0.100922	0.606373	0.36409	-0.265936	0.305939	0.52512	-0.0289683	-0.0693746	0.128877	-0.114316	-0.672727	-0.0454545	0.153661	-0.3	0	-0.335311	-0.294508	0.0235441	0.276524	-0.2	0.385337	-0.309796	-0.250417	-0.30524	0.318182	0.485137	-0.26697	0.186789	-0.209091	-0.481818	-0.3	0.132421	0.109091	0.318182	-0.227791	-0.410024	0.0636364	0.0911164	0.0410024
Succinyl-CoA ligase subunit beta;Succinyl-CoA ligase [GDP-forming] subunit beta, mitochondrial	-0.452757	-0.189526	-0.431699	-0.221114	-0.326406	-0.231643	-0.343582	-0.439973	-0.432683	-0.0369364	-0.180647	-0.356912	-0.421695	-0.441929	0.0423097	0.438963	-0.156574	-0.441929	-0.390392	0.0460531	0.0737046	-0.505403	-0.091857	-0.0210585	-0.231643	-0.14731	-0.454805	-0.147253	-0.112096	-0.115822	-0.329415	0.585705	0.00557763	-0.189958	-0.600166	-0.514186	-0.198777	-0.585705	0.315877	0.210585	-0.231643	-0.0581758	-0.589637	-0.389582	-0.865366	-0.327151	-0.336935	-0.321874	-0.232171
Liprin-alpha-3	-0.394512	-0.29359	-0.440386	-0.238542	-0.541307	-0.403687	0.136083	0.0323326	0.450585	-0.29426	0.0740741	-0.105338	0.358143	0.472595	-0.304151	-0.0829502	-0.579833	0.169201	-0.775388	-0.23074	0.183494	0.238542	0.485243	-0.201843	0	-0.338401	-0.212302	0.194841	-0.162792	0.477084	-0.490741	0.179315	-0.602652	0.505759	-0.0091747	-0.193996	0.240563	0.160923	0.0733976	0.0091747	0.504608	-0.391709	0.0550482	-0.275241	0.00919562	-0.114945	0.0550482	0.179315	0.285064
Glutamate receptor 2	-0.354545	-0.136364	-0.0636364	-0.127273	0.0181818	-0.5	-0.256196	0.247145	0.14123	-0.173121	-0.29359	0.243543	-0.0967834	0.132968	0	0.0228313	-0.265543	0.14453	-0.515509	0.1839	-0.554545	-0.254545	0.297409	-0.527273	-0.3	-0.612809	0	0.226023	0.0230437	0.145455	-0.110096	0.423691	-0.178181	0.624147	-0.145455	0.260876	0.152554	0.441915	0.0727273	-0.245455	0.1	0.264843	0.172727	0.190909	0.0182233	-0.14123	0.309091	0.460138	0.651482
Peptidyl-prolyl cis-trans isomerase FKBP8	-0.458735	-0.220193	-0.458735	-0.165145	-0.550482	-0.403687	-0.272166	-0.147806	0.211499	0.0367825	-0.222222	-0.361158	-0.172095	0.198373	-0.0368668	0.105992	-0.394676	-0.338401	-0.885443	-0.170547	-0.0366988	-0.256892	0.16008	-0.513783	-0.201843	-0.29756	-0.452911	0.147319	0.0232561	0.238542	-0.425926	0.574726	-0.315906	0.262075	-0.431211	-0.341802	-0.0096225	-0.25288	0.0091747	-0.302765	0	-0.308759	-0.403687	-0.302765	-0.358629	-0.409205	-0.284416	-0.0781628	-0.0183912
Hemoglobin subunit beta-1	-0.109091	-0.0181818	-0.0181818	0.0545455	-0.0363636	-0.3	0.20226	0.430216	0.528475	-0.760822	0.266066	0.00497027	0.267307	0.219686	-0.0547951	-0.0639276	-0.275199	0.543434	-0.371761	0.0994053	0.245455	0.418182	0.282539	0.318182	0.1	-0.080937	0.373979	0.0612146	-0.25348	0.354545	-0.128446	-0.0364466	-0.0626043	0.938499	0.245455	0.0137303	0.257435	0.323463	0.490909	0.354545	0.5	0.283108	0.327273	0.0545455	0.159454	0.387245	0.454545	0.428247	0.733487
Glyceraldehyde-3-phosphate dehydrogenase	-0.381818	-0.2	-0.527273	-0.0454545	-0.7	-0.5	-0.418004	-0.631594	0.30524	-0.0637815	0.302765	-0.298216	0.248872	0.294842	-0.0547951	-0.0867589	-0.313823	-0.0289061	-0.351934	-0.00994053	0.372727	-0.281818	-0.242884	0.2	0.4	0.104062	-0.350605	-0.00941763	-0.677484	-0.463636	-0.559657	0.551254	0.293759	0.0956722	-0.554545	-0.819241	0.286039	-0.646927	0.2	0.172727	-0.1	-0.461192	-0.7	-0.754545	-0.35991	-0.232347	-0.490909	-0.551254	-0.132119
Cold-inducible RNA-binding protein	-0.431211	-0.357813	-0.477084	-0.165145	-0.46791	-0.403687	0.136083	0.13395	0.565531	-0.404607	0.0277778	-0.225723	0.0976755	0.420084	-0.313367	-0.119817	-0.584705	0.105021	-0.865433	-0.225723	0.211018	0.128446	0.495248	-0.238542	-0.100922	-0.285891	0.00943564	0.313646	-0.1907	0.458735	-0.425926	0.29426	-0.345067	0.698867	-0.0550482	-0.198615	0.34641	0.156326	0.284416	0.0458735	0.504608	-0.156684	0.0642229	-0.165145	0.0137934	0.110347	0.174319	0.317249	0.436792
Quinone oxidoreductase	0.0733976	0.091747	-0.110096	0.247717	-0.495434	-0.403687	-0.108866	-0.0092379	0.593118	-0.179315	0.25	-0.130418	0.474424	0.565947	0.0414751	-0.133642	-0.345951	0.198373	-0.590295	-0.195627	0.284416	0.403687	0.12006	-0.0733976	0.403687	0.157532	-0.122663	0.0285133	-0.0976755	0.275241	-0.185185	-0.0551737	-0.238145	0.432194	0.13762	-0.170901	0.0673575	-0.124141	-0.165145	-0.321114	0.201843	-0.373276	-0.110096	-0.211018	0.128739	-0.165521	-0.238542	-0.0551737	0.124141
NADH dehydrogenase [ubiquinone] flavoprotein 1, mitochondrial	-0.281818	-0.290909	-0.327273	0.281818	-0.318182	-0.5	-0.579812	-0.562942	0.113896	0.264238	-0.100922	0.124257	-0.0276524	0.219686	-0.0958914	-0.369867	-0.231746	0.248592	0.0297409	0.55667	-0.109091	-0.536364	-0.23297	-0.0727273	0.5	0.115624	0.070121	-0.145973	-0.557657	-0.618182	-0.0733976	0.482917	0.654937	0.0820048	-0.518182	-0.251722	0.295573	-0.223235	-0.245455	-0.1	-0.3	-0.0410963	-0.281818	-0.254545	-0.0728931	-0.0956722	-0.336364	-0.173121	0.314352
40S ribosomal protein S19	0.013484	0.094388	0.013484	0.107872	-0.242712	-0.148324	-0.22	0.0135769	-0.371656	-0.0135147	-0.462681	-0.0810931	0	-0.282973	0.0812743	0.460554	-0.315091	-0.282973	-0.404368	-0.0073721	-0.283164	0.026968	0.30879	-0.377552	-0.148324	-0.282973	-0.513098	-0.216513	0.464838	0.431488	0.108866	-0.0946032	-0.628571	-0.121633	0.013484	0.156134	-0.46669	0.0405442	-0.256196	-0.350584	-0.148324	-0.14223	0.040452	0.107872	-0.473016	-0.473016	-0.121356	0.0810885	-0.0608164
Disks large homolog 2	-0.154545	-0.0818182	-0.227273	-0.145455	-0.327273	-0.4	0.053936	0.132726	0.30524	-0.332575	0.0825723	-0.0894648	0.161306	0.300623	-0.100458	0.164385	-0.429696	-0.0867182	-0.857529	-0.492056	0.0727273	0.227273	0.480811	-0.363636	-0.2	-0.294842	-0.163616	0.343744	0.0967834	0.509091	-0.284416	0.100228	-0.558623	0.41458	0.145455	-0.0228838	0.0953463	0.0728931	0.172727	-0.218182	0.4	-0.178084	0	-0.0454545	-0.0865606	-0.10934	0.0818182	0.241458	0.173121
Proliferation-associated protein 2G4	-0.362889	-0.316365	-0.414065	-0.190749	-0.451285	-0.358236	0.172516	0.100716	0.599199	-0.128233	0.0657342	-0.0763085	0.242935	0.633147	-0.301455	-0.278086	-0.486754	0.198228	-0.781313	-0.226382	0.15353	0.223316	0.433781	-0.344279	0	-0.251484	-0.0478474	0.277129	-0.113213	0.483852	-0.431968	0.209836	-0.483046	0.554901	0.00930484	-0.0866627	0.302529	0.212168	-0.0651339	-0.158182	0.511766	-0.345855	0.0930484	-0.17214	0.235483	-0.0512933	0.0372194	0.244809	0.319418
Cell cycle control protein 50A	-0.091747	-0.0183494	-0.229367	0.0183494	-0.330289	-0.403687	-0.0272166	-0.0277137	0.685074	-0.0643693	0.425926	-0.135434	0.162792	0.676802	0.0506918	-0.262676	-0.131559	0.145863	-0.70035	-0.326045	0.366988	0.238542	-0.0150075	-0.146795	0.201843	0.198373	0.080203	0.251867	-0.186049	0.192669	-0.351852	0.25288	-0.0243005	0.48277	0	-0.240185	0.221318	-0.266673	-0.0091747	-0.284416	0.302765	-0.248851	-0.29359	-0.247717	0.220695	-0.0551737	-0.266066	-0.0689672	0.0873584
Unknown	-0.252702	-0.242172	-0.252702	-0.0526462	-0.305348	-0.231643	0.124939	0.227938	0.0158299	-0.432683	-0.350667	-0.109376	0.0533791	-0.0736548	-0.28559	0.237992	-0.626295	-0.00669589	-0.631517	-0.0690797	-0.0737046	0.157938	0.688927	-0.27376	-0.231643	-0.441929	-0.151602	0.0545382	0.181489	0.642283	-0.0850102	-0.042213	-0.647006	0.401023	0.115822	0.127221	-0.0220863	0.379917	0.147409	0.0315877	0.347465	-0.0158661	0.357994	0.126351	-0.253278	0	0.315877	0.474896	0.416853
Ubiquitin thioesterase OTUB1	-0.0818182	-0.0545455	-0.136364	0.381818	-0.536364	-0.5	-0.579812	-0.343258	0.10934	-0.291573	-0.165145	-0.0198811	0.470091	-0.00578122	-0.0684939	0.0410963	-0.545569	0.14453	0.0148704	0.37277	-0.154545	-0.236364	0.0495682	0.127273	0.5	-0.138749	-0.275809	-0.174226	-0.479308	-0.463636	-0.0091747	0.0956722	0.260049	0.214124	-0.254545	-0.31122	0.200227	-0.0227791	0.0636364	0.0636364	-0.3	-0.150687	-0.0909091	-0.272727	-0.287017	-0.123007	-0.0454545	-0.123007	0.332575
Dihydropteridine reductase	-0.0363636	0.136364	-0.181818	0.2	-0.618182	-0.1	-0.229228	-0.28376	0.0364466	-0.264238	0.0733976	-0.521878	0.304177	-0.14453	0.136988	0.278542	-0.251058	-0.104062	-0.183402	0.109346	0.454545	0.154545	-0.193316	0.463636	0.4	0.248592	-0.52357	-0.461464	-0.184349	0.00909091	-0.220193	0.00911164	-0.10113	-0.00455582	-0.245455	-0.640747	-0.276504	-0.564922	0.118182	0.236364	-0.2	-0.406397	-0.436364	-0.536364	-0.569478	-0.296128	-0.427273	-0.514808	-0.282461
Unknown	-0.091747	0.091747	-0.211018	0.174319	-0.706452	-0.403687	-0.435465	-0.30947	0.10575	-0.0919562	-0.0740741	-0.310997	0.372097	0.105021	0.115209	0.244242	-0.423911	-0.169201	-0.505253	-0.0300965	0.091747	0.0275241	0.0050025	-0.0733976	0.302765	-0.046676	-0.660495	-0.223354	-0.0697682	0.0550482	-0.25	0.142532	-0.315906	0.0551737	-0.247717	-0.4388	-0.202073	-0.386216	-0.13762	-0.229367	-0.201843	-0.511526	-0.412861	-0.440386	-0.464379	-0.542542	-0.44956	-0.367825	-0.170119
Dynactin subunit 1	-0.0455582	0.0820048	-0.191344	0.168565	-0.587701	-0.451026	-0.38517	-0.282113	-0.0296804	-0.401826	0.00919562	-0.261534	0.327966	-0.110094	0.0686501	0.432495	-0.483906	-0.182524	-0.481908	-0.141976	0.14123	0.0318907	0.154012	0.0728931	0.200456	-0.0840188	-0.506023	-0.117989	-0.136268	0.0318907	-0.179315	0.0639269	-0.236508	0.0958904	-0.123007	-0.405968	-0.124233	-0.353881	0.214124	0	-0.100228	-0.279177	-0.323463	-0.341687	-0.611872	-0.308219	-0.223235	-0.221461	-0.0456621
Purkinje cell protein 4	0.427273	0.2	0.527273	0.136364	0.754545	0.4	0.431488	0.540058	-0.369021	-0.123007	-0.110096	0.417502	-0.161306	-0.352654	0.0410963	0.0958914	0.304167	0.28328	0.465941	0.139167	-0.190909	0.381818	0.228014	0.109091	-0.2	0.0578122	0.542269	-0.11772	0.488526	0.4	0.596355	-0.637815	-0.144471	-0.0410024	0.636364	0.800934	-0.2479	0.587701	-0.0818182	0.0636364	0.2	0.589047	0.745455	0.736364	0.296128	0.387245	0.518182	0.569478	0.291573
Kinesin light chain 2	-0.228831	-0.114416	-0.219296	-0.171623	-0.228831	-0.314643	0.0424264	0.172806	0.138567	-0.129011	-0.134715	-0.0781929	-0.0773389	0.194029	-0.0622587	0.16762	-0.339268	-0.127331	-0.857794	-0.312772	-0.0667424	0.12395	0.441894	-0.51487	-0.314643	-0.333486	-0.191213	0.212362	0.285187	0.619751	-0.221318	0.181571	-0.626295	0.339251	0.0476731	0.105603	-0.08	0.109898	-0.0190693	-0.324177	0.314643	-0.11015	0.0286039	0.0572078	-0.133789	-0.229353	0.0190693	0.286691	0.167236
Probable cationic amino acid transporter	-0.5769	-0.474547	-0.628077	-0.162835	-0.637382	-0.358236	-0.0759072	-0.185037	0.375374	0.142222	-0.244156	-0.264536	-0.0448133	0.437877	-0.324823	-0.250044	-0.546054	-0.0325449	-0.781313	0.0228925	0.0697863	-0.167487	0.291724	-0.465242	0	-0.251484	-0.27273	0.0891631	-0.136799	0.30706	-0.46953	0.498944	-0.335175	0.321749	-0.400108	-0.288095	0.185421	-0.0303097	-0.204707	-0.195402	0.204707	-0.429982	-0.158182	-0.321017	-0.081603	-0.256467	-0.232621	0.0442988	0.170201
Microtubule-associated protein RP/EB family member 2	-0.445455	-0.190909	-0.5	-0.5	-0.490909	-0.4	-0.107872	-0.46683	0.218679	0.0728931	0.440386	-0.119286	0.225828	0.42781	-0.0684939	-0.018265	-0.130357	-0.109843	-0.540293	-0.407562	0.3	-0.127273	-0.0941795	-0.0454545	0	-0.14453	-0.430076	0.24015	-0.410177	-0.136364	-0.752325	0.551254	-0.216707	-0.0227791	-0.381818	-0.617864	0.228831	-0.505696	0.145455	0.0636364	0.2	-0.56165	-0.645455	-0.690909	-0.205012	-0.373577	-0.418182	-0.460138	-0.323463
40S ribosomal protein S5;40S ribosomal protein S5, N-terminally processed	-0.0363636	-0.00909091	-0.227273	0.172727	-0.609091	-0.5	-0.175292	-0.215108	0.487473	-0.482917	0.366988	-0.114316	0.682093	0.387341	-0.0958914	-0.0273975	-0.506945	0.260155	-0.366804	-0.139167	0.363636	0.272727	0.148704	0.281818	0.5	0.0520309	-0.16829	0.0329617	-0.493135	-0.0636364	-0.302765	-0.0227791	-0.0577886	0.405468	0.0363636	-0.434793	0.286039	-0.16401	0.218182	0.136364	0.2	-0.365301	-0.154545	-0.427273	-0.0820048	-0.0136675	-0.0909091	-0.150342	0.1959
Sodium/potassium-transporting ATPase subunit alpha-2	-0.327273	-0.354545	-0.572727	0.154545	-0.590909	-0.5	-0.175292	-0.43937	0.533031	-0.16401	0.31194	-0.233603	0.124436	0.462497	-0.232879	-0.347036	-0.429696	0.260155	-0.470898	0.0695837	0.545455	-0.0636364	-0.00991363	0.181818	0.5	0.306404	0.144917	0.0282529	-0.649832	-0.163636	-0.385337	0.387245	0.380441	0.391801	-0.309091	-0.558366	0.419524	-0.41458	0.145455	0.163636	0.2	-0.237445	-0.345455	-0.472727	-0.0820048	0.145786	-0.309091	-0.16401	0.25057
Cadherin-2	-0.247717	-0.0825723	-0.403687	-0.0458735	-0.44956	-0.403687	-0.190516	-0.4388	0.211499	-0.280466	0.481481	-0.285916	0.111629	0.145863	0.0414751	0.0645168	-0.155921	0.058345	-0.4002	-0.100322	0.587181	-0.0183494	-0.205103	0.403687	0.302765	0.274222	-0.113228	-0.0617788	-0.525587	-0.183494	-0.462963	0.381618	0.228425	0.179315	-0.31194	-0.683605	0.134715	-0.680476	0.385337	0.321114	0.100922	-0.211984	-0.596355	-0.587181	-0.409205	-0.0505759	-0.385337	-0.413803	-0.0827606
60S ribosomal protein L5	-0.321114	-0.15597	-0.486259	0.13762	-0.853247	-0.403687	-0.435465	-0.568131	0.206901	-0.10575	0.037037	-0.431383	0.334887	0.134194	-0.0645168	0.0184334	-0.477509	-0.0408415	-0.325163	0.185595	0.348639	-0.165145	-0.150075	0.238542	0.504608	0.105021	-0.533114	-0.289885	-0.511633	-0.266066	-0.425926	0.354031	0.0826217	0.0689672	-0.522958	-0.785221	0.057735	-0.565531	0.0366988	0.15597	-0.201843	-0.548393	-0.559657	-0.715626	-0.501161	-0.340238	-0.513783	-0.533346	-0.124141
Unconventional myosin-Va	-0.354545	-0.218182	-0.390909	-0.181818	-0.436364	-0.5	-0.094388	-0.0732283	0.0136675	-0.423691	-0.0733976	-0.119286	0.0783485	0.0115624	-0.173518	0.333337	-0.579365	-0.109843	-0.817875	-0.258454	0.0363636	0	0.510552	-0.245455	-0.2	-0.410466	-0.299183	0.164809	-0.0414786	0.390909	-0.339464	0.25057	-0.520097	0.332575	-0.0818182	-0.16934	0.0476731	-0.0136675	0.3	0.0272727	0.3	-0.132421	-0.0727273	-0.163636	-0.460138	-0.168565	0.0636364	0.191344	0.241458
SH3 and multiple ankyrin repeat domains protein 1	0.091747	0.238542	0.0183494	0.0275241	-0.256892	-0.403687	-0.108866	0.13395	0.427596	-0.18851	0.287037	-0.0902894	0.246514	0.431753	0.235026	0.133642	-0.131559	-0.058345	-0.775388	-0.486559	0.119271	0.339464	0.110055	-0.284416	0	-0.0175035	-0.193431	0.232859	0.15349	0.376163	-0.212963	0.0643693	-0.388808	0.390814	0.174319	-0.0554274	-0.0673575	-0.174717	0	-0.458735	0.201843	-0.216592	-0.229367	-0.091747	0.0183912	-0.280466	-0.183494	-0.0137934	-0.0137934
COP9 signalosome complex subunit 6	-0.13762	0.119271	-0.174319	-0.165145	-0.550482	-0.403687	-0.190516	-0.147806	0.537944	-0.280466	0.444444	-0.205659	0.604658	0.472595	0.101384	0.0322584	-0.219265	-0.0058345	-0.455228	-0.37119	0.238542	0.15597	-0.090045	0.110096	0.201843	-0.122525	-0.443475	0.199593	-0.381399	-0.128446	-0.546296	0.239086	-0.184684	0.326445	-0.13762	-0.568131	0.221318	-0.303455	0.247717	0	0.100922	-0.511526	-0.458735	-0.587181	-0.0459781	-0.289662	-0.211018	-0.386216	-0.142532
Cytoplasmic dynein 1 intermediate chain 1	0.14123	0.259682	0.0865606	-0.132119	-0.00911164	0.400912	0.432472	0.316517	0.283105	-0.410959	0.422999	-0.538013	0.036954	-0.0753272	0.180779	0.180779	0.246792	-0.147757	-0.0745218	-0.378602	0.642371	0.482917	-0.191273	0.560366	-0.100228	0.324486	-0.00937079	-0.0235978	0.0554309	0.296128	-0.183912	-0.182648	-0.0965339	0.164384	0.168565	-0.383032	-0.138567	-0.328767	0.523919	0.419135	0.200456	-0.0594967	-0.186789	-0.214124	-0.0570776	0.216895	0.0227791	-0.237443	-0.363014
Stathmin	-0.0727273	0.109091	-0.0727273	-0.1	-0.163636	-0.4	0.13484	0.215108	0.273349	-0.801824	0.44956	-0.0695837	0.322611	0.0924995	0.0684939	0.305939	-0.260714	0.271717	-0.604732	-0.268394	0.390909	0.472727	0.277582	0.336364	0	-0.080937	0.0373979	0.0753411	-0.161306	0.427273	-0.29359	-0.0182233	-0.346731	0.651482	0.245455	-0.173917	0.0476731	-0.050114	0.590909	0.327273	0.5	0.0821926	0	-0.145455	-0.223235	0.113896	0.209091	0.168565	0.350798
Ras-related protein M-Ras	-0.53936	-0.40452	-0.47194	-0.121356	-0.458456	-0.148324	-0.22	-0.0746729	0.500046	0.135147	-0.340207	-0.434954	-0.259763	0.274398	-0.216731	-0.318324	-0.322252	-0.282973	-0.404368	0.0810931	-0.13484	-0.53936	-0.00735215	-0.418004	-0.148324	-0.282973	-0.16641	0.286356	-0.28027	-0.215744	-0.353815	0.66898	0.264286	0.358141	-0.60678	-0.420883	0.39598	-0.0270295	0.121356	-0.094388	-0.148324	-0.182867	-0.26968	-0.283164	0.0270295	-0.0270295	-0.040452	-0.0405442	0.121633
Platelet-activating factor acetylhydrolase IB subunit gamma	-0.276504	-0.190693	-0.2479	-0.257435	-0.219296	-0.314643	0.212132	0.31681	0.434815	-0.286691	0.0096225	-0.0469157	0.0725052	0.406247	-0.186776	-0.0143674	-0.394968	0.030317	-0.857794	-0.396177	0	0.228831	0.535472	-0.448127	-0.314643	-0.400184	-0.0196116	0.404969	0.120842	0.619751	-0.317543	0.162458	-0.590939	0.587717	0.143019	0.0960031	0.19	0.305804	0.143019	-0.190693	0.524404	-0.100572	0.171623	0.0476731	0.133789	-0.00955637	0.238366	0.415702	0.339251
Neurotrimin	0.163636	-0.0181818	-0.0272727	0.181818	0.0454545	-0.4	-0.026968	0.173917	0.0455582	-0.605924	0.0550482	0.0149108	-0.184349	-0.115624	-0.0730601	0.374433	-0.391072	-0.225467	-0.6543	-0.586492	0.00909091	0.0818182	0.594818	-0.309091	-0.3	-0.115624	0.313207	0.522679	0.138262	0.309091	0.192669	-0.100228	-0.0433414	0.350798	0.381818	0.237992	0.171623	0.0911164	0.545455	-0.154545	0.3	0.415529	0.172727	0.390909	-0.218679	0.373577	0.381818	0.537587	0.369021
Disks large homolog 1	0.0636364	0.0454545	0	-0.109091	0	0.3	0.60678	0.581249	0.369021	-0.542143	0.146795	-0.427443	-0.0414786	0.0115624	-0.0776264	0.132421	-0.0965609	-0.0751558	-0.421329	-0.442354	0.463636	0.581818	0.34202	0.172727	-0.3	0.0578122	0.172965	0.169517	0.267307	0.745455	-0.0733976	-0.287017	-0.423783	0.44647	0.390909	-0.00915353	-0.0381385	0.145786	0.463636	0.254545	0.5	0.0730601	0.263636	0.127273	0.0865606	0.378133	0.354545	0.300684	0.0455582
Mitogen-activated protein kinase;Mitogen-activated protein kinase 3	-0.15597	0.0458735	-0.31194	0	-0.688102	-0.403687	-0.353815	-0.558893	0.18851	0.0919562	0.324074	-0.195627	0.49768	0.35007	0.101384	0.00921669	-0.204647	0.035007	-0.325163	-0.0451447	0.357813	0.0550482	-0.265133	0.183494	0.504608	0.169201	-0.575574	-0.237611	-0.367446	-0.183494	-0.481481	0.248282	-0.140943	-0.0919562	-0.330289	-0.642034	-0.057735	-0.625302	-0.192669	-0.0642229	-0.100922	-0.682035	-0.633054	-0.715626	-0.308053	-0.542542	-0.669753	-0.648291	-0.344836
Aldose reductase-related protein 2	0.152554	0.190693	0.0476731	0.133485	-0.143019	-0.314643	-0.0424264	0.129604	0.114676	-0.114676	0.0866025	0.0104257	0.101507	0.212219	0.172409	0.210722	-0.162038	-0.00606339	-0.686235	-0.312772	0.076277	0.381385	0.244341	-0.305108	0	0.0363803	-0.11767	0.0246932	0.352859	0.572078	0	-0.114676	-0.510127	0.219797	0.276504	0.182406	-0.27	-0.076451	-0.190693	-0.467197	0.209762	-0.100572	-0.0190693	0.114416	-0.0907855	-0.267578	-0.171623	0.138567	0.0477818
RING-box protein 2	0.13484	0.20226	0.13484	0.188776	-0.20226	-0.148324	-0.22	0.135769	-0.297324	-0.135147	-0.435465	-0.0810931	0.0751945	-0.282973	0.14223	0.507964	-0.315091	-0.282973	-0.404368	-0.073721	-0.310132	0.121356	0.338199	-0.364068	-0.148324	-0.282973	-0.478429	-0.167623	0.512689	0.458456	0.190516	-0.202721	-0.628571	-0.0270295	0.13484	0.21723	-0.46669	0.108118	-0.188776	-0.391036	-0.148324	-0.0812743	0.107872	0.188776	-0.418957	-0.418957	-0.026968	0.141905	-0.0135147
Neuritin	-0.266066	-0.183494	-0.394512	0.0183494	-0.366988	-0.403687	-0.0272166	-0.0785221	0.44139	-0.556335	0.324074	-0.336077	-0.0186049	0.169201	-0.0921669	0.0184334	-0.345951	0.081683	-0.615308	-0.165531	0.504608	0.0550482	0.12006	0.229367	0.100922	0.122525	0.160406	0.166328	-0.42326	0.0825723	-0.342593	0.321847	0.199264	0.583922	-0.13762	-0.466514	0.298298	-0.317249	0.596355	0.31194	0.302765	0.0506918	-0.256892	-0.29359	-0.243684	0.266673	0.0091747	0.0275869	0.29426
Neuronal growth regulator 1	-0.1	0.0545455	-0.136364	-0.272727	-0.0909091	-0.5	0.06742	0.0915353	0.332575	-0.569478	0.568831	0.0298216	0.179741	0.289061	0.0639276	0.232879	-0.154497	0.0404685	-0.748479	-0.636194	0.272727	0.254545	0.252798	-0.00909091	-0.2	-0.156093	0.0654463	0.47559	-0.170523	0.245455	-0.394512	0.1959	-0.240786	0.505696	0.190909	-0.160187	0.238366	-0.150342	0.590909	0.0636364	0.5	0.0410963	-0.2	-0.145455	-0.0956722	0.0774489	0.136364	0.127563	0.177677
NADH dehydrogenase [ubiquinone] 1 beta subcomplex subunit 5, mitochondrial	-0.148877	-0.204707	-0.386151	0.246578	-0.358236	-0.358236	-0.0759072	-0.245935	0.174864	-0.0349727	0.0845154	-0.18314	-0.162743	0.213021	-0.08179	-0.100485	-0.303912	0.162725	-0.613889	0.0788521	0.451285	0.120963	0.109079	-0.0279145	0.30706	0.369829	0.138758	-0.180736	-0.0896266	0.334974	-0.112687	0.167869	0.00985808	0.233152	-0.0930484	-0.166299	-0.058554	-0.366048	-0.139573	-0.111658	0.204707	-0.0794531	-0.176792	-0.125615	-0.226157	-0.0139891	-0.372194	0.0209836	0.18419
IQ motif and SEC7 domain-containing protein 2	-0.46791	-0.477084	-0.678928	-0.0550482	-0.697277	-0.403687	0.0544331	-0.411087	0.528748	0.0689672	0.231481	-0.14045	0.302329	0.670968	-0.391709	-0.493093	-0.497	0.41425	-0.535268	0.120386	0.541307	0.128446	0.135068	0.0642229	0.504608	0.169201	-0.0330247	-0.0950443	-0.516285	0.165145	-0.546296	0.308053	-0.126363	0.303455	-0.266066	-0.457276	0.327165	-0.216097	-0.238542	0.100922	0.403687	-0.55761	-0.183494	-0.541307	0.0781628	-0.073565	-0.385337	-0.142532	0.18851
Inactive dipeptidyl peptidase 10	0.0454545	0.145455	-0.0363636	0.0363636	-0.181818	-0.3	0.040452	0.29749	0.373577	-0.633259	0.229367	-0.298216	0.0322611	0.0867182	0.123289	0.324204	-0.255886	-0.161874	-0.77822	-0.526848	0.254545	0.309091	0.292452	-0.0636364	-0.2	-0.0520309	0.00934947	0.315491	0.0921747	0.436364	-0.13762	0.0273349	-0.23597	0.574033	0.218182	-0.123573	0.0286039	-0.113896	0.545455	-0.0545455	0.3	0.105024	-0.0909091	0.0181818	-0.191344	0.118451	0.163636	0.200456	0.168565
Synaptoporin	-0.0458735	0.174319	-0.165145	0.13762	-0.660578	-0.403687	-0.435465	-0.332564	0.354031	-0.220695	0.268519	-0.351125	0.488377	0.23338	0.19355	0.133642	-0.258245	-0.105021	-0.345173	-0.130418	0.266066	0.0275241	-0.235118	0.201843	0.403687	0.093352	-0.523678	-0.0807877	-0.367446	-0.266066	-0.361111	0.216097	0.0388808	0.165521	-0.275241	-0.665129	0.0288675	-0.537944	0.146795	-0.0366988	-0.201843	-0.479268	-0.587181	-0.60553	-0.321847	-0.363227	-0.422036	-0.537944	-0.216097
WAS/WASL-interacting protein family member 3	-0.376163	-0.330289	-0.550482	0.119271	-0.816548	-0.403687	-0.190516	-0.360278	0.243684	-0.0689672	-0.157407	-0.285916	0.302329	0.274222	-0.281109	-0.101384	-0.677284	0.122525	-0.555278	0.195627	0.266066	0.0275241	0.245123	-0.0458735	0.403687	-0.035007	-0.386861	-0.251867	-0.274422	0.211018	-0.351852	0.202304	-0.306186	0.211499	-0.302765	-0.424943	0.0481125	-0.174717	-0.211018	0	0.100922	-0.52996	-0.15597	-0.44956	-0.303455	-0.280466	-0.339464	-0.133337	0.142532
Inorganic pyrophosphatase 2, mitochondrial	-0.302765	-0.146795	-0.440386	-0.146795	-0.587181	-0.403687	-0.108866	-0.457276	-0.0137934	-0.18851	0.268519	-0.130418	0.367446	0.134194	-0.105992	0.152075	-0.370313	0.134194	-0.435218	-0.0401286	0.431211	0.128446	0.0750375	0.266066	0.302765	0.0175035	-0.41045	-0.228106	-0.339539	0.110096	-0.490741	0.18851	-0.349927	0.00919562	-0.211018	-0.512703	-0.03849	-0.427596	0.0550482	0.247717	0.201843	-0.474659	-0.366988	-0.578006	-0.464379	-0.321847	-0.385337	-0.33564	-0.096554
Tumor protein D52	-0.581612	-0.429058	-0.51487	-0.362316	-0.476731	-0.314643	0.127279	0.115204	0.277135	-0.506488	-0.173205	-0.250217	0.09184	0.103078	-0.397498	0.100572	-0.663344	-0.0485071	-0.712229	-0.166812	0.0286039	-0.0572078	0.587459	-0.190693	-0.314643	-0.600276	-0.220631	0.286442	-0.203015	0.37185	-0.481125	0.339251	-0.479822	0.559048	-0.181158	-0.264008	0.32	0.267578	0.476731	0.295573	0.419524	-0.148463	0.104881	-0.219296	-0.229353	0.0573382	0.343247	0.310582	0.391811
Vacuolar protein sorting-associated protein 29	-0.229367	-0.128446	-0.366988	0.165145	-0.752325	-0.403687	-0.272166	-0.249423	0.151728	-0.271271	-0.157407	-0.321029	0.353492	0.081683	-0.124425	0.161292	-0.643176	-0.0175035	-0.54027	0.0802572	0.174319	0.0642229	0.245123	0	0.302765	-0.110856	-0.490653	-0.223354	-0.172095	0.192669	-0.259259	0.10575	-0.345067	0.225293	-0.211018	-0.406468	-0.057735	-0.183912	-0.0183494	0	0	-0.428576	-0.174319	-0.385337	-0.445988	-0.308053	-0.238542	-0.137934	0.096554
Glycogen synthase kinase-3 alpha	-0.381818	-0.145455	-0.245455	-0.272727	-0.227273	-0.4	0.13484	0.366141	0.44647	-0.46925	0.0366988	-0.104376	0.0599136	0.312186	-0.0821926	0.0684939	-0.376588	0.132968	-0.897184	-0.208751	0.0272727	0.209091	0.4362	-0.272727	-0.3	-0.433591	-0.0420726	0.273111	0.0230437	0.6	-0.394512	0.296128	-0.529728	0.801824	0.0272727	-0.0183071	0.143019	0.25057	0.318182	-0.0181818	0.5	0.00913252	0.1	-0.0363636	-0.00911164	-0.0318907	0.263636	0.387245	0.478361
Glutaminase kidney isoform, mitochondrial	-0.272727	-0.318182	-0.545455	0.336364	-0.836364	-0.4	-0.350584	-0.471407	0.291573	0.0683373	-0.211018	-0.382711	0.138262	0.271717	-0.232879	-0.178084	-0.64213	-0.0173436	-0.510552	0.203781	0.272727	-0.127273	0.114007	-0.127273	0.5	0.167655	-0.299183	-0.221314	-0.29035	0.0181818	-0.211018	0.246014	0.0240786	0.123007	-0.381818	-0.46683	0.076277	-0.341687	-0.272727	-0.163636	-0.1	-0.479457	-0.281818	-0.409091	-0.300684	-0.223235	-0.472727	-0.209568	0.0683373
Unknown	-0.429058	-0.26697	-0.381385	-0.333712	-0.333712	-0.314643	0.0424264	0.0864028	0.348807	0.0573382	-0.105848	-0.119896	-0.0725052	0.430501	-0.158041	-0.0814152	-0.324077	-0.127331	-0.857794	-0.302346	-0.076277	-0.0381385	0.337919	-0.600681	-0.314643	-0.400184	-0.225534	0.335828	0.101507	0.448127	-0.433013	0.42048	-0.520229	0.36792	-0.162089	-0.0576018	0.13	0.0955637	-0.0667424	-0.324177	0.314643	-0.27298	-0.0953463	-0.12395	0.0382255	-0.258022	-0.0476731	0.176793	0.119455
Catenin alpha-2	0.0272727	-0.00909091	-0.118182	0.0545455	-0.118182	-0.5	0.06742	0.14188	0.428247	-0.733487	0.458735	0.00497027	0.193567	0.242811	-0.0593613	0.132421	-0.347619	0.167655	-0.644386	-0.477146	0.327273	0.309091	0.391588	0.0818182	0	-0.00578122	0.322557	0.423793	-0.239654	0.236364	-0.146795	-0.00455582	-0.0144471	0.642371	0.318182	-0.0640747	0.343247	-0.00455582	0.618182	0.118182	0.5	0.200915	0.0454545	0.0272727	-0.0273349	0.369021	0.290909	0.328019	0.441915
Glycerol-3-phosphate dehydrogenase [NAD(+)];Glycerol-3-phosphate dehydrogenase [NAD(+)], cytoplasmic	-0.385337	-0.266066	-0.568831	0.201843	-0.89912	-0.403687	-0.435465	-0.563512	0.216097	-0.0459781	-0.12037	-0.471511	0.218607	0.134194	-0.147467	-0.0506918	-0.57496	-0.0408415	-0.395198	0.285916	0.321114	-0.220193	-0.070035	0.128446	0.504608	0.105021	-0.485936	-0.323151	-0.469773	-0.183494	-0.37963	0.386216	0.0874818	0.10575	-0.568831	-0.734413	0.057735	-0.505759	-0.0550482	0.100922	-0.201843	-0.525351	-0.486259	-0.651404	-0.501161	-0.312651	-0.513783	-0.436792	-0.0321847
Neurexin-1;Neurexin-1-beta	-0.678928	-0.513783	-0.733976	-0.321114	-0.522958	-0.403687	-0.0272166	-0.314089	0.183912	-0.0643693	0	-0.295949	-0.237212	0.215877	-0.294934	-0.0691252	-0.433656	-0.046676	-0.795398	-0.0451447	0.31194	-0.238542	0.210105	-0.174319	-0.100922	-0.157532	-0.15097	0.0950443	-0.30698	0.220193	-0.592593	0.648291	-0.165243	0.289662	-0.477084	-0.471133	0.202073	-0.303455	0.192669	0.165145	0.302765	-0.239634	-0.348639	-0.431211	-0.363227	-0.110347	-0.229367	-0.0321847	0.137934
Protein FAM126B	-0.642229	-0.44956	-0.669753	-0.486259	-0.623879	-0.403687	0.136083	-0.258661	0.537944	-0.317249	0.388889	-0.185595	0.400004	0.525105	-0.387101	-0.235026	-0.467764	0.23338	-0.545273	-0.185595	0.440386	0.0183494	0.195098	0.183494	0.100922	-0.262553	-0.188713	0.242363	-0.679077	0.0091747	-0.824074	0.48277	-0.213844	0.450585	-0.321114	-0.655891	0.53886	-0.124141	0.394512	0.46791	0.504608	-0.483876	-0.266066	-0.688102	-0.0321847	0.00919562	-0.0275241	-0.14713	0.160923
Kinesin-like protein;Kinesin-like protein KIF2A	-0.345455	-0.3	-0.418182	-0.0727273	-0.563636	-0.5	-0.013484	0.0274606	0.410024	-0.44647	-0.0550482	-0.124257	0.313394	0.329529	-0.319638	0.0136988	-0.724207	0.0924995	-0.77822	-0.198811	0.0727273	0.118182	0.579947	-0.245455	0	-0.387341	-0.16829	0.244858	-0.193567	0.372727	-0.348639	0.16401	-0.447861	0.569478	-0.00909091	-0.164764	0.295573	0.209568	0.209091	0	0.4	-0.242012	0.109091	-0.172727	-0.104784	-0.0136675	0.172727	0.287017	0.428247
Serine/threonine-protein phosphatase;Serine/threonine-protein phosphatase 2B catalytic subunit beta isoform	-0.373577	-0.136675	-0.373577	-0.123007	-0.587701	-0.451026	-0.38517	-0.130735	0.326484	-0.100457	-0.174717	-0.381093	-0.018477	0.208598	-0.00457667	0.148742	-0.435515	-0.437477	-0.804835	-0.301387	-0.132119	-0.323463	0.144075	-0.50114	-0.200456	-0.385328	-0.501337	0.32093	-0.0900753	0.00455582	-0.409205	0.557078	-0.173761	0.310502	-0.41458	-0.419729	0.143346	-0.221461	0.1959	-0.300684	-0.100228	-0.306637	-0.441915	-0.332575	-0.319635	-0.349315	-0.168565	-0.116438	-0.0273973
NEDD8-activating enzyme E1 regulatory subunit	-0.28328	-0.271717	-0.335311	-0.312186	0.0462497	-0.19078	0.282973	-0.0902261	-0.173832	-0.0057944	0.175035	0.139073	-0.260846	0.0808824	-0.171326	0.0464614	-0.0736876	0.161765	-0.520114	-0.151717	0.28328	0.14453	0.286851	-0.0982807	-0.19078	0	0.166478	0.023956	0.079133	0.520309	-0.250884	0.162243	-0.395059	0.043458	0.0578122	0.0989577	-0.0666973	-0.0927104	-0.00578122	0.0867182	0.508747	0.034846	0.0115624	0.00578122	-0.162243	-0.0057944	-0.0867182	0.205701	0.115888
Serine/threonine-protein kinase SIK3	-0.277905	-0.332575	-0.378133	0.00455582	-0.337131	0.50114	0.500046	0.270645	0.260274	-0.0456621	-0.37702	-0.737277	-0.355682	-0.0753272	-0.313502	-0.167048	-0.25647	-0.147757	-0.278215	0.144466	0.487473	0.209568	0.196241	0.0956722	-0.100228	0.185421	0	-0.254856	0.203247	0.660594	-0.101152	-0.0365297	-0.260642	0.196347	-0.132119	-0.240828	-0.138567	0.0136986	0.0136675	0.282461	0.200456	-0.169337	0.168565	-0.0683373	-0.06621	0.226027	0.00455582	0.105023	-0.0525114
PH and SEC7 domain-containing protein 3	0.363636	0.381818	0.563636	0.0272727	0.681818	-0.2	-0.215744	0.260876	-0.788157	-0.259682	-0.174319	0.606373	-0.188958	-0.624371	0.328771	0.712336	0.183466	-0.132968	0.0594818	-0.144138	-0.690909	-0.0636364	0.282539	-0.3	-0.5	-0.416248	0.0654463	0.122429	0.530005	0.109091	0.504608	-0.259682	-0.250417	-0.150342	0.427273	0.75059	-0.362316	0.341687	0.163636	-0.254545	-0.1	0.67124	0.318182	0.672727	-0.314352	-0.0956722	0.418182	0.464694	0.232347
Active breakpoint cluster region-related protein	-0.15597	0.0091747	-0.247717	-0.0550482	-0.614705	-0.403687	-0.108866	-0.157044	0.404607	-0.505759	0.342593	-0.210675	0.655821	0.285891	-0.0599085	0.105992	-0.443402	0.134194	-0.4002	-0.200643	0.339464	0.247717	0.12006	0.302765	0.302765	-0.110856	-0.36799	0.0285133	-0.432563	0	-0.453704	0.0689672	-0.247865	0.367825	-0.0550482	-0.535798	0.202073	-0.18851	0.330289	0.247717	0.201843	-0.433184	-0.238542	-0.532132	-0.197706	-0.133337	-0.0733976	-0.234488	0.0551737
Proline-rich transmembrane protein 2	0.173121	-0.10934	-0.0546698	-0.050114	0.168565	-0.451026	-0.0608164	-0.194956	-0.0525114	-0.0410959	0.285064	0.475743	-0.0138577	0.23757	-0.169337	0.0663617	-0.169367	-0.136168	-0.357705	-0.729805	-0.150342	-0.0865606	0.447131	-0.510252	-0.200456	-0.130374	0.313922	0.722092	-0.0161674	-0.0774489	0.0781628	-0.0365297	0.0193068	-0.13242	0.35991	0.341747	0.382255	0.0753425	0.123007	-0.382689	0.300684	0.146453	0.0592257	0.287017	0.127854	0.19863	0.159454	0.335616	0.105023
Talin-2	-0.44956	-0.284416	-0.458735	-0.174319	-0.596355	-0.403687	-0.0272166	0.0277137	0.367825	-0.565531	-0.0555556	-0.336077	0.218607	0.140028	-0.262676	0.13825	-0.662666	-0.046676	-0.725363	-0.170547	0.146795	0.0091747	0.445223	-0.0642229	-0.100922	-0.41425	-0.278351	0.199593	-0.274422	0.266066	-0.453704	0.298858	-0.349927	0.579324	-0.183494	-0.401849	0.26943	0.0597715	0.477084	0.238542	0.302765	-0.211984	-0.0550482	-0.321114	-0.298858	0	0.183494	0.142532	0.321847
ATPase inhibitor, mitochondrial	0.0520309	0.358435	0.115624	-0.242811	0.0520309	-0.19078	-0.282973	-0.104779	0.208598	0.182524	0.478429	-0.104305	-0.0879255	0.257353	0.49946	0.13648	0.472829	-0.363971	-0.321525	-0.521526	0.0289061	-0.138749	-0.520114	-0.167655	-0.19078	0.0808824	-0.243771	0.332389	-0.00293085	-0.294842	-0.320898	0.443272	0.168436	-0.0347664	-0.202343	-0.317247	-0.0424437	-0.602618	0.161874	-0.358435	-0.19078	-0.124865	-0.751558	-0.294842	-0.0347664	-0.367944	-0.404685	-0.48673	-0.498318
Protein Dos	-0.579812	-0.660716	-0.579812	-0.3371	-0.188776	-0.148324	0.5	0.169711	0.459501	-0.493288	0.0680414	-0.0663489	-0.0273434	0.282973	-0.643421	-0.352188	-0.529925	0.385872	-0.404368	0	0.323616	0.06742	0.588172	0.094388	-0.148324	-0.282973	0.450694	0.328262	-0.451167	0.3371	-0.39464	0.222993	-0.0928571	0.675737	-0.013484	-0.115404	0.636396	0.439229	0.512392	0.60678	0.74162	0.101593	0.40452	-0.06742	0.202721	0.608164	0.53936	0.54059	0.675737
Unknown	-0.332575	-0.177677	-0.378133	-0.0774489	-0.355354	-0.300684	-0.0405442	0.0963313	0.506849	-0.269406	0.0459781	-0.458307	-0.267916	0.249159	-0.0251717	-0.00228834	-0.280665	-0.211496	-0.859485	-0.283951	0.25057	-0.0637815	0.136623	-0.25057	-0.200456	-0.0521496	-0.0046854	0.302051	-0.0831464	0.277905	-0.349434	0.474886	-0.0048267	0.575342	-0.232347	-0.341747	0.176793	-0.237443	0.378133	-0.0820048	0.200456	-0.0183067	-0.296128	-0.177677	-0.152968	0.0525114	-0.050114	0.0821918	0.157534
Cytosolic acyl coenzyme A thioester hydrolase	-0.454545	-0.418182	-0.681818	-0.0181818	-0.863636	-0.4	-0.188776	-0.636171	0.173121	-0.0774489	0.0733976	-0.273365	0.387134	0.248592	-0.365301	-0.132421	-0.627646	0.132968	-0.337063	0.149108	0.445455	-0.0909091	0.10905	0.227273	0.5	0.0404685	-0.392678	-0.221314	-0.594527	-0.118182	-0.513783	0.287017	-0.0914986	0.0136675	-0.427273	-0.691092	0.219296	-0.382689	-0.0272727	0.3	0.1	-0.621011	-0.345455	-0.7	-0.382689	-0.200456	-0.409091	-0.364466	-0.0136675
Nucleoside diphosphate kinase;Nucleoside diphosphate kinase B	-0.781818	-0.481818	-0.763636	-0.409091	-0.709091	-0.5	-0.256196	-0.517175	0.123007	0.00455582	-0.0183494	-0.278335	0.00460874	0.213905	-0.251144	-0.0228313	-0.46832	-0.080937	-0.659257	0.0596432	0.172727	-0.409091	0.0594818	-0.118182	0	-0.323748	-0.490847	0.0141264	-0.488526	-0.0818182	-0.752325	0.783601	-0.173366	0.168565	-0.7	-0.691092	0.219296	-0.387245	0.154545	0.209091	0.1	-0.465758	-0.545455	-0.7	-0.482917	-0.373577	-0.354545	-0.300684	0.00911164
Heat shock protein 105 kDa	-0.181818	-0.463636	-0.481818	0.345455	-0.663636	-0.5	-0.175292	-0.356988	0.300684	-0.378133	-0.119271	-0.0149108	0.442439	0.23703	-0.557083	-0.210048	-0.912501	0.260155	-0.247841	0.114316	0.154545	-0.0454545	0.555163	0.0181818	0.5	-0.0751558	0.070121	0.0800499	-0.54844	-0.109091	-0.0550482	-0.0637815	0.10113	0.287017	-0.0181818	-0.205955	0.51487	0.186789	0.0818182	0.163636	0.2	-0.21918	0.236364	-0.163636	-0.0820048	0.277905	0.136364	0.232347	0.528475
Protein transport protein Sec23A	-0.703868	-0.584904	-0.674127	-0.376718	-0.366804	-0.272625	0.0808736	-0.0773599	0.432226	0.0621015	-0.110055	-0.265584	-0.359346	0.394026	-0.363504	-0.321178	-0.355386	-0.0693485	-0.743243	-0.0785911	0.114007	-0.32715	0.237838	-0.421329	-0.272625	-0.277394	0.0382335	0.349177	-0.251291	0.193316	-0.54027	0.705473	-0.0498896	0.442163	-0.456027	-0.301953	0.405503	-0.0173884	0.158618	0.0247841	0.32715	-0.139426	-0.178445	-0.252798	0.0149044	0.0496812	-0.0198273	0.161464	0.253374
Calcium/calmodulin-dependent protein kinase type II subunit delta	-0.0909091	0.0545455	-0.145455	-0.3	-0.236364	-0.3	0.20226	0.151033	0.546698	-0.268793	0.504608	-0.0695837	0.331829	0.566559	0.0228313	-0.00913252	-0.120701	0.0520309	-0.723695	-0.631224	0.309091	0.409091	0.188359	-0.118182	-0.1	-0.104062	-0.0934947	0.400249	-0.0506961	0.390909	-0.46791	0.10934	-0.462308	0.428247	0.190909	-0.173917	0.181158	-0.0865606	0.209091	-0.127273	0.5	-0.301373	-0.172727	-0.236364	0.177677	-0.0911164	-0.0272727	0.00455582	-0.0227791
Voltage-dependent calcium channel subunit alpha-2/delta-1;Voltage-dependent calcium channel subunit alpha-2-1;Voltage-dependent calcium channel subunit delta-1	-0.218679	-0.182233	-0.309796	-0.150342	-0.341687	-0.451026	0.101361	0.0802761	0.36758	-0.296804	0.137934	-0.012454	0.189389	0.417197	-0.187644	0.020595	-0.464549	0.0782244	-0.854517	-0.406001	0.14123	0.25057	0.50178	-0.328019	-0.100228	-0.246262	-0.0515394	0.32093	-0.00692887	0.514808	-0.326445	0.123288	-0.521283	0.465753	0.14123	-0.011468	0.181571	0.107306	0.104784	-0.173121	0.50114	-0.19222	0.050114	-0.0683373	0.00456621	-0.0525114	0.0683373	0.280822	0.278539
Monoglyceride lipase	0.00909091	-0.0272727	-0.209091	0.245455	-0.554545	-0.3	0.040452	0.0274606	0.574033	-0.569478	0.256892	-0.298216	0.506961	0.323748	-0.136988	-0.0410963	-0.521429	0.219686	-0.45107	-0.154078	0.481818	0.427273	0.257754	0.281818	0.4	0.14453	-0.0233737	0.00941763	-0.304177	0.236364	-0.192669	-0.150342	-0.125209	0.533031	0.154545	-0.343258	0.209762	-0.0683373	0.263636	0.163636	0.3	-0.25571	0.0181818	-0.263636	-0.0273349	0.16401	0.0272727	0.0227791	0.25057
Unknown	-0.110096	-0.110096	-0.348639	0.302765	-0.522958	-0.403687	-0.190516	-0.244804	0.634498	-0.156326	0.314815	-0.326045	0.130234	0.478429	-0.0184334	-0.290326	-0.28748	0.186704	-0.50025	0.00501608	0.532132	0.100922	-0.12006	0.146795	0.504608	0.425919	0.117946	-0.0142566	-0.427912	-0.0458735	-0.25	0.25288	0.345067	0.450585	-0.183494	-0.475752	0.240563	-0.445988	0.0642229	-0.0458735	0.100922	-0.211984	-0.357813	-0.366988	-0.00459781	0.0781628	-0.357813	-0.193108	0.156326
Unknown	-0.495434	-0.348639	-0.541307	-0.247717	-0.60553	-0.403687	-0.0272166	-0.157044	0.37702	0.0505759	-0.0462963	-0.175563	0.144188	0.495933	-0.248851	-0.156684	-0.487254	0.0175035	-0.810405	-0.14045	0.119271	0	0.295148	-0.385337	0	-0.274222	-0.334965	0.12831	-0.125583	0.357813	-0.537037	0.409205	-0.49573	0.317249	-0.266066	-0.281756	0.15396	-0.0505759	-0.15597	-0.183494	0.302765	-0.493093	-0.183494	-0.366988	-0.0643693	-0.321847	-0.229367	-0.00459781	0.101152
Plectin	-0.309091	-0.145455	-0.290909	-0.163636	-0.372727	-0.5	-0.013484	0.151033	0.282461	-0.451026	-0.0091747	-0.0944351	0.142871	0.225467	-0.114156	0.196349	-0.521429	0.0173436	-0.907097	-0.278335	0.0181818	0.154545	0.505595	-0.309091	-0.2	-0.410466	-0.186989	0.24015	0.0138262	0.518182	-0.339464	0.223235	-0.558623	0.587701	0.0272727	-0.0640747	0.0953463	0.132119	0.254545	-0.0909091	0.4	-0.100458	0.0272727	-0.0818182	-0.200456	-0.127563	0.145455	0.300684	0.369021
Small nuclear ribonucleoprotein E	-0.294842	-0.167655	-0.28328	0.0404685	-0.219686	-0.19078	-0.282973	-0.0174631	0.417197	0.0782244	-0.157532	-0.433024	-0.504106	0.161765	0.0609806	-0.142288	-0.0767579	-0.363971	-0.520114	-0.0695367	-0.0231249	-0.450935	-0.151306	-0.393123	-0.19078	0	0.0297282	0.296455	-0.10258	-0.150312	-0.175035	0.625795	0.437934	0.359253	-0.462497	-0.314336	0.206155	-0.286823	0.213905	-0.248592	-0.19078	0.0871151	-0.410466	-0.109843	-0.0753272	0.0231776	-0.14453	-0.0405608	0.057944
CD166 antigen	-0.282461	-0.173121	-0.318907	-0.30524	-0.314352	-0.451026	0.101361	0.0848633	0.454338	-0.237443	0.229891	-0.012454	0.18477	0.515702	-0.15103	-0.020595	-0.362929	0.014486	-0.874389	-0.520577	0.104784	0.177677	0.412354	-0.382689	-0.200456	-0.321589	-0.0937079	0.462516	-0.0577406	0.41458	-0.455183	0.260274	-0.492323	0.474886	0.0683373	-0.0848633	0.267578	0.0707763	0.168565	-0.191344	0.50114	-0.237987	-0.0683373	-0.150342	0.0821918	-0.0936073	0.0592257	0.203196	0.191781
MICOS complex subunit Mic25	-0.13762	-0.0275241	-0.302765	0.128446	-0.7615	-0.403687	-0.272166	-0.35104	0.331042	-0.0183912	0.101852	-0.200643	0.581402	0.41425	-0.0414751	-0.0599085	-0.453147	0.110856	-0.430215	0.0100322	0.247717	0.174319	0.02001	0.0275241	0.504608	0.0408415	-0.51896	-0.209098	-0.255817	0.0550482	-0.361111	0.0873584	-0.315906	0.119543	-0.183494	-0.452657	-0.0096225	-0.289662	-0.275241	-0.15597	0	-0.663602	-0.31194	-0.532132	-0.170119	-0.445988	-0.458735	-0.363227	-0.0919562
26S proteasome non-ATPase regulatory subunit 13	-0.543474	-0.533939	-0.686493	-0.076277	-0.781839	-0.314643	-0.0424264	-0.427214	0.387033	0.296247	-0.125093	-0.156386	0.280354	0.588149	-0.445389	-0.483702	-0.577261	0.260726	-0.45749	0.25543	0.2479	-0.0476731	0.181956	-0.181158	0.419524	-0.0485071	-0.289271	-0.167914	-0.36736	0.152554	-0.50037	0.334473	-0.287893	0.133789	-0.400454	-0.388812	0.23	-0.0668946	-0.486266	-0.0572078	0.209762	-0.689635	-0.12395	-0.51487	0.0430037	-0.286691	-0.409989	-0.152902	0.109898
Unknown	-0.6742	-0.60678	-0.6742	-0.053936	-0.525876	-0.148324	-0.22	-0.312268	-0.175692	0.0675737	-0.680414	-0.434954	-0.499018	-0.282973	-0.386053	0.0203186	-0.572892	-0.282973	-0.404368	0.412837	-0.06742	-0.60678	0.249973	-0.283164	-0.148324	-0.282973	-0.270416	-0.167623	-0.143553	0.053936	-0.217732	0.567619	0.0142857	0.054059	-0.6742	-0.352999	0.0424264	-0.0946032	0.053936	0.175292	-0.148324	-0.0812743	-0.13484	-0.215744	-0.581134	-0.0946032	-0.107872	0.0608164	0.189206
Unknown	-0.355354	-0.373577	-0.55581	0.236903	-0.792713	-0.50114	-0.25678	-0.332572	0.30137	-0.360731	-0.14713	-0.308859	0.267916	0.159346	-0.338674	-0.0526317	-0.805703	0.121682	-0.526621	0.189301	0.264238	-0.0683373	0.337832	0.050114	0.400912	-0.0550468	-0.199129	-0.117989	-0.445757	0.050114	-0.262075	0.207763	-0.0289602	0.388128	-0.277905	-0.456427	0.243687	-0.118721	0.123007	0.16401	0.100228	-0.299772	-0.0865606	-0.373577	-0.360731	-0.00456621	-0.113896	0.00913242	0.365297
Prefoldin subunit 4	0.400111	0.231643	0.200055	0.368523	-0.0315877	-0.231643	0.218643	0.307451	0.4063	-0.559322	0.403799	0.115133	0.469736	0.301315	0.037021	0.0105774	-0.223677	0.448625	-0.315758	-0.230266	0.379052	0.758105	0.327241	0.242172	0.347465	0.287923	0.351933	0.0163615	0.0427033	0.494874	0.17002	-0.538215	-0.228683	0.506556	0.652812	0.233239	0.0220863	0.168852	0.0842339	-0.0526462	0.463286	0.0846194	0.357994	0.210585	0.237448	0.284938	0.189526	0.327151	0.385193
Cullin-5	0.168532	0.228014	0.158618	-0.0644386	0.0892227	-0.272625	0.169099	0.429223	0.290635	-0.322928	0.245123	0.0975613	0.103029	0.29946	0.166813	0.206649	-0.0658123	0.0126088	-0.743243	-0.574528	0.0198273	0.480811	0.362162	-0.346977	-0.272625	-0.138697	0.0764669	0.354312	0.376937	0.6543	-0.0450225	-0.131655	-0.556662	0.457067	0.465941	0.316926	-0.08318	0.15898	0.104093	-0.396545	0.4362	0.079672	0.133834	0.257754	0.144075	-0.0496812	0.163575	0.360189	0.176368
Unknown	-0.372727	-0.209091	-0.418182	-0.2	-0.509091	-0.5	-0.094388	-0.196801	0.323463	0.0774489	0.110096	-0.00994053	0.235046	0.543434	-0.114156	-0.123289	-0.366931	0.132968	-0.77822	-0.144138	0.118182	0.0909091	0.203229	-0.336364	0.1	-0.184999	-0.303858	0.0753411	-0.11061	0.327273	-0.495434	0.350798	-0.491203	0.282461	-0.172727	-0.201378	0.076277	-0.118451	-0.245455	-0.272727	0.3	-0.465758	-0.227273	-0.345455	-0.0410024	-0.405468	-0.318182	-0.0546698	0.0911164
Synaptojanin-1	-0.136364	0.0909091	-0.136364	0.2	-0.518182	-0.5	-0.418004	-0.288336	0.0546698	-0.437359	0.128446	-0.0894648	0.516178	-0.0289061	0.114156	0.214614	-0.37176	0.294842	-0.173489	0.352889	0.172727	0.0727273	-0.0793091	0.436364	0.5	-0.0115624	-0.369304	-0.409667	-0.424004	-0.154545	-0.229367	0.113896	-0.0288943	0.30524	-0.218182	-0.448523	-0.0667424	-0.268793	0.154545	0.263636	-0.1	-0.205482	-0.254545	-0.454545	-0.46925	-0.277905	-0.209091	-0.277905	0.223235
CLIP-associating protein 2	-0.211018	-0.183494	-0.366988	0.266066	-0.633054	-0.403687	-0.190516	-0.0831411	0.216097	-0.427596	-0.212963	-0.366174	0.125583	0.0175035	-0.161292	0.156684	-0.687029	-0.0058345	-0.665333	0.0752412	0.211018	0.0825723	0.375188	-0.0458735	0.201843	-0.058345	-0.21702	-0.137814	-0.106978	0.339464	-0.12963	0.0919562	-0.228425	0.432194	-0.119271	-0.277137	-0.0096225	-0.0919562	0.13762	0.0183494	0.100922	-0.161292	-0.0275241	-0.174319	-0.422999	-0.0597715	-0.0642229	0.114945	0.317249
Anion exchange protein;Electrogenic sodium bicarbonate cotransporter 1	-0.3	-0.336364	-0.509091	0.127273	-0.390909	-0.5	-0.094388	-0.237992	0.373577	-0.246014	0.183494	-0.198811	-0.161306	0.294842	-0.191783	-0.155253	-0.415212	0.14453	-0.703868	-0.0497027	0.436364	-0.0363636	0.188359	-0.0363636	0.2	0.208124	0.252436	0.11772	-0.350264	0.145455	-0.256892	0.364466	0.207076	0.460138	-0.172727	-0.29749	0.276504	-0.30524	0.218182	0.0454545	0.3	0.0136988	-0.209091	-0.190909	-0.177677	0.191344	-0.163636	0.10934	0.355354
Septin-7	-0.245455	-0.363636	-0.227273	-0.463636	-0.0181818	-0.4	0.053936	-0.201378	-0.268793	-0.154898	0.0091747	0.606373	0.36409	0.0982807	-0.479457	0.10959	-0.453836	0.0578122	-0.114007	-0.392651	-0.418182	-0.181818	0.688997	-0.372727	-0.3	-0.751558	-0.08882	0.546223	-0.207393	-0.0818182	-0.211018	0.00911164	-0.462308	-0.14123	0.172727	0.256299	0.467197	0.528475	0.154545	0.0818182	0.4	-0.100458	0.327273	0.0545455	0.0273349	0.0227791	0.445455	0.378133	0.264238
Methionine--tRNA ligase, cytoplasmic	-0.372194	-0.15353	-0.311712	-0.437328	-0.255883	-0.358236	0.0897085	0.117112	0.375374	-0.0792715	0.140859	-0.0712212	0.0212274	0.458588	-0.065432	0.0116843	-0.217433	-0.106511	-0.887856	-0.485831	0.0139573	0.0697863	0.291724	-0.479199	-0.358236	-0.390539	-0.210529	0.428947	0.0566063	0.432675	-0.516483	0.405684	-0.547123	0.405684	-0.0697863	-0.103058	0.151265	0.0163206	0.111658	-0.246578	0.409413	-0.250044	-0.176792	-0.176792	0.0373042	-0.240146	-0.0186097	0.12357	0.0629509
Metabotropic glutamate receptor 5	-0.416248	-0.439372	-0.554997	0.23703	-0.722652	-0.19078	-0.282973	-0.384189	0.602618	0.199907	-0.198373	-0.433024	0.0703404	0.430147	-0.307807	-0.577864	-0.451337	0.0808824	-0.138697	0.41722	0.213905	-0.352654	-0.151306	-0.0173436	0.508747	0.161765	-0.0891847	-0.101813	-0.577378	-0.369998	-0.285891	0.446169	0.486933	0.263645	-0.595465	-0.593746	0.412311	-0.205701	-0.173436	0.0289061	-0.19078	-0.409441	-0.271717	-0.485622	0.0782244	0.0173832	-0.323748	-0.260748	0.14486
Versican core protein	-0.181818	0.118182	0.0636364	-0.1	-0.0454545	-0.5	-0.094388	0.306643	0.0182233	-0.715264	0.0550482	0.1839	0.308785	-0.0867182	0.123289	0.383566	-0.299339	0.369998	-0.470898	0.144138	-0.145455	0.245455	0.32715	0.118182	-0.1	-0.462497	-0.107519	-0.0847587	-0.0414786	0.372727	-0.165145	0.0683373	-0.462308	0.706152	0.127273	0.0961121	-0.076277	0.296128	0.390909	0.209091	0.3	0.232879	0.2	0.0272727	-0.277905	-0.113896	0.354545	0.341687	0.624147
Costars family protein ABRACL	-0.339464	-0.220193	-0.504608	0.165145	-0.880771	-0.403687	-0.353815	-0.452657	0.340238	-0.216097	-0.00925926	-0.436399	0.395353	0.198373	-0.1659	-0.0553001	-0.599323	0.035007	-0.36018	0.195627	0.339464	-0.100922	-0.010005	0.220193	0.504608	0.0408415	-0.448193	-0.228106	-0.53489	-0.183494	-0.407407	0.29426	0.048601	0.229891	-0.44956	-0.729794	0.163583	-0.386216	0.0825723	0.192669	-0.100922	-0.520743	-0.394512	-0.651404	-0.390814	-0.216097	-0.357813	-0.381618	0.0367825
OX-2 membrane glycoprotein	0.0366988	0.100922	-0.0642229	0.0366988	-0.229367	-0.403687	0.0544331	0.207853	0.445988	-0.354031	0.277778	-0.0601929	0.218607	0.408415	0.0737335	0.0875585	-0.263117	0.093352	-0.810405	-0.431383	0.220193	0.431211	0.305153	-0.201843	0	-0.0175035	0.00471782	0.232859	0.106978	0.532132	-0.185185	-0.0137934	-0.417968	0.528748	0.275241	0.0230947	0.019245	-0.0229891	0.100922	-0.284416	0.403687	-0.101384	-0.0183494	0	0.0459781	-0.0643693	-0.0091747	0.197706	0.206901
SLIT-ROBO Rho GTPase-activating protein 3	-0.323748	-0.485622	-0.549216	-0.0462497	-0.468279	-0.19078	0.282973	-0.427847	0.220187	0.104299	0.262553	0.139073	0.442558	0.511029	-0.511075	-0.522691	-0.405282	0.6875	-0.0693485	0.309755	0.578122	0.312186	0.198589	0.346873	0.635934	0.257353	0.124859	-0.320411	-0.495314	0.196561	-0.361739	-0.057944	-0.211311	0.0347664	-0.0289061	-0.2212	0.248599	-0.0115888	-0.393123	0.341092	0.508747	-0.496556	0.138749	-0.404685	0.170935	0.057944	-0.265936	-0.0608412	0.214393
Contactin-associated protein-like 2	-0.37185	-0.343247	-0.381385	-0.152554	-0.238366	-0.314643	0.212132	0.278409	0.334473	-0.463484	-0.11547	-0.172024	-0.149844	0.169775	-0.296926	0.0383131	-0.531688	0.030317	-0.857794	-0.224153	0.104881	0.114416	0.618652	-0.314643	-0.314643	-0.333486	0.137281	0.316073	0.0290021	0.619751	-0.240563	0.21024	-0.393959	0.664168	0.0572078	0.0336011	0.22	0.272357	0.352781	0.0476731	0.524404	0.105361	0.228831	0.0953463	-0.076451	0.21024	0.333712	0.530379	0.516044
Rap guanine nucleotide exchange factor 2	-0.385337	-0.146795	-0.376163	-0.29359	-0.578006	-0.403687	-0.108866	-0.110855	0.211499	-0.10575	-0.0277778	-0.170547	0.283724	0.303394	-0.101384	0.13825	-0.448274	-0.122525	-0.76038	-0.265852	0.0091747	0.0366988	0.285143	-0.321114	-0.100922	-0.41425	-0.561421	0.123558	-0.0372097	0.321114	-0.518519	0.317249	-0.646393	0.234488	-0.201843	-0.300232	0.019245	-0.073565	-0.0091747	-0.15597	0.201843	-0.497701	-0.238542	-0.385337	-0.243684	-0.455183	-0.174319	-0.0873584	-0.0275869
Unknown	-0.208186	-0.148704	-0.351934	-0.0693954	-0.262711	-0.272625	-0.0955779	-0.399277	0.109299	0.457067	0.215108	-0.0162602	-0.128159	0.4287	0.0248975	-0.231547	0.0342224	0.0788052	-0.475676	-0.0379405	0.307323	-0.00495682	-0.175676	-0.203229	0.2181	0.29946	-0.0790158	-0.105267	-0.0502582	0.143748	-0.315158	0.345284	-0.0866503	-0.109299	-0.237927	-0.192152	-0.0935775	-0.486876	-0.45107	-0.322193	0.10905	-0.348565	-0.431243	-0.297409	-0.042229	-0.352737	-0.639429	-0.280699	-0.203693
Nischarin	-0.336935	-0.368523	-0.336935	-0.147409	-0.263231	-0.231643	0.312348	0.307451	0.221618	-0.575152	-0.191273	-0.0748363	0.0960824	0.0736548	-0.428386	0.0687532	-0.659846	0.167397	-0.631517	-0.109376	0.0631754	0.231643	0.769302	-0.157938	-0.231643	-0.441929	0.0812153	0.196338	0	0.652812	-0.180647	-0.0263831	-0.563341	0.601535	0.178997	0.106018	0.220863	0.501279	0.326406	0.231643	0.579108	0.0475984	0.473815	0.115822	-0.0633195	0.253278	0.494874	0.601535	0.590982
DNA-(apurinic or apyrimidinic site) lyase;DNA-(apurinic or apyrimidinic site) lyase, mitochondrial	0.179218	0.0520309	-0.0115624	0.670621	-0.526091	-0.19078	-0.282973	0.0320157	0.333178	-0.379533	-0.285891	-0.33188	0.339979	0	-0.0522691	0.00580767	-0.571079	0.0808824	-0.138697	0.278147	0.0924995	0.167655	0.18598	0.115624	0.508747	0.161765	-0.0951303	-0.263516	-0.0996489	0.0578122	0.250884	-0.26944	0.110249	0.370842	0.0520309	-0.142616	-0.00606339	0.0608412	-0.0346873	-0.080937	-0.19078	-0.0958266	0.161874	-0.00578122	-0.136168	0.0811216	0.0115624	0.0753272	0.321589
LanC-like protein 2	0	0.238542	-0.0366988	-0.0366988	-0.229367	-0.403687	-0.190516	0.0461895	0.262075	-0.611509	0.398148	-0.285916	0.120932	0.011669	0.271892	0.419359	-0.121814	-0.198373	-0.62031	-0.471511	0.266066	0.128446	0	0.13762	-0.100922	-0.0291725	-0.169842	0.242363	-0.139536	0.0550482	-0.277778	0.211499	-0.0291606	0.432194	0	-0.392611	0.0288675	-0.404607	0.660578	0.0733976	0.100922	0.0368668	-0.422036	-0.247717	-0.381618	-0.0413803	-0.0183494	-0.128739	-0.00459781
Unknown	0.545455	0.4	0.609091	0.245455	0.581818	0.3	0.040452	0.16934	-0.441915	-0.132119	0.0825723	0.37277	0.138262	-0.450935	0.228313	0.210048	0.391072	0.173436	0.827788	0.17893	-0.181818	0.172727	-0.163575	0.427273	0.1	0.167655	0.25711	-0.211897	0.138262	-0.254545	0.541307	-0.574033	0.240786	-0.300684	0.418182	0.402755	-0.200227	0.209568	0.0454545	0.181818	-0.2	0.415529	0.336364	0.381818	0.0865606	0.223235	0.281818	0.0683373	0
Ubiquinone biosynthesis protein COQ9, mitochondrial	-0.366988	-0.13762	-0.412861	0.0091747	-0.651404	-0.403687	-0.435465	-0.254042	0.285064	0.156326	-0.231481	-0.431383	-0.102327	0.250884	0.0506918	0.0322584	-0.360568	-0.361739	-0.775388	-0.0752412	-0.0275241	-0.302765	-0.0250125	-0.477084	0	-0.145863	-0.523678	0.0475222	-0.0325585	0.0550482	-0.37037	0.570129	-0.136083	0.193108	-0.513783	-0.443419	-0.03849	-0.390814	-0.128446	-0.412861	-0.201843	-0.405534	-0.532132	-0.385337	-0.340238	-0.491966	-0.458735	-0.257477	-0.119543
40S ribosomal protein S7	-0.5	-0.318182	-0.554545	0.0363636	-0.8	-0.4	-0.26968	-0.256299	0.241458	-0.0774489	-0.302765	-0.407562	0.115218	0.179218	-0.191783	-0.0136988	-0.637302	-0.0289061	-0.679084	0.233603	0.127273	-0.127273	0.193316	-0.172727	0.2	-0.184999	-0.486172	-0.221314	-0.193567	0.227273	-0.403687	0.405468	-0.308206	0.323463	-0.463636	-0.46683	-0.00953463	-0.182233	-0.109091	-0.0363636	0	-0.447493	-0.245455	-0.445455	-0.405468	-0.364466	-0.309091	-0.123007	0.154898
Myotubularin-related protein 1	-0.6742	-0.60678	-0.6742	-0.053936	-0.525876	-0.148324	-0.22	-0.312268	-0.175692	0.0675737	-0.680414	-0.434954	-0.499018	-0.282973	-0.386053	0.0203186	-0.572892	-0.282973	-0.404368	0.412837	-0.06742	-0.60678	0.249973	-0.283164	-0.148324	-0.282973	-0.270416	-0.167623	-0.143553	0.053936	-0.217732	0.567619	0.0142857	0.054059	-0.6742	-0.352999	0.0424264	-0.0946032	0.053936	0.175292	-0.148324	-0.0812743	-0.13484	-0.215744	-0.581134	-0.0946032	-0.107872	0.0608164	0.189206
Regulating synaptic membrane exocytosis protein 1	-0.789692	-0.621225	-0.715988	-0.505403	-0.505403	-0.231643	0.0312348	-0.212035	0.327151	0.321874	-0.233778	-0.195726	-0.170813	0.462017	-0.417808	-0.364921	-0.385842	-0.0937425	-0.631517	-0.00575664	-0.0421169	-0.389582	0.212419	-0.526462	-0.231643	-0.441929	-0.276132	0.250876	-0.22953	0.13688	-0.648203	0.717621	-0.290037	0.205788	-0.568579	-0.333956	0.342338	0.0369364	-0.13688	-0.0631754	0.231643	-0.444252	-0.210585	-0.400111	0.0316597	-0.242725	-0.157938	0	0.0738727
Ryanodine receptor 2	-0.211018	-0.100922	-0.302765	0.192669	-0.412861	-0.403687	-0.272166	0.0184758	0.271271	-0.289662	-0.185185	-0.441415	-0.297678	0.023338	0.0460834	0.188942	-0.414166	-0.274222	-0.865433	-0.125402	0.110096	-0.119271	0.2001	-0.321114	-0.100922	-0.0291725	-0.103792	0.109301	0.0511633	0.29359	-0.12037	0.367825	-0.0145803	0.48277	-0.220193	-0.235566	-0.0288675	-0.262075	0.247717	-0.229367	0	0.0553001	-0.256892	-0.0550482	-0.40001	-0.0643693	-0.119271	0.119543	0.216097
Acidic leucine-rich nuclear phosphoprotein 32 family member A	0	0.0272727	-0.00909091	-0.154545	-0.118182	0.5	-0.06742	-0.352411	-0.14123	0.656038	-0.0825723	-0.228632	0.0276524	-0.0404685	0.0319638	-0.187217	0.352447	-0.364217	0.649343	0.0646135	-0.0181818	-0.318182	-0.550207	0.109091	0.1	0.14453	-0.430076	-0.155391	-0.0829572	-0.563636	-0.110096	0.0774489	0.226339	-0.738043	-0.390909	-0.384448	-0.0667424	-0.332575	-0.327273	0.0181818	-0.5	-0.484023	-0.4	-0.390909	0.0592257	-0.287017	-0.418182	-0.678817	-0.783601
Tumor protein D54	0.211018	0.256892	0.0183494	0.385337	-0.366988	-0.403687	-0.272166	-0.0138568	0.372423	-0.160923	0.175926	-0.200643	0.200002	0.309229	0.262676	0.105992	-0.204647	-0.0175035	-0.645323	-0.220707	0.229367	0.31194	0.0050025	-0.13762	0.302765	0.274222	-0.136817	-0.0380177	0.106978	0.275241	-0.00925926	-0.0321847	-0.126363	0.321847	0.119271	-0.115474	-0.173205	-0.33564	-0.128446	-0.46791	0	-0.179725	-0.256892	-0.0825723	-0.114945	-0.239086	-0.348639	-0.096554	0.0137934
Heterogeneous nuclear ribonucleoprotein D-like	-0.29359	-0.146795	-0.31194	-0.0825723	-0.46791	-0.403687	-0.0272166	0.170901	0.597715	-0.579324	0.0925926	-0.336077	0.186049	0.291725	-0.129034	0.0506918	-0.511617	-0.046676	-0.76038	-0.305981	0.165145	0.0825723	0.34017	-0.110096	-0.100922	-0.285891	-0.0990742	0.356416	-0.241863	0.229367	-0.37963	0.280466	-0.170103	0.726454	-0.0733976	-0.337183	0.336788	0.0413803	0.522958	0.0825723	0.302765	-0.101384	-0.0825723	-0.220193	-0.0873584	0.10575	0.211018	0.174717	0.340238
Acyl carrier protein;Acyl carrier protein, mitochondrial	-0.458735	-0.504608	-0.678928	0.146795	-0.688102	-0.403687	-0.0272166	-0.300232	0.44139	-0.234488	0	-0.336077	0.0558146	0.326732	-0.400926	-0.294934	-0.657794	0.274222	-0.590295	0.225723	0.513783	0.0091747	0.26013	0.110096	0.403687	0.157532	0.0754851	-0.123558	-0.479075	0.192669	-0.351852	0.303455	0.0631813	0.468977	-0.29359	-0.457276	0.298298	-0.18851	0.0733976	0.238542	0.302765	-0.248851	-0.091747	-0.376163	-0.183912	0.14713	-0.183494	0.0459781	0.395412
Serine/threonine-protein kinase MARK2	-0.0231249	-0.0346873	-0.0231249	-0.121406	-0.0924995	-0.19078	0.282973	0.328889	0.0318692	-0.422991	-0.0408415	0.139073	0.290154	0.0808824	-0.171326	0.232307	-0.405282	0.161765	-0.520114	-0.265504	-0.0231249	0.462497	0.649355	-0.179218	-0.19078	-0.363971	-0.0683749	0.107802	0.266707	0.722652	-0.058345	-0.283926	-0.808493	0.336075	0.422029	0.308515	-0.0666973	0.440374	0.0578122	-0.0346873	0.508747	-0.0435576	0.439372	0.196561	-0.0173832	-0.0173832	0.335311	0.466449	0.327384
Calcium-transporting ATPase	0.172727	0.0272727	0.0909091	-0.154545	0.254545	-0.3	0.20226	0.302067	-0.00455582	-0.441915	0.183494	0.303186	-0.0184349	0.0578122	-0.0913252	0.328771	-0.207606	-0.150312	-0.579947	-0.795243	-0.145455	0.227273	0.664213	-0.445455	-0.5	-0.341092	0.25711	0.682778	0.281133	0.436364	0.0825723	-0.191344	-0.414151	0.223235	0.563636	0.462253	0.181158	0.332575	0.390909	-0.236364	0.5	0.296807	0.309091	0.445455	0.0592257	0.25057	0.481818	0.592257	0.255126
Misshapen-like kinase 1	-0.165145	0	-0.201843	-0.229367	-0.422036	-0.403687	0.0544331	0.0323326	0.317249	-0.289662	0.25	-0.0200643	0.479075	0.408415	-0.0506918	0.124425	-0.365441	0.093352	-0.705353	-0.39627	0.15597	0.357813	0.330165	-0.13762	0	-0.274222	-0.344401	0.166328	-0.0325585	0.431211	-0.435185	0.0551737	-0.680414	0.344836	0.119271	-0.157044	0.0481125	0.00919562	0.0550482	-0.110096	0.403687	-0.410143	-0.0825723	-0.275241	-0.0551737	-0.289662	-0.0550482	0.0137934	0.0597715
Unknown	-0.128446	-0.165145	-0.376163	0.266066	-0.614705	-0.403687	-0.108866	-0.281756	0.262075	-0.128739	0.0740741	-0.170547	0.297678	0.315063	-0.152075	-0.0967752	-0.511617	0.262553	-0.535268	0.110354	0.422036	0.266066	0.195098	0.0733976	0.504608	0.23338	-0.132099	-0.270876	-0.1907	0.31194	-0.194444	0.00459781	-0.228425	0.239086	-0.0458735	-0.26328	-0.0288675	-0.239086	-0.229367	-0.0642229	0.201843	-0.373276	-0.100922	-0.29359	-0.197706	-0.156326	-0.357813	-0.073565	0.170119
Voltage-dependent calcium channel gamma subunit;Voltage-dependent calcium channel gamma-8 subunit	-0.458735	-0.302765	-0.495434	-0.321114	-0.403687	-0.403687	0.0544331	-0.0831411	0.487368	0.0321847	0.185185	-0.14045	-0.0139536	0.58345	-0.161292	-0.211984	-0.277735	0.0291725	-0.865433	-0.300965	0.220193	0.0183494	0.190095	-0.366988	-0.100922	-0.157532	-0.0990742	0.304142	-0.148839	0.330289	-0.564815	0.496564	-0.315906	0.409205	-0.211018	-0.258661	0.240563	-0.142532	0	-0.183494	0.403687	-0.327192	-0.266066	-0.31194	0.0597715	-0.174717	-0.201843	0.0229891	0.101152
PEX5-related protein	-0.200227	-0.133485	-0.209762	-0.0381385	-0.238366	-0.314643	0.0424264	0.259208	0.133789	-0.358364	-0.23094	-0.161599	-0.120842	0.0363803	-0.105361	0.249035	-0.470924	-0.127331	-0.857794	-0.245004	-0.0476731	0.133485	0.556267	-0.429058	-0.314643	-0.333486	-0.0980581	0.187669	0.270686	0.657889	-0.105848	0.10512	-0.545482	0.47304	0.0953463	0.120004	-0.06	0.186349	0.162089	-0.200227	0.314643	0.0478913	0.152554	0.152554	-0.229353	-0.0573382	0.181158	0.425258	0.334473
Rho-associated protein kinase;Rho-associated protein kinase 2	-0.373577	-0.191344	-0.410024	-0.25057	-0.578589	-0.451026	-0.141905	-0.199543	0.0296804	-0.315068	-0.0367825	-0.15692	0.281774	0.0753272	-0.173913	0.299772	-0.56617	-0.147757	-0.680632	-0.261534	0.0410024	-0.0227791	0.392481	-0.173121	-0.100228	-0.437477	-0.524764	0.113269	-0.136268	0.232347	-0.455183	0.255708	-0.564723	0.178082	-0.177677	-0.33716	0.0573382	-0.0890411	0.214124	0.0546698	0.200456	-0.379864	-0.1959	-0.369021	-0.452055	-0.321918	-0.0592257	-0.0388128	0.0410959
FERM, RhoGEF and pleckstrin domain-containing protein 1	-0.348639	-0.422036	-0.578006	0.0825723	-0.532132	-0.403687	0.136083	-0.198615	0.514955	-0.308053	0.25	-0.185595	0.162792	0.455091	-0.368668	-0.327192	-0.540852	0.425919	-0.590295	0.0702251	0.614705	0.229367	0.285143	0.192669	0.403687	0.221711	0.235891	-0.0332655	-0.465121	0.29359	-0.361111	0.174717	-0.0097202	0.528748	-0.0733976	-0.341802	0.336788	-0.133337	0.110096	0.256892	0.504608	-0.202767	-0.0091747	-0.31194	-0.00919562	0.239086	-0.110096	0.114945	0.422999
Arf-GAP with GTPase, ANK repeat and PH domain-containing protein 3	-0.172727	0.0454545	-0.209091	0.163636	-0.618182	-0.5	-0.498908	-0.137303	0.282461	-0.0410024	-0.201843	-0.303186	0.142871	0.225467	0.14612	0.155253	-0.42004	-0.242811	-0.743522	-0.0695837	-0.118182	-0.118182	0.0594818	-0.418182	0.1	-0.184999	-0.537595	0	0.0276524	0.109091	-0.229367	0.346242	-0.240786	0.300684	-0.3	-0.29749	-0.104881	-0.25057	-0.127273	-0.472727	-0.2	-0.347036	-0.381818	-0.272727	-0.323463	-0.510252	-0.345455	-0.16401	0.0136675
Adenosylhomocysteinase;Putative adenosylhomocysteinase 3	-0.590909	-0.4	-0.618182	-0.3	-0.745455	-0.4	-0.26968	-0.352411	0.259682	-0.159454	-0.13762	-0.37277	0.152088	0.173436	-0.301373	0.0456626	-0.603506	-0.323748	-0.565077	-0.19384	0	-0.418182	0.2181	-0.236364	-0.1	-0.47406	-0.542269	0.282529	-0.433221	-0.190909	-0.596355	0.583145	-0.139656	0.182233	-0.545455	-0.645324	0.37185	-0.177677	0.327273	0.127273	0	-0.465758	-0.4	-0.572727	-0.369021	-0.223235	-0.0909091	-0.200456	-0.0227791
Striatin	-0.409989	-0.352781	-0.39092	-0.219296	-0.286039	-0.314643	0.212132	0.29761	0.487375	-0.396589	-0.0866025	-0.172024	-0.0580042	0.327423	-0.311294	-0.071837	-0.521561	0.030317	-0.857794	-0.271069	0.0572078	0.0953463	0.58226	-0.381385	-0.314643	-0.400184	0.0882523	0.409908	-0.0241684	0.553008	-0.327165	0.267578	-0.39901	0.707171	0.0190693	-0.00960031	0.32	0.320138	0.314643	-0.00953463	0.524404	0	0.200227	0.0286039	0.0668946	0.172015	0.333712	0.487375	0.487375
Phosphatidylinositol 4-phosphate 5-kinase type-1 gamma	0.490909	0.218182	0.290909	0.136364	0.0727273	0.4	0.026968	-0.132726	-0.373577	0.227791	-0.100922	0.0298216	0.202784	-0.265936	-0.0136988	0.205482	0.0965609	-0.433591	0.54525	-0.3678	-0.136364	0.0363636	0.0198273	-0.0272727	0	0.080937	-0.243086	0.0659234	0.262698	-0.227273	0.348639	-0.546698	-0.0770514	-0.779045	0.281818	0.128149	-0.143019	-0.00455582	-0.190909	-0.163636	-0.3	-0.21918	0.0727273	0.127273	0.00455582	-0.0410024	-0.0272727	-0.205012	-0.596812
Neuronal proto-oncogene tyrosine-protein kinase Src;Non-specific protein-tyrosine kinase	0.105292	-0.0315877	-0.0842339	0.263231	-0.389582	-0.231643	0.124939	0.0159026	0.226895	-0.284938	0.0743839	0.0748363	0.597846	0.287923	-0.200971	-0.0687532	-0.492089	0.435233	-0.252607	0.0575664	0.263231	0.558049	0.401874	0.147409	0.463286	0.0803507	-0.0433148	-0.229061	-0.0427033	0.452757	0	-0.42213	-0.479677	0.253278	0.347465	0.0742124	-0.0220863	0.211065	-0.252702	-0.0105292	0.347465	-0.301457	0.336935	-0.0421169	0.0738727	-0.0211065	0	0.168852	0.290214
Histone H2A;Histone H2A type 2-C;Histone H2A type 2-A	0.143748	-0.12392	-0.0842659	0.317236	-0.322193	-0.272625	-0.404368	-0.429223	-0.295603	0.352737	-0.415208	0.238483	0.206059	0.0220654	-0.206649	0.039836	-0.450156	-0.208046	-0.0189189	-0.0379405	-0.406459	-0.242884	0.324324	-0.540293	0.2181	-0.151306	-0.308417	0.0256748	0.113081	-0.158618	0.255128	-0.176368	-0.160172	-0.484392	0.0198273	0.214611	-0.0155963	0.104331	-0.570034	-0.550207	-0.272625	-0.306239	0.0892227	0.10905	-0.124203	-0.308023	-0.203229	0.0273247	-0.0745218
Transformer-2 protein homolog beta	-0.344279	-0.316365	-0.451285	0.162835	-0.674601	-0.358236	-0.158715	-0.0304491	0.673808	-0.109581	-0.197203	-0.381542	0.120288	0.479298	-0.24537	-0.306128	-0.605354	0.0207104	-0.669697	0.0483287	0.116311	-0.0558291	0.240989	-0.30706	0.204707	-0.0976348	-0.124403	0.1229	-0.23586	0.167487	-0.281718	0.321749	-0.0394323	0.573553	-0.26984	-0.320886	0.302529	0.0256467	-0.0465242	-0.195402	0.102353	-0.317813	-0.0744387	-0.246578	0.0582879	-0.0326412	-0.0930484	0.0862661	0.319418
Hsc70-interacting protein	0.154545	0.0545455	0.218182	0.190909	0.190909	-0.5	-0.3371	-0.118996	-0.528475	-0.232347	-0.15597	0.720689	0.304177	-0.248592	-0.0319638	0.305939	-0.284855	0.323748	0.128877	0.223662	-0.545455	-0.0636364	0.401502	-0.136364	0.1	-0.375779	0.0420726	-0.0612146	0.00460874	-0.1	0.330289	-0.246014	-0.16855	-0.0410024	0.281818	0.530905	-0.0286039	0.432803	-0.109091	-0.109091	0	0.301373	0.409091	0.354545	-0.186789	-0.0911164	0.290909	0.396356	0.523919
Proteasome activator complex subunit 1	0.091747	0.128446	-0.0642229	0.0275241	-0.220193	-0.403687	0.136083	0.0785221	0.367825	-0.528748	0.546296	0.0150482	0.427912	0.35007	0.0460834	0.119817	-0.233882	0.29756	-0.595298	-0.391254	0.46791	0.578006	0.245123	0.211018	0.201843	0.134194	0.0754851	0.104549	-0.11628	0.422036	-0.231481	-0.151728	-0.345067	0.459781	0.357813	-0.101617	0.057735	-0.128739	0.247717	0.0458735	0.504608	-0.115209	-0.0275241	-0.13762	-0.0183912	0.0505759	-0.0091747	0.0827606	0.193108
Prefoldin subunit 6	0.286039	0.39092	0.200227	0.0190693	-0.152554	-0.314643	0.0424264	0.144005	0.382255	-0.57816	0.644708	0.0469157	0.686383	0.309233	0.225089	0.225089	-0.0708918	0.206155	-0.317124	-0.495222	0.324177	0.600681	0.0675838	0.324177	0.209762	0.0606339	-0.0980581	0.158037	-0.130509	0.162089	-0.19245	-0.272357	-0.297995	0.36792	0.419524	-0.148805	0.05	-0.114676	0.333712	0.0381385	0.314643	-0.172409	-0.0953463	-0.190693	0.05256	-0.0334473	0.0476731	-0.0955637	0.00955637
Large proline-rich protein BAG6	-0.119271	-0.0642229	-0.211018	-0.0091747	-0.29359	-0.403687	0.136083	0.212472	0.505759	-0.744845	0.324074	-0.185595	0.241863	0.245049	-0.105992	0.1106	-0.438529	0.169201	-0.705353	-0.346109	0.376163	0.357813	0.4002	0.128446	0	-0.081683	0.141535	0.275629	-0.218607	0.385337	-0.268519	0.0367825	-0.199264	0.731052	0.201843	-0.193996	0.26943	0.0321847	0.578006	0.211018	0.504608	0.0460834	0.0550482	-0.100922	-0.073565	0.271271	0.266066	0.275869	0.422999
40S ribosomal protein S28-2;40S ribosomal protein S28	-0.091747	0.0091747	-0.211018	0.0366988	-0.302765	-0.403687	-0.108866	-0.0646653	0.124141	-0.096554	0.0925926	-0.130418	-0.0418609	0.204208	0.0921669	0.175117	-0.238755	-0.058345	-0.810405	-0.250804	0.201843	0.183494	0.185093	-0.266066	0	0.046676	-0.160406	0.0142566	0.158141	0.46791	-0.194444	0.165521	-0.379088	0.234488	0.0091747	-0.0739032	-0.182828	-0.280466	-0.0733976	-0.321114	0.201843	-0.152075	-0.229367	-0.091747	-0.266673	-0.275869	-0.29359	0.0229891	0.0321847
Immunoglobulin superfamily member 8	-0.227273	-0.109091	-0.190909	0.127273	-0.190909	-0.5	-0.094388	0.224262	0.150342	-0.669706	-0.100922	-0.114316	-0.101392	-0.0867182	-0.0319638	0.269409	-0.487633	0.161874	-0.753436	0.074554	0.0636364	0.109091	0.441157	-0.0636364	-0.1	-0.208124	0.121543	0.0141264	-0.0184349	0.472727	-0.0642229	0.173121	-0.192629	0.75171	0.0363636	0.0228838	0.00953463	0.118451	0.427273	0.1	0.3	0.324204	0.145455	0.118182	-0.35991	0.127563	0.263636	0.455582	0.66515
Casein kinase II subunit beta	0.181818	0.0909091	-0.0818182	0.281818	-0.463636	-0.4	-0.107872	-0.105266	0.66515	-0.25057	0.431211	-0.0646135	0.608353	0.612809	-0.0228313	-0.205482	-0.333135	0.208124	-0.376718	-0.328038	0.345455	0.372727	0.0892227	0.0636364	0.5	0.231249	0.00467473	0.193061	-0.308785	-0.00909091	-0.15597	-0.136675	0.0144471	0.355354	0.209091	-0.237992	0.295573	-0.14123	-0.00909091	-0.209091	0.2	-0.360734	-0.118182	-0.245455	0.241458	0.0318907	-0.154545	-0.104784	0.0911164
Heterogeneous nuclear ribonucleoprotein Q	-0.495434	-0.321114	-0.559657	0.0275241	-0.825723	-0.403687	-0.353815	-0.277137	0.262075	-0.0873584	-0.351852	-0.476527	0.065117	0.140028	-0.19355	0.0322584	-0.662666	-0.221711	-0.685343	0.105338	0.0366988	-0.275241	0.195098	-0.275241	0.100922	-0.262553	-0.537832	-0.0617788	-0.213956	0.0825723	-0.398148	0.473574	-0.204124	0.285064	-0.522958	-0.52656	0.07698	-0.206901	0.0091747	-0.0825723	-0.100922	-0.437793	-0.321114	-0.44956	-0.436792	-0.340238	-0.266066	-0.14713	0.0873584
Guanine nucleotide-binding protein subunit gamma;Guanine nucleotide-binding protein G(I)/G(S)/G(O) subunit gamma-10	-0.329529	-0.277498	-0.393123	0.161874	-0.202343	-0.19078	-0.282973	-0.183363	-0.173832	-0.043458	-0.396746	-0.433024	-0.75909	-0.363971	-0.0232307	0.194557	-0.239485	-0.363971	-0.520114	0.186485	0.0751558	-0.468279	0.0472831	-0.231249	-0.19078	0.0808824	0.0267554	-0.0898349	0.0439628	0.0924995	0.011669	0.495421	0.293998	0.12458	-0.456716	-0.2212	-0.127331	-0.385328	0.219686	-0.0173436	-0.19078	0.275865	-0.294842	0.0115624	-0.614206	0.028972	-0.184999	0.07243	0.133271
Cell adhesion molecule 2	-0.172727	0.0454545	-0.181818	0.00909091	-0.181818	-0.5	-0.3371	-0.178494	0.378133	-0.314352	0.431211	-0.168989	-0.0599136	0.202343	0.21918	0.0319638	-0.00482805	0.0115624	-0.45107	-0.134197	0.254545	-0.172727	-0.262711	0.136364	0.1	0.132968	0.0841452	0.207188	-0.442439	-0.309091	-0.321114	0.519364	0.47194	0.460138	-0.281818	-0.462253	0.2479	-0.496584	0.5	0.0727273	0	0.114156	-0.545455	-0.327273	-0.200456	0.0364466	-0.172727	-0.205012	0.14123
Thioredoxin, mitochondrial	0.0091747	0.31194	0	-0.211018	-0.302765	-0.403687	-0.190516	-0.0554274	0.372423	-0.262075	0.546296	-0.125402	0.42326	0.367574	0.317976	0.239634	0.0146176	-0.134194	-0.565283	-0.576849	0.192669	0.211018	-0.145073	0.0091747	0	-0.081683	-0.405733	0.270876	-0.134885	-0.0091747	-0.462963	0.220695	-0.257585	0.248282	-0.0091747	-0.406468	0.0288675	-0.413803	0.284416	-0.165145	0.100922	-0.345626	-0.541307	-0.431211	-0.119543	-0.363227	-0.247717	-0.363227	-0.262075
PI-PLC X domain-containing protein 3	0.0173436	0.184999	0.0693746	0.0173436	-0.294842	-0.19078	-0.282973	0.0960472	-0.0202804	0.139066	-0.355905	-0.104305	0.120165	0.0661765	0.182942	0.290384	-0.211852	-0.363971	-0.520114	-0.20861	-0.393123	0.00578122	0.173371	-0.601246	-0.19078	-0.363971	-0.609428	0.029945	0.451351	0.323748	-0.035007	0.0492524	-0.615557	-0.0028972	-0.0346873	0.0960472	-0.327423	0.0463552	-0.335311	-0.624371	-0.19078	-0.313614	-0.109843	0.0173436	-0.185421	-0.602618	-0.184999	-0.0260748	-0.170935
E3 ubiquitin-protein ligase NEDD4-like	-0.06742	-0.06742	-0.06742	0.350584	-0.323616	-0.148324	-0.22	0.298691	0.195964	-0.54059	-0.544331	-0.434954	-0.123045	-0.282973	-0.0812743	0.257368	-0.572892	-0.282973	-0.404368	0.0810931	-0.20226	-0.13484	0.397016	-0.215744	-0.148324	-0.282973	-0.0970725	0.0768273	0.095702	0.188776	0.190516	0.0270295	0.0142857	0.527075	-0.06742	-0.0475191	0.0424264	0.243265	0.391036	-0.026968	-0.148324	0.223504	0.20226	0.188776	-0.310839	0.175692	0.364068	0.364898	0.425715
Proteasome activator complex subunit 2	0.26968	0.40452	0.3371	0.121356	-0.13484	-0.148324	-0.22	0.373364	0.378413	-0.0675737	-0.0952579	-0.0810931	0.31445	0.274398	0.311551	0.169321	-0.0644503	-0.282973	-0.404368	-0.405465	-0.377552	0.188776	0.0808736	-0.498908	-0.148324	-0.282973	-0.374423	0.286356	0.375972	0.188776	0.0544331	-0.101361	-0.378571	0.277052	0.20226	0.149346	-0.113137	0.175692	-0.121356	-0.660716	-0.148324	-0.182867	-0.026968	0.121356	0.189206	-0.351383	0.040452	0.0405442	-0.0810885
Glutamate receptor ionotropic, NMDA 2B	-0.403687	-0.192669	-0.440386	-0.183494	-0.376163	-0.403687	-0.190516	-0.180139	0.14713	0.0413803	-0.0185185	-0.285916	-0.311631	0.186704	0.0230417	0.105992	-0.224137	-0.262553	-0.885443	-0.225723	0.128446	-0.192669	0.08004	-0.403687	-0.201843	-0.105021	-0.245327	0.147319	0.0186049	0.266066	-0.407407	0.574726	-0.204124	0.225293	-0.357813	-0.300232	-0.03849	-0.395412	0.0642229	-0.247717	0.100922	-0.170509	-0.458735	-0.256892	-0.358629	-0.308053	-0.339464	-0.0781628	-0.0367825
Synaptotagmin-3	0.13484	0.20226	0.13484	0.188776	-0.20226	-0.148324	-0.22	0.135769	-0.297324	-0.135147	-0.435465	-0.0810931	0.0751945	-0.282973	0.14223	0.507964	-0.315091	-0.282973	-0.404368	-0.073721	-0.310132	0.121356	0.338199	-0.364068	-0.148324	-0.282973	-0.478429	-0.167623	0.512689	0.458456	0.190516	-0.202721	-0.628571	-0.0270295	0.13484	0.21723	-0.46669	0.108118	-0.188776	-0.391036	-0.148324	-0.0812743	0.107872	0.188776	-0.418957	-0.418957	-0.026968	0.141905	-0.0135147
NADH dehydrogenase [ubiquinone] 1 alpha subcomplex subunit 11	-0.477084	-0.412861	-0.541307	-0.091747	-0.596355	-0.403687	0.0544331	0.0508084	0.583922	-0.363227	-0.0740741	-0.300965	0.125583	0.408415	-0.359451	-0.170509	-0.672411	0.093352	-0.810405	-0.100322	0.201843	0.0458735	0.465233	-0.220193	0	-0.274222	-0.0613317	0.232859	-0.265119	0.366988	-0.425926	0.326445	-0.272166	0.675878	-0.165145	-0.290994	0.365655	0.133337	0.229367	0.0642229	0.403687	-0.230417	0.0366988	-0.238542	-0.0275869	0.0827606	0.119271	0.25288	0.436792
Plasma membrane calcium-transporting ATPase 1	-0.481818	-0.472727	-0.663636	0.163636	-0.690909	-0.5	-0.175292	-0.370718	0.323463	-0.186789	-0.0642229	-0.283305	0.0230437	0.260155	-0.328771	-0.214614	-0.651786	0.248592	-0.614645	0.303186	0.4	-0.0909091	0.2181	0.0454545	0.4	0.104062	-0.0140242	-0.183644	-0.456265	0.136364	-0.339464	0.382689	0.0626043	0.428247	-0.372727	-0.443946	0.219296	-0.236903	0.0181818	0.163636	0.2	-0.228313	-0.163636	-0.381818	-0.300684	0.0136675	-0.254545	0.00911164	0.400912
Non-specific serine/threonine protein kinase;Serine/threonine-protein kinase PAK 1	0.0818182	0.0454545	-0.0454545	0.0363636	0	-0.5	-0.418004	-0.260876	-0.318907	-0.460138	0.100922	0.0695837	-0.156697	-0.369998	0.0639276	0.589047	-0.24623	-0.47406	-0.346977	-0.5517	-0.172727	-0.372727	0.262711	-0.2	-0.3	-0.231249	-0.0373979	0.494426	-0.115218	-0.327273	0.0642229	0.173121	0.231154	-0.0728931	0.0181818	-0.077805	0.171623	-0.259682	0.672727	-0.0363636	-0.1	0.319638	-0.272727	0.0818182	-0.574033	0.104784	0.163636	0.0956722	0.0364466
Unknown	-0.372727	-0.0909091	-0.409091	-0.172727	-0.336364	-0.4	-0.188776	-0.29749	0.0728931	-0.277905	0.31194	-0.333008	-0.184349	-0.0115624	0.118723	0.223747	-0.101389	-0.080937	-0.614645	-0.0944351	0.445455	-0.118182	-0.153661	0.209091	0	0.109843	-0.158941	-0.0470882	-0.308785	0.0181818	-0.477084	0.546698	0.0818671	0.255126	-0.390909	-0.585826	-0.0190693	-0.651482	0.445455	0.254545	0.1	-0.0547951	-0.609091	-0.472727	-0.560366	-0.14123	-0.336364	-0.291573	-0.0410024
Unknown	-0.0636364	-0.236364	0.00909091	0.0636364	0.209091	-0.4	-0.107872	-0.0411909	-0.350798	-0.00911164	-0.275241	0.710748	0.0829572	-0.0231249	-0.264843	-0.0273975	-0.323479	0.410466	0.00991363	0.288276	-0.518182	-0.109091	0.520466	-0.354545	0	-0.398904	0.247761	0.0376705	0.0276524	0.0909091	0.247717	-0.113896	-0.20226	0.0592257	0.218182	0.631594	0.12395	0.615036	-0.281818	-0.154545	0.2	0.283108	0.563636	0.427273	0.0820048	0.0364466	0.336364	0.587701	0.651482
Pyruvate carboxylase;Pyruvate carboxylase, mitochondrial	-0.563636	-0.463636	-0.718182	0.0545455	-0.927273	-0.5	-0.418004	-0.59498	0.314352	0.0273349	-0.165145	-0.37774	0.188958	0.294842	-0.315072	-0.200915	-0.680754	-0.0289061	-0.490725	0.233603	0.2	-0.372727	0.0594818	-0.0818182	0.4	-0.0867182	-0.43475	-0.108303	-0.571483	-0.236364	-0.495434	0.551254	0.0866828	0.173121	-0.645455	-0.704822	0.286039	-0.355354	-0.0545455	0.0636364	-0.1	-0.552517	-0.436364	-0.654545	-0.369021	-0.268793	-0.418182	-0.318907	0.0865606
Heterogeneous nuclear ribonucleoprotein L	-0.381818	-0.172727	-0.5	0.154545	-0.854545	-0.4	-0.431488	-0.498868	0.25057	-0.113896	-0.0275241	-0.477146	0.267307	0.132968	-0.0456626	-0.0136988	-0.477977	0.0115624	-0.376718	0.308157	0.345455	-0.163636	-0.168532	0.236364	0.5	0.104062	-0.509546	-0.362579	-0.488526	-0.190909	-0.431211	0.410024	0.0818671	0.186789	-0.572727	-0.77805	0.0190693	-0.537587	0.0181818	0.163636	-0.2	-0.502288	-0.536364	-0.7	-0.50114	-0.346242	-0.509091	-0.492029	-0.0364466
A-kinase anchor protein 5	-0.227273	-0.118182	-0.227273	-0.336364	-0.309091	0	0.40452	0.370718	0.769934	-0.378133	0.275241	-0.347919	0.276524	0.514528	-0.187217	-0.178084	-0.236574	-0.0115624	-0.555163	-0.511938	0.318182	0.345455	0.262711	-0.0363636	-0.2	-0.213905	-0.0373979	0.452046	-0.129045	0.381818	-0.477084	0.100228	-0.361178	0.596812	0.1	-0.28376	0.37185	0.16401	0.4	0.136364	0.5	-0.287674	0.0272727	-0.236364	0.328019	0.182233	0.254545	0.113896	0.0683373
Phosphoinositide phospholipase C;1-phosphatidylinositol 4,5-bisphosphate phosphodiesterase eta-2	-0.452757	-0.357994	-0.421169	-0.294819	-0.178997	-0.231643	0.124939	0.106018	0.664854	-0.042213	0.148768	-0.201482	-0.234868	0.535672	-0.200971	-0.380787	-0.150982	-0.00669589	-0.631517	-0.253292	0.147409	-0.157938	0.10908	-0.326406	-0.231643	-0.14731	0.227403	0.512659	-0.261558	0.0947631	-0.446304	0.564599	0.128286	0.575152	-0.242172	-0.227938	0.496942	0.0105532	0.27376	-0.0421169	0.347465	-0.0264436	-0.157938	-0.157938	0.284938	0.200512	0.0842339	0.168852	0.253278
Rho guanine nucleotide exchange factor 2	-0.559657	-0.440386	-0.596355	-0.330289	-0.458735	-0.403687	0.136083	-0.0369516	0.570129	-0.124141	0.138889	-0.185595	0	0.571781	-0.313367	-0.271892	-0.428784	0.105021	-0.865433	-0.235756	0.266066	0.0091747	0.32016	-0.29359	-0.100922	-0.221711	-0.00471782	0.337407	-0.26977	0.348639	-0.592593	0.501161	-0.277026	0.556335	-0.220193	-0.295613	0.3849	-0.0137934	0.146795	0	0.504608	-0.276501	-0.13762	-0.31194	0.0781628	0	-0.0366988	0.14713	0.275869
Protein unc-13 homolog A	-0.076277	-0.181158	-0.2479	0.219296	-0.381385	-0.314643	0.127279	0.0912029	0.21024	-0.449149	-0.057735	-0.0834058	0.232017	0.139458	-0.253824	0.0431022	-0.607644	0.284979	-0.571863	0.0156386	0.276504	0.400454	0.551068	0.00953463	0.209762	-0.00606339	0.0686406	-0.10865	0	0.600681	-0.0288675	-0.200684	-0.424264	0.453928	0.238366	0.0528017	0.01	0.181571	0.0190693	0.0476731	0.419524	-0.071837	0.314643	0.0476731	-0.129011	0.114676	0.114416	0.363142	0.458706
Arf-GAP with SH3 domain, ANK repeat and PH domain-containing protein 1	-0.231643	-0.0737046	-0.221114	-0.347465	-0.0105292	-0.231643	0.0312348	-0.0795132	0.211065	0.348257	0.265657	0.0345398	-0.250882	0.462017	0.100486	-0.137506	0.184533	-0.0937425	-0.631517	-0.374182	0.0947631	-0.0315877	-0.0861159	-0.442228	-0.231643	0	-0.0270718	0.289053	0.106758	0.231643	-0.382546	0.448513	-0.206372	0.0685961	-0.13688	-0.0424071	0.0110432	-0.284938	-0.178997	-0.400111	0.231643	-0.174527	-0.379052	-0.13688	0.116086	-0.284938	-0.347465	-0.0897026	-0.179405
S-formylglutathione hydrolase	-0.681818	-0.545455	-0.709091	-0.0727273	-0.763636	-0.5	-0.498908	-0.746013	0.0364466	0.168565	-0.220193	-0.124257	0.161306	0.156093	-0.351602	-0.237445	-0.564881	0.104062	-0.148704	0.511938	0	-0.609091	-0.0495682	0	0.4	-0.213905	-0.420726	-0.211897	-0.714354	-0.518182	-0.495434	0.656038	0.221523	-0.00455582	-0.790909	-0.649901	0.324177	-0.273349	-0.109091	0.227273	-0.2	-0.461192	-0.409091	-0.672727	-0.396356	-0.309796	-0.381818	-0.355354	0.145786
Unknown	-0.532132	-0.550482	-0.724801	-0.110096	-0.660578	-0.403687	0.136083	-0.341802	0.510357	-0.0551737	0.203704	-0.145466	0.237212	0.606788	-0.465443	-0.456226	-0.560343	0.425919	-0.590295	0.105338	0.550482	0.128446	0.255128	0.0733976	0.403687	0.093352	0.0424604	-0.0427699	-0.520936	0.247717	-0.555556	0.317249	-0.160383	0.390814	-0.238542	-0.424943	0.375278	-0.128739	-0.100922	0.211018	0.504608	-0.460834	-0.091747	-0.486259	0.0459781	0.0367825	-0.247717	-0.0137934	0.298858
Latrophilin-1	-0.325669	-0.316365	-0.386151	-0.0697863	-0.386151	-0.358236	0.172516	0.208459	0.463972	-0.389363	-0.0657342	-0.157704	0.0731165	0.349119	-0.306128	-0.0771163	-0.590529	0.133138	-0.837121	-0.185684	0.15353	0.214011	0.580912	-0.28845	-0.102353	-0.263318	0.0574169	0.243391	-0.0330203	0.59551	-0.272327	0.139891	-0.438685	0.657487	0.0744387	-0.0163956	0.234216	0.258798	0.167487	-0.0372194	0.511766	-0.0888006	0.214011	-0.00465242	0.0256467	0.116576	0.214011	0.43133	0.482624
Serine/arginine-rich splicing factor 1	0.145455	0.0727273	0.154545	0.336364	-0.0272727	-0.4	-0.6742	-0.421063	-0.355354	0.0136675	-0.183494	0.397621	0.244263	-0.23703	0.0593613	0.136988	-0.168982	0.0231249	0.4362	0.313127	-0.527273	-0.481818	-0.0743522	-0.0454545	0.3	-0.173436	-0.121543	-0.0470882	-0.304177	-0.772727	0.284416	0.0182233	0.467124	-0.246014	-0.145455	0.0640747	0.133485	0.0410024	-0.0636364	-0.118182	-0.5	0.132421	-0.0454545	0.0363636	-0.218679	-0.127563	0.00909091	-0.0820048	0.186789
60S ribosomal protein L10;60S ribosomal protein L10-like	-0.257435	-0.209762	-0.39092	0.171623	-0.772305	-0.314643	-0.212132	-0.230407	0.71195	-0.176793	0.07698	-0.354475	0.522038	0.509325	-0.215511	-0.359185	-0.526624	0.169775	-0.254739	0.125109	0.276504	0	-0.0103975	0.143019	0.524404	0.030317	-0.230436	-0.00493865	-0.580042	-0.228831	-0.375278	0.215018	0.156574	0.430037	-0.305108	-0.600019	0.41	-0.119455	0.0381385	0.0953463	0	-0.507648	-0.209762	-0.543474	0.0860073	-0.0286691	-0.171623	-0.248466	0.15768
ATP-dependent (S)-NAD(P)H-hydrate dehydratase	-0.422036	-0.165145	-0.422036	-0.495434	-0.31194	-0.403687	0.0544331	-0.198615	0.0551737	-0.165521	0.333333	-0.0601929	0.0697682	0.227546	-0.0553001	0.19355	-0.185157	-0.035007	-0.745373	-0.391254	0.275241	0.0642229	0.170085	-0.0825723	-0.201843	-0.23338	-0.297223	0.175832	-0.139536	0.302765	-0.62037	0.413803	-0.50059	0.160923	-0.165145	-0.337183	0.03849	-0.308053	0.238542	0.100922	0.403687	-0.294934	-0.376163	-0.412861	-0.321847	-0.289662	-0.201843	-0.124141	-0.0827606
Beta-arrestin-1	-0.192669	-0.0550482	-0.266066	-0.0642229	-0.44956	-0.403687	-0.108866	-0.0554274	0.248282	-0.0229891	0.00925926	-0.130418	0.144188	0.355905	0	0.0737335	-0.345951	-0.058345	-0.810405	-0.250804	0.0825723	0.15597	0.24012	-0.376163	0	-0.145863	-0.334965	0.0712832	0.111629	0.440386	-0.314815	0.202304	-0.529751	0.257477	-0.0550482	-0.120093	-0.0866025	-0.133337	-0.174319	-0.366988	0.201843	-0.359451	-0.192669	-0.192669	-0.14713	-0.386216	-0.266066	-0.00459781	0.0183912
Acyl-protein thioesterase 1	-0.536991	-0.526462	-0.536991	-0.242172	-0.368523	-0.231643	0.218643	0.0477079	0.0105532	-0.300767	-0.329415	-0.115133	-0.0800686	0	-0.486561	0.0475984	-0.659846	0.0803507	-0.631517	0.0460531	0.0526462	0	0.677445	-0.231643	-0.231643	-0.441929	-0.0758009	0.0490844	-0.0266895	0.579108	-0.28691	0.184682	-0.563341	0.35881	-0.0947631	-0.0159026	0.132518	0.321874	0.147409	0.231643	0.463286	-0.0793307	0.294819	-0.0315877	-0.253278	0.0633195	0.252702	0.43796	0.443236
Basigin	-0.31194	-0.284416	-0.532132	0.330289	-0.688102	-0.403687	-0.353815	-0.383373	0.367825	-0.0137934	-0.111111	-0.476527	-0.130234	0.221711	-0.105992	-0.175117	-0.472637	-0.0291725	-0.590295	0.225723	0.366988	-0.192669	-0.04002	-0.0550482	0.403687	0.285891	-0.103792	-0.180584	-0.320934	-0.0091747	-0.222222	0.422999	0.277026	0.303455	-0.458735	-0.521941	0.0866025	-0.48277	-0.0550482	-0.091747	-0.100922	-0.239634	-0.403687	-0.376163	-0.331042	-0.0919562	-0.458735	-0.193108	0.137934
Ras/Rap GTPase-activating protein SynGAP	-0.318182	-0.209091	-0.4	-0.190909	-0.445455	-0.5	-0.094388	-0.187647	0.277905	0.0592257	0.100922	0	0.142871	0.491403	-0.123289	-0.0639276	-0.366931	0.0173436	-0.812918	-0.283305	0.0818182	0.0454545	0.267668	-0.427273	0	-0.196561	-0.247761	0.202479	-0.0553048	0.318182	-0.431211	0.332575	-0.452677	0.232347	-0.118182	-0.14188	0.104881	-0.118451	-0.172727	-0.327273	0.3	-0.388132	-0.218182	-0.254545	-0.0592257	-0.337131	-0.263636	0.00911164	0.0683373
Anion exchange protein;Sodium-driven chloride bicarbonate exchanger	-0.13762	0.0366988	-0.211018	-0.119271	-0.183494	-0.403687	-0.0272166	-0.0323326	0.151728	-0.597715	0.425926	-0.215691	-0.0186049	-0.011669	0.105992	0.345626	-0.165667	-0.046676	-0.655328	-0.381222	0.422036	0.146795	0.110055	0.211018	-0.100922	0.035007	0.00943564	0.175832	-0.195351	0.192669	-0.324074	0.239086	-0.0583212	0.409205	0	-0.35104	0.057735	-0.395412	0.651404	0.247717	0.302765	0.101384	-0.330289	-0.229367	-0.418401	0.0827606	-0.0091747	-0.0183912	0.10575
Unconventional myosin-XVIIIa	0.0091747	0.13762	-0.0458735	0.0091747	-0.128446	-0.403687	-0.0272166	0.254042	0.395412	-0.432194	0.25	-0.175563	-0.0465121	0.239215	0.179725	0.225809	-0.170539	-0.110856	-0.885443	-0.506624	0.174319	0.256892	0.230115	-0.247717	-0.201843	-0.0408415	0.0424604	0.34216	0.139536	0.44956	-0.166667	0.151728	-0.238145	0.574726	0.174319	-0.0323326	0.0096225	-0.142532	0.348639	-0.266066	0.302765	0.0967752	-0.15597	0.0458735	-0.101152	-0.00459781	0.0366988	0.202304	0.183912
Cell adhesion molecule 3	0.109091	0.145455	-0.0181818	0.181818	-0.190909	-0.5	-0.094388	0.173917	0.355354	-0.724375	0.31194	-0.119286	0.175132	0.115624	0.105024	0.301373	-0.347619	0.0173436	-0.708825	-0.432413	0.236364	0.3	0.322193	0.0181818	0	-0.00578122	0.116868	0.291947	-0.0737398	0.281818	-0.0642229	-0.0227791	-0.0866828	0.615036	0.272727	-0.0823818	0.12395	-0.0956722	0.545455	-0.0363636	0.3	0.173518	-0.0454545	0.0363636	-0.1959	0.177677	0.181818	0.241458	0.346242
Myc box-dependent-interacting protein 1	-0.527273	-0.436364	-0.590909	0.127273	-0.772727	-0.5	-0.256196	-0.29749	0.323463	-0.159454	-0.247717	-0.228632	0.235046	0.271717	-0.328771	-0.205482	-0.733863	0.277498	-0.525422	0.442354	0.145455	-0.118182	0.252798	-0.0363636	0.4	-0.150312	-0.247761	-0.249567	-0.424004	0.109091	-0.357813	0.35991	-0.125209	0.460138	-0.418182	-0.402755	0.190693	-0.0182233	-0.109091	0.109091	0.1	-0.351602	-0.0636364	-0.409091	-0.255126	-0.168565	-0.181818	0.00911164	0.44647
Dihydropyrimidinase-related protein 2	-0.363636	-0.118182	-0.445455	-0.0909091	-0.645455	-0.3	-0.20226	-0.329527	0.510252	-0.223235	0.339464	-0.492056	0.230437	0.306404	0	-0.100458	-0.226918	-0.0173436	-0.386632	-0.0447324	0.5	-0.0818182	-0.267668	0.327273	0.3	0.132968	-0.294508	-0.0141264	-0.585309	-0.254545	-0.587181	0.482917	0.216707	0.323463	-0.472727	-0.846702	0.2479	-0.569478	0.354545	0.290909	0	-0.410963	-0.618182	-0.727273	-0.246014	-0.113896	-0.354545	-0.496584	-0.118451
Syntaxin-binding protein 1	-0.290909	-0.127273	-0.390909	0.0545455	-0.463636	-0.5	-0.256196	-0.270029	0.241458	-0.533031	0.266066	-0.318097	0.0599136	0.0173436	-0.00913252	0.159819	-0.366931	0.0462497	-0.515509	-0.0149108	0.418182	-0.0818182	0.00495682	0.309091	0.2	0.080937	-0.0607716	-0.00470882	-0.497743	-0.109091	-0.357813	0.387245	0.231154	0.441915	-0.290909	-0.585826	0.190693	-0.455582	0.563636	0.345455	0.1	-0.0136988	-0.409091	-0.427273	-0.482917	0.0683373	-0.127273	-0.154898	0.218679
Dihydrolipoyl dehydrogenase, mitochondrial;Dihydrolipoyl dehydrogenase	-0.381818	-0.263636	-0.509091	0.254545	-0.727273	-0.4	-0.350584	-0.356988	0.482917	0.150342	-0.100922	-0.397621	0.0322611	0.422029	-0.0730601	-0.337903	-0.405556	0.138749	-0.540293	0.37774	0.3	-0.136364	-0.148704	-0.0727273	0.5	0.231249	-0.205688	-0.282529	-0.341046	0	-0.330289	0.46925	0.158919	0.355354	-0.518182	-0.517175	0.0667424	-0.400912	-0.290909	-0.163636	-0.1	-0.401831	-0.4	-0.472727	-0.154898	-0.268793	-0.545455	-0.273349	0.14123
Copper transport protein ATOX1	-0.209568	-0.0273349	-0.273349	-0.232347	-0.496584	-0.451026	-0.141905	-0.227067	0.0388128	-0.191781	0.156326	-0.037362	0.401874	0.202804	-0.0366134	0.276889	-0.387124	-0.0840188	-0.625983	-0.356185	0.0865606	0.123007	0.258342	-0.145786	0	-0.298412	-0.52945	0.0896715	-0.0762176	0.223235	-0.436792	0.155251	-0.603337	0.0684932	-0.0592257	-0.277526	-0.0286691	-0.184932	0.050114	-0.0911164	0.200456	-0.457667	-0.268793	-0.378133	-0.3379	-0.431507	-0.205012	-0.157534	-0.105023
Glutathione S-transferase omega-1	-0.139573	-0.0651339	-0.218664	0.218664	-0.414065	-0.358236	-0.241523	0.0819782	0.170201	-0.193516	-0.338062	-0.335757	-0.181612	0.0236691	0.0210317	0.217328	-0.471929	-0.251484	-0.837121	-0.0941138	-0.0418718	-0.0186097	0.327238	-0.455937	-0.102353	-0.133138	-0.220098	0.0313276	0.240577	0.455937	-0.0281718	0.195847	-0.290813	0.387032	-0.102353	-0.0445025	-0.156144	-0.07694	0	-0.381499	0	-0.0373897	-0.0837436	0.0511766	-0.347396	-0.20051	-0.102353	0.198179	0.207505
Protein C10	-0.477084	-0.431211	-0.669753	0.0642229	-0.807373	-0.403687	-0.190516	-0.461895	0.593118	0.18851	0.0555556	-0.326045	0.186049	0.630126	-0.285717	-0.493093	-0.487254	0.186704	-0.535268	0.185595	0.403687	-0.110096	-0.0350175	-0.0733976	0.504608	0.169201	-0.179277	-0.0902921	-0.511633	-0.0458735	-0.509259	0.473574	0.0874818	0.285064	-0.486259	-0.591226	0.30792	-0.344836	-0.266066	-0.0642229	0.100922	-0.58526	-0.376163	-0.596355	0.00459781	-0.183912	-0.504608	-0.285064	0.0873584
Neural cell adhesion molecule 2	-0.0546698	0.0911164	-0.118451	-0.168565	-0.132119	-0.451026	-0.0608164	0.0481656	0.349315	-0.191781	0.386216	-0.0423436	0.00461925	0.388225	0.160183	0.139588	-0.0677468	-0.136168	-0.839612	-0.620209	0.150342	0.150342	0.129171	-0.328019	-0.200456	-0.0666356	-0.0421686	0.438919	0.0485021	0.277905	-0.317249	0.273973	-0.241335	0.356164	0.0865606	-0.0940377	0.0860073	-0.253425	0.223235	-0.337131	0.300684	-0.0732267	-0.323463	-0.0956722	-0.0365297	-0.143836	-0.123007	0.0342466	-0.00456621
Transcriptional activator protein Pur-beta	0.263636	-0.0272727	0.0909091	-0.0272727	0.181818	0.4	0.188776	-0.00915353	-0.514808	0.0455582	-0.275241	-0.0646135	-0.244263	-0.497185	-0.18265	0.347036	-0.0337963	-0.589684	0.247841	-0.462235	-0.136364	-0.109091	0.317236	-0.190909	-0.4	-0.0924995	-0.0607716	0.24015	0.368699	0.0363636	0.330289	-0.378133	-0.139656	-0.642371	0.245455	0.215108	-0.0953463	0.0911164	0.127273	-0.00909091	-0.1	0.0730601	0.190909	0.309091	-0.1959	0.186789	0.218182	0.123007	-0.400912
Phospholipase D3	-0.421169	-0.231643	-0.400111	-0.0842339	-0.315877	-0.231643	-0.343582	-0.185531	0.232171	0.327151	-0.255031	-0.402965	-0.555143	0.167397	0.0528871	-0.100486	-0.0838788	-0.441929	-0.631517	-0.0460531	-0.0842339	-0.536991	-0.16075	-0.558049	-0.231643	-0.0736548	-0.200331	0.196338	-0.00533791	-0.0737046	-0.28691	0.744004	0.21195	0.147745	-0.600166	-0.333956	0.0552158	-0.39047	-0.0315877	-0.379052	-0.231643	-0.100486	-0.536991	-0.210585	-0.211065	-0.263831	-0.368523	-0.158299	-0.105532
Nuclear migration protein nudC	0.0091747	0.15597	-0.146795	0.275241	-0.495434	-0.403687	-0.435465	-0.277137	-0.0827606	-0.133337	-0.0555556	-0.310997	0.0418609	-0.0991865	0.235026	0.396318	-0.292353	-0.23338	-0.595298	-0.0551768	0.165145	0.0275241	-0.0150075	-0.0733976	0.201843	0.134194	-0.457629	-0.261372	0.0930243	0.174319	-0.0833333	0.133337	-0.199264	0.0275869	-0.174319	-0.30947	-0.365655	-0.533346	-0.0550482	-0.266066	-0.201843	-0.225809	-0.440386	-0.247717	-0.625302	-0.445988	-0.477084	-0.271271	-0.14713
COP9 signalosome complex subunit 5	0.136675	-0.104784	0.050114	-0.0227791	0.236903	-0.451026	0.0202721	0.0298168	-0.180365	-0.757991	0.234488	0.508123	0.233272	-0.188318	-0.2746	0.327232	-0.399222	0.121682	-0.0621015	-0.445853	-0.177677	0.00455582	0.670696	0.0182233	-0.200456	-0.385328	0.409972	0.582865	-0.260987	-0.132119	0.165521	-0.244292	0.0530937	0.203196	0.482917	0.321104	0.492153	0.426941	0.715264	0.287017	0.400912	0.478262	0.428247	0.346242	-0.0821918	0.547945	0.724375	0.591324	0.561644
Membrane-associated phosphatidylinositol transfer protein 1	0.053936	0.121356	-0.026968	0.107872	0.121356	-0.148324	-0.22	-0.190076	-0.418957	0.189206	-0.0272166	-0.0810931	-0.581048	-0.282973	0.304778	0.345416	0.200512	-0.282973	-0.404368	-0.073721	0.094388	-0.121356	-0.147043	-0.20226	-0.148324	0.282973	-0.0208013	-0.167623	0.348629	0.215744	0.108866	0.202721	0.0142857	-0.229751	-0.107872	0.0543075	-0.46669	-0.54059	-0.107872	-0.310132	-0.148324	0.203186	-0.377552	0.107872	-0.500046	-0.25678	-0.431488	-0.101361	-0.216236
AP-3 complex subunit delta-1	-0.284416	-0.238542	-0.532132	0.201843	-0.642229	-0.403687	-0.272166	-0.568131	0.0873584	-0.0505759	0.12037	-0.321029	0.0372097	0.110856	-0.0967752	-0.0368668	-0.384931	0.110856	-0.430215	0.220707	0.541307	-0.0550482	-0.0850425	0.247717	0.504608	0.361739	-0.174559	-0.356416	-0.400004	-0.0183494	-0.305556	0.303455	0.131223	0.0597715	-0.385337	-0.577369	-0.0288675	-0.625302	-0.0458735	0.146795	0	-0.322584	-0.458735	-0.513783	-0.491966	-0.170119	-0.559657	-0.349434	-0.00459781
ATPase Asna1;ATPase ASNA1	-0.541307	-0.394512	-0.578006	-0.348639	-0.330289	-0.403687	0.136083	-0.0739032	0.298858	-0.390814	0.222222	-0.225723	-0.158141	0.215877	-0.248851	0.013825	-0.375186	0.0408415	-0.815408	-0.250804	0.385337	-0.0275241	0.310155	-0.0366988	-0.201843	-0.169201	0.0660495	0.275629	-0.30698	0.31194	-0.546296	0.496564	-0.165243	0.510357	-0.211018	-0.364897	0.298298	-0.174717	0.504608	0.29359	0.504608	-0.0322584	-0.201843	-0.29359	-0.248282	0.133337	0.0458735	0.14713	0.280466
Contactin-associated protein 1	-0.0545455	0.172727	-0.118182	0.336364	-0.463636	-0.5	-0.579812	-0.384448	0.0728931	-0.323463	0.183494	-0.243543	0.221219	-0.080937	0.287674	0.228313	-0.193122	0.0924995	-0.2181	0.293246	0.254545	-0.0909091	-0.32715	0.4	0.5	0.242811	-0.280484	-0.371996	-0.410177	-0.327273	-0.15597	0.268793	0.332284	0.236903	-0.345455	-0.558366	-0.114416	-0.601368	0.209091	0.127273	-0.3	-0.0867589	-0.536364	-0.454545	-0.560366	-0.255126	-0.409091	-0.428247	0.0683373
Alpha-synuclein	0.1	0.0636364	0.2	-0.0545455	0.163636	0.5	0.175292	0.183071	-0.0774489	0.724375	-0.376163	0.0347919	-0.115218	0.121406	0.0410963	-0.269409	0.313823	-0.109843	0.297409	0.159049	-0.3	0.0363636	-0.158618	-0.372727	-0.1	-0.00578122	-0.17764	-0.178935	0.497743	0.2	0.165145	-0.16401	-0.30339	-0.387245	0.00909091	0.329527	-0.305108	0.241458	-0.763636	-0.445455	-0.2	-0.251144	0.172727	0.181818	0.400912	-0.314352	-0.181818	-0.0637815	-0.350798
Protein IMPACT	-0.572727	-0.2	-0.309091	-0.3	-0.245455	-0.5	-0.175292	-0.128149	0.0364466	-0.405468	0.119271	0.114316	0.239654	0.0289061	-0.0502288	0.0593613	-0.255886	0.47406	-0.247841	0.462235	0.0181818	-0.118182	0.0148704	0.318182	0.1	-0.375779	-0.163616	-0.221314	-0.51157	-0.0636364	-0.495434	0.482917	-0.110761	0.533031	-0.372727	-0.329527	0.143019	0.0227791	0.327273	0.509091	0.2	0.00913252	-0.118182	-0.409091	-0.314352	-0.16401	0.0727273	-0.0136675	0.505696
Proteasome subunit beta type-5	-0.238542	-0.119271	-0.31194	-0.146795	-0.532132	-0.403687	0.0544331	-0.0415705	0.234488	-0.468977	0.157407	-0.100322	0.49768	0.23338	-0.184334	0.1659	-0.550598	0.157532	-0.615308	-0.215691	0.247717	0.321114	0.42021	0.0642229	0.100922	-0.262553	-0.320812	0.0285133	-0.176746	0.394512	-0.407407	0.0137934	-0.602652	0.372423	0.0642229	-0.258661	0.0866025	0.0275869	0.192669	0.15597	0.403687	-0.364059	0	-0.321114	-0.225293	-0.156326	0.0275241	0.0505759	0.18851
Elongation factor 1-beta	-0.172727	0.0363636	-0.245455	-0.118182	-0.6	-0.5	-0.175292	-0.292913	0.355354	-0.337131	0.458735	-0.0447324	0.746615	0.410466	-0.00456626	0.0456626	-0.347619	0.248592	-0.371761	-0.159049	0.318182	0.245455	0.00991363	0.290909	0.4	-0.0867182	-0.420726	-0.0282529	-0.479308	-0.0727273	-0.532132	0.127563	-0.284127	0.268793	-0.0909091	-0.526328	0.171623	-0.264238	0.145455	0.163636	0.2	-0.534252	-0.336364	-0.618182	-0.154898	-0.300684	-0.236364	-0.350798	-0.00455582
Peripheral plasma membrane protein CASK	-0.00911164	0	-0.200456	0.332575	-0.441915	-0.451026	-0.304082	-0.112387	0.0159817	-0.356164	-0.14713	-0.266516	-0.0277155	-0.0985048	0.0366134	0.350115	-0.508101	-0.170935	-0.710441	-0.112086	0.132119	0.0592257	0.308023	-0.173121	0.100228	0.0318692	-0.192101	-0.0707933	0.0900753	0.323463	0.0229891	0.0502283	-0.188241	0.255708	-0.0136675	-0.130735	-0.172015	-0.248858	0.113896	-0.209568	0	-0.0228834	-0.14123	-0.0227791	-0.525114	-0.139269	-0.159454	0.0936073	0.173516
Prefoldin subunit 2	-0.403687	-0.522958	-0.587181	0.0458735	-0.513783	-0.403687	0.0544331	-0.157044	0.202304	-0.18851	-0.203704	-0.110354	-0.0139536	0.23338	-0.474659	-0.13825	-0.726009	0.157532	-0.695348	0.0401286	0.201843	0.0183494	0.590295	-0.256892	0.100922	-0.134194	0.051896	0.0475222	-0.158141	0.440386	-0.212963	0.165521	-0.296466	0.354031	-0.0825723	-0.0739032	0.221318	0.124141	-0.0366988	0.0183494	0.403687	-0.161292	0.174319	-0.0733976	-0.160923	0.0919562	0.0183494	0.344836	0.450585
Heterogeneous nuclear ribonucleoproteins A2/B1	-0.209091	-0.354545	-0.381818	0.0181818	-0.381818	-0.4	-0.512392	-0.526328	-0.246014	-0.0227791	-0.357813	-0.0546729	-0.138262	-0.219686	-0.315072	0.232879	-0.560053	-0.612809	-0.203229	-0.318097	-0.381818	-0.754545	0.346977	-0.509091	-0.2	-0.422029	-0.280484	0.489717	-0.262698	-0.554545	-0.0275241	0.341687	0.264864	-0.309796	-0.345455	-0.224262	0.39092	-0.100228	0.290909	-0.136364	-0.3	-0.0684939	-0.236364	-0.0909091	-0.460138	-0.00911164	0.0545455	0.00911164	-0.0410024
Protein bassoon	-0.472727	-0.4	-0.490909	-0.354545	-0.418182	-0.5	-0.013484	-0.118996	0.00911164	-0.350798	-0.110096	0.0248513	0.124436	0.0982807	-0.378999	0.214614	-0.661442	-0.0982807	-0.743522	-0.328038	-0.0909091	-0.118182	0.659257	-0.372727	-0.3	-0.612809	-0.26646	0.35787	-0.138262	0.3	-0.412861	0.291573	-0.558623	0.264238	-0.0909091	-0.109842	0.26697	0.186789	0.3	0.0727273	0.4	-0.18265	0.0454545	-0.154545	-0.318907	-0.0956722	0.209091	0.291573	0.291573
Synapsin-1	-0.245455	-0.163636	-0.336364	-0.00909091	-0.372727	-0.5	-0.418004	-0.375295	0.35991	-0.223235	0.247717	-0.168989	0.0460874	0.213905	-0.0456626	-0.0502288	-0.255886	-0.167655	-0.312279	-0.218692	0.0909091	-0.427273	-0.0991363	-0.0272727	0.1	-0.0578122	-0.0373979	0.400249	-0.599136	-0.581818	-0.330289	0.528475	0.544176	0.25057	-0.381818	-0.540058	0.505335	-0.373577	0.490909	0.0727273	-0.1	-0.0593613	-0.5	-0.390909	-0.177677	0.0865606	-0.0909091	-0.214124	0.0820048
Protein lin-7 homolog C;Protein lin-7 homolog A	0.172727	0.318182	0.0909091	0.118182	-0.281818	-0.2	0.026968	-0.0549212	0.118451	-0.341687	0.46791	-0.00994053	0.649832	0.161874	0.214614	0.168952	-0.0579365	0.416248	-0.138791	0.0347919	0.472727	0.636364	-0.0991363	0.563636	0.5	0.271717	-0.238411	-0.433211	-0.11061	0.272727	-0.183494	-0.296128	-0.390073	0.168565	0.227273	-0.228838	-0.276504	-0.264238	-0.0545455	0.172727	0.2	-0.319638	-0.118182	-0.336364	-0.154898	-0.255126	-0.272727	-0.287017	-0.050114
LanC-like protein 1	-0.302765	-0.238542	-0.376163	-0.0550482	-0.522958	-0.403687	0.0544331	0.08776	0.40001	-0.358629	-0.0555556	-0.180579	0.237212	0.332567	-0.244242	0.00921669	-0.618813	0.093352	-0.810405	-0.175563	0.146795	0.220193	0.510255	-0.238542	0	-0.274222	-0.169842	0.137814	-0.0558146	0.522958	-0.324074	0.124141	-0.524891	0.542542	0.0183494	-0.129331	0.144338	0.14713	0.091747	-0.0642229	0.403687	-0.258067	0.091747	-0.146795	-0.0919562	-0.073565	0.0733976	0.25288	0.344836
Cytochrome c oxidase subunit 6A, mitochondrial;Cytochrome c oxidase subunit 6A1, mitochondrial	-0.220193	-0.220193	-0.431211	0.0825723	-0.568831	-0.403687	-0.0272166	-0.295613	0.248282	-0.0321847	0.138889	-0.0953055	0.274422	0.402581	-0.184334	-0.13825	-0.448274	0.274222	-0.590295	0.0300965	0.412861	0.256892	0.205103	0	0.403687	0.157532	-0.146252	-0.194841	-0.181397	0.357813	-0.314815	0.0873584	-0.340207	0.197706	-0.0642229	-0.244804	0	-0.225293	-0.266066	-0.0733976	0.302765	-0.428576	-0.128446	-0.330289	-0.137934	-0.211499	-0.376163	-0.0781628	0.119543
Carbonic anhydrase 2	0.0363636	0.181818	-0.1	0.209091	-0.527273	-0.5	-0.418004	-0.224262	0.287017	-0.496584	0.275241	-0.258454	0.433221	0.0924995	0.164385	0.278542	-0.352447	-0.0924995	-0.406459	-0.223662	0.218182	0.0545455	-0.0297409	0.2	0.3	0.0289061	-0.331906	0.051797	-0.345655	-0.209091	-0.220193	0.118451	0.0818671	0.296128	-0.1	-0.508021	0.0953463	-0.405468	0.390909	0.0272727	-0.1	-0.214614	-0.418182	-0.4	-0.382689	-0.150342	-0.172727	-0.287017	0.00455582
Unknown	0.094388	0.013484	0.094388	-0.13484	0.080904	-0.148324	0.5	0.543075	0.358141	-0.662223	0.272166	0.228535	0.451167	0.282973	-0.203186	0.0541828	-0.315091	0.385872	-0.404368	-0.405465	0.121356	0.6742	0.661693	0.026968	-0.148324	-0.282973	0.27735	0.328262	0.095702	0.6742	-0.0544331	-0.418957	-0.628571	0.608164	0.660716	0.359787	0.212132	0.608164	0.310132	0.13484	0.74162	0.101593	0.60678	0.26968	0.337869	0.337869	0.60678	0.608164	0.506803
Glial fibrillary acidic protein	0.0454545	0.1	0.0363636	-0.0272727	-0.245455	-0.5	-0.660716	-0.443946	-0.159454	0.223235	-0.0733976	0.313127	0.36409	0.121406	0.0867589	0.196349	-0.193122	-0.352654	-0.054525	-0.308157	-0.609091	-0.472727	0.0148704	-0.527273	0	-0.450935	-0.537595	0.362579	-0.133653	-0.618182	-0.0733976	0.214124	-0.00481571	-0.346242	-0.181818	-0.0549212	0.171623	-0.0683373	-0.154545	-0.518182	-0.4	-0.305939	-0.336364	-0.163636	-0.145786	-0.50114	-0.172727	-0.246014	-0.209568
Keratin, type II cytoskeletal 1	0.427273	0.372727	0.490909	0.272727	0.618182	0.3	-0.040452	0.114419	-0.214124	0.123007	0.183494	0.149108	-0.299568	-0.289061	0.397264	-0.00456626	0.656614	0.0982807	0.629516	0.243543	0.00909091	0	-0.530379	0.354545	0.1	0.485622	0.43475	-0.207188	0.101392	-0.327273	0.440386	-0.186789	0.635674	-0.182233	0.136364	0.219685	-0.209762	-0.173121	0.00909091	0.0363636	-0.3	0.502288	-0.0272727	0.290909	0.132119	0.223235	-0.0272727	-0.100228	-0.0911164
Fructose-bisphosphate aldolase C	-0.563636	-0.372727	-0.645455	0.0181818	-0.863636	-0.5	-0.418004	-0.508021	0.145786	-0.123007	-0.201843	-0.387681	0.156697	0.0924995	-0.21918	0.018265	-0.656614	-0.0404685	-0.530379	0.278335	0.172727	-0.318182	0.0842659	0	0.3	-0.161874	-0.514221	-0.221314	-0.465482	-0.109091	-0.477084	0.523919	-0.0577886	0.209568	-0.618182	-0.672785	0.114416	-0.355354	0.0545455	0.154545	-0.1	-0.45206	-0.418182	-0.618182	-0.560366	-0.332575	-0.363636	-0.287017	0.113896
cAMP-dependent protein kinase catalytic subunit alpha	-0.209091	-0.2	-0.254545	0	-0.409091	-0.5	-0.175292	-0.0823818	0.328019	-0.697041	0.119271	-0.0198811	0.456265	0.104062	-0.273975	0.0867589	-0.622818	0.109843	-0.267668	-0.149108	0.00909091	-0.0818182	0.396545	0.127273	0.1	-0.375779	-0.0373979	0.339035	-0.557657	-0.236364	-0.238542	0.118451	0.0818671	0.50114	-0.0272727	-0.302067	0.543474	0.182233	0.627273	0.345455	0.2	-0.018265	0.0636364	-0.218182	-0.14123	0.255126	0.390909	0.177677	0.46925
Aspartate aminotransferase, cytoplasmic	-0.0818182	0.0272727	0.0363636	0.109091	-0.0636364	-0.5	-0.418004	-0.0411909	-0.0865606	-0.651482	-0.0275241	0.154078	0.207393	-0.289061	0.0273975	0.342469	-0.342791	0.080937	-0.0346977	0.129227	-0.290909	-0.263636	0.183402	0.145455	0	-0.387341	-0.0186989	0.127138	-0.373308	-0.381818	0.0275241	0.145786	0.255233	0.387245	-0.0727273	-0.0869586	0.2479	0.145786	0.609091	0.281818	-0.1	0.347036	0.0363636	0	-0.35991	0.132119	0.390909	0.186789	0.514808
Aspartate aminotransferase, mitochondrial	-0.109091	-0.0181818	-0.136364	0.227273	-0.227273	-0.2	-0.377552	-0.379872	0.218679	-0.0318907	0.220193	-0.149108	0.0829572	0.0693746	0.105024	-0.21918	0.0434524	0.196561	0.252798	0.412532	0.236364	-0.272727	-0.500638	0.454545	0.5	0.335311	0.0607716	-0.221314	-0.608353	-0.654545	-0.128446	0.318907	0.751251	0.123007	-0.418182	-0.517175	0.209762	-0.437359	0.154545	0.272727	-0.3	-0.0136988	-0.418182	-0.409091	-0.10934	0.0592257	-0.281818	-0.41458	0.0592257
Tubulin alpha-1B chain	-0.14123	0.00455582	-0.300684	-0.0273349	-0.546698	0	-0.0810885	-0.332572	0.543379	0.0296804	0.432194	-0.538013	0.254059	0.370842	0.0617851	-0.237987	0.0241953	-0.0811216	-0.0894262	-0.122049	0.61048	0.0273349	-0.479424	0.41458	0.400912	0.396916	-0.257697	-0.0566347	-0.494259	-0.337131	-0.478172	0.285388	0.318562	0.0479452	-0.378133	-0.834871	0.181571	-0.664384	0.154898	0.209568	-0.100228	-0.528606	-0.651482	-0.71982	-0.0319635	-0.0913242	-0.492029	-0.680365	-0.43379
Glucose-6-phosphate isomerase	-0.618182	-0.345455	-0.481818	-0.0454545	-0.572727	-0.5	-0.579812	-0.503444	-0.16401	0.0820048	-0.403687	-0.0795243	0.0276524	-0.0867182	-0.123289	0.0273975	-0.458664	0.0578122	-0.223057	0.626254	-0.245455	-0.581818	-0.0446113	-0.1	0.2	-0.364217	-0.504871	-0.339035	-0.410177	-0.318182	-0.348639	0.633259	0.0385257	0.100228	-0.736364	-0.430216	0.0286039	-0.16401	-0.109091	0.109091	-0.3	-0.237445	-0.327273	-0.463636	-0.546698	-0.464694	-0.290909	-0.223235	0.241458
NADP-dependent malic enzyme;Malic enzyme	-0.568831	-0.330289	-0.550482	-0.568831	-0.522958	-0.403687	0.136083	-0.184758	0.271271	-0.206901	0.268519	-0.065209	0.353492	0.420084	-0.281109	-0.00460834	-0.414166	0.105021	-0.690345	-0.310997	0.247717	0.091747	0.310155	-0.0642229	-0.100922	-0.41425	-0.377426	0.21385	-0.325585	0.275241	-0.759259	0.395412	-0.612372	0.285064	-0.201843	-0.420324	0.259808	-0.0643693	0.201843	0.220193	0.504608	-0.506918	-0.220193	-0.541307	-0.142532	-0.25288	-0.0733976	-0.0827606	0.0413803
Neuromodulin	-0.109091	-0.190909	0.0363636	-0.181818	0.2	-0.5	-0.175292	0	-0.0820048	0.0182233	-0.110096	0.760451	0.230437	0.248592	-0.228313	-0.0867589	-0.260714	0.231249	-0.0842659	-0.0894648	-0.709091	-0.245455	0.480811	-0.590909	-0.2	-0.66484	0.130893	0.489717	-0.0829572	-0.154545	0.0366988	0.0820048	-0.178181	0.132119	0.172727	0.540058	0.409989	0.66515	-0.118182	-0.309091	0.2	0.159819	0.4	0.318182	0.30524	-0.0227791	0.427273	0.514808	0.537587
Superoxide dismutase [Cu-Zn]	-0.5	-0.145455	-0.227273	-0.345455	-0.0909091	-0.4	0.053936	0.114419	0.482917	-0.268793	0.366988	0.129227	0.216611	0.456716	0.00913252	-0.283108	-0.0193122	0.624371	-0.34202	0.308157	0.154545	0.1	-0.104093	0.236364	0.1	-0.196561	0.121543	-0.0282529	-0.465482	0.0727273	-0.550482	0.487473	-0.0433414	0.769934	-0.227273	-0.228838	0.276504	0.0865606	0.218182	0.327273	0.4	0.00913252	-0.0818182	-0.336364	0.182233	-0.0318907	0.0727273	0.050114	0.523919
Malate dehydrogenase, mitochondrial	-0.427273	-0.272727	-0.545455	0.0545455	-0.627273	-0.5	-0.3371	-0.503444	0.519364	0.0227791	0.284416	-0.268394	0.129045	0.485622	-0.0730601	-0.356168	-0.270371	0.213905	-0.411416	0.208751	0.427273	-0.209091	-0.277582	0.163636	0.5	0.242811	-0.0841452	-0.0800499	-0.672875	-0.327273	-0.513783	0.596812	0.40452	0.341687	-0.545455	-0.695669	0.324177	-0.542143	0.0363636	0.1	0	-0.351602	-0.572727	-0.645455	-0.123007	-0.123007	-0.490909	-0.400912	0.104784
Tubulin alpha chain	-0.530379	-0.381675	-0.664213	-0.0346977	-0.867443	-0.272625	-0.404368	-0.811031	0.0546493	0.332864	-0.08004	-0.344175	0.233701	0.192285	-0.221588	-0.224078	-0.389609	0	-0.0891892	0.409216	0.292452	-0.391588	-0.278378	0.178445	0.54525	0.0945662	-0.596442	-0.408229	-0.598073	-0.426286	-0.535268	0.511716	0.120785	-0.245922	-0.768306	-0.8285	0.0883788	-0.583754	-0.282539	0.188359	-0.272625	-0.729497	-0.614645	-0.847616	-0.424774	-0.464519	-0.698911	-0.683117	-0.273247
Neurofilament light polypeptide	-0.0363636	0.245455	0.127273	0.163636	-0.136364	0	-0.323616	-0.0640747	-0.287017	-0.318907	-0.128446	-0.243543	0.101392	-0.526091	0.296807	0.383566	0.0289683	0.0346873	0.267668	0.536789	0.0181818	-0.0818182	-0.337063	0.554545	0.2	0.0231249	-0.35528	-0.583893	-0.133653	-0.218182	0.0183494	0.0546698	0.13484	0.0592257	-0.290909	-0.347834	-0.352781	-0.259682	0.245455	0.409091	-0.4	0.0867589	-0.218182	-0.254545	-0.569478	-0.214124	-0.1	-0.323463	0
Guanine nucleotide-binding protein G(i) subunit alpha-2	-0.3	-0.354545	-0.254545	0.0363636	0.0272727	-0.5	-0.094388	-0.118996	0.182233	-0.391801	0.165145	0.337978	0.0460874	0.14453	-0.273975	-0.251144	-0.304167	0.560778	-0.054525	0.337978	0.0181818	-0.181818	0.208186	0.181818	0.2	-0.109843	0.52357	0.131847	-0.603744	-0.254545	-0.091747	0.259682	0.443046	0.537587	-0.0727273	0.0137303	0.533939	0.236903	0.354545	0.381818	0.3	0.374433	0.209091	0.0181818	0.0774489	0.432803	0.336364	0.369021	0.792713
Phosphoglycerate kinase 1;Phosphoglycerate kinase	-0.572727	-0.427273	-0.718182	-0.136364	-0.863636	-0.5	-0.3371	-0.718552	0.118451	0.0865606	0.0275241	-0.223662	0.299568	0.28328	-0.29224	-0.118723	-0.560053	0.0462497	-0.421329	0.159049	0.281818	-0.281818	0.0148704	0.0454545	0.4	-0.0867182	-0.52357	-0.174226	-0.585309	-0.218182	-0.614705	0.514808	-0.0963143	-0.0318907	-0.6	-0.718552	0.200227	-0.451026	-0.1	0.163636	0	-0.657541	-0.509091	-0.763636	-0.432803	-0.396356	-0.518182	-0.44647	-0.0728931
Ferritin heavy chain;Ferritin heavy chain, N-terminally processed	-0.0842339	0.0315877	-0.0210585	-0.242172	-0.200055	-0.231643	0.124939	0.30215	0.353534	-0.0949792	0.0106263	0.0748363	0.341626	0.448625	-0.0423097	0.0264436	-0.257228	-0.00669589	-0.631517	-0.425991	-0.178997	0.305348	0.401874	-0.484345	-0.231643	-0.441929	-0.270718	0.327229	0.245544	0.515932	-0.255031	-0.0105532	-0.747403	0.348257	0.221114	0.169628	0.0441726	0.337704	-0.126351	-0.389582	0.347465	-0.301457	0.147409	0.0210585	0.232171	-0.274384	0.126351	0.232171	0.100256
Unknown	0.0892227	0.163575	-0.00991363	0.0198273	-0.396545	-0.272625	-0.00735215	-0.0898373	0.0770059	-0.464519	0.305153	0.0216803	0.746335	0.104023	-0.0049795	0.253955	-0.339591	0.230111	-0.17027	-0.157182	0.257754	0.460984	0.2	0.366804	0.32715	-0.0693485	-0.354297	-0.156616	-0.178417	0.168532	-0.210105	-0.293119	-0.483141	0.124203	0.228014	-0.222098	-0.0519875	-0.0447131	0.118964	0.203229	0.2181	-0.368483	0	-0.312279	-0.201209	-0.186305	-0.0297409	-0.14656	0.00745218
Diphosphoinositol polyphosphate phosphohydrolase 3-beta;Diphosphoinositol polyphosphate phosphohydrolase 3-alpha	-0.595465	-0.479841	-0.543434	-0.624371	-0.265936	-0.19078	0.282973	-0.16881	0.139066	0.307103	0.070014	0.139073	0.0556862	0.511029	-0.380403	-0.293288	-0.211852	0.161765	-0.520114	-0.151717	0.0751558	-0.0115624	0.286851	-0.358435	-0.19078	-0.363971	-0.181342	0.185659	-0.105511	0.364217	-0.618457	0.396916	-0.615557	0.043458	-0.202343	-0.0844051	0.206155	0.115888	-0.265936	-0.0173436	0.508747	-0.46171	-0.0404685	-0.306404	0.150654	-0.266542	-0.138749	0.0492524	0.0115888
Unknown	-0.174319	-0.15597	-0.339464	0.100922	-0.495434	-0.403687	-0.0272166	-0.110855	0.174717	-0.229891	0.00925926	-0.135434	0.1907	0.221711	-0.142859	0.0691252	-0.511617	0.145863	-0.70035	-0.0551768	0.284416	0.266066	0.36018	-0.091747	0.201843	0.0058345	-0.160406	-0.118805	-0.0186049	0.495434	-0.212963	0.0321847	-0.447129	0.303455	0.0275241	-0.129331	-0.0673575	-0.101152	-0.091747	-0.091747	0.302765	-0.262676	-0.0183494	-0.165145	-0.248282	-0.165521	-0.183494	0.096554	0.211499
Thioredoxin	-0.1	-0.0636364	-0.336364	0.445455	-0.636364	-0.3	-0.283164	-0.265452	0.296128	-0.264238	0	-0.526848	0.0414786	0.0462497	0.0228313	0.018265	-0.415212	0.0346873	-0.45107	0.228632	0.509091	0.0727273	-0.0743522	0.263636	0.5	0.410466	-0.126218	-0.35787	-0.258089	0.0818182	-0.110096	0.145786	0.20226	0.314352	-0.263636	-0.526328	-0.0858116	-0.514808	0.0727273	0.0727273	-0.1	-0.187217	-0.336364	-0.354545	-0.428247	-0.0455582	-0.4	-0.236903	0.0956722
Glutathione S-transferase Mu 1	-0.327273	-0.281818	-0.536364	0.3	-0.881818	-0.5	-0.498908	-0.530905	0.259682	-0.0182233	-0.201843	-0.37277	0.216611	0.208124	-0.178084	-0.0913252	-0.661442	-0.0404685	-0.470898	0.248513	0.181818	-0.245455	0.0495682	-0.0727273	0.5	0.0520309	-0.416051	-0.216606	-0.410177	-0.163636	-0.275241	0.350798	0.0914986	0.154898	-0.490909	-0.576673	0.114416	-0.378133	-0.145455	-0.0909091	-0.2	-0.474891	-0.381818	-0.509091	-0.410024	-0.291573	-0.454545	-0.291573	0.0865606
4F2 cell-surface antigen heavy chain	-0.00909091	-0.118182	-0.0181818	0.145455	0.181818	-0.5	0.06742	0.32495	0.30524	-0.715264	0.183494	0.258454	-0.0368699	0.115624	-0.132421	0.0273975	-0.342791	0.364217	-0.485768	-0.134197	0.00909091	0.163636	0.520466	-0.0636364	-0.1	-0.14453	0.640439	0.400249	-0.161306	0.254545	0.110096	-0.00911164	0.130024	0.797269	0.363636	0.320374	0.39092	0.387245	0.545455	0.1	0.5	0.589047	0.409091	0.390909	0.113896	0.55581	0.581818	0.715264	0.865606
Activated RNA polymerase II transcriptional coactivator p15	-0.609688	-0.530379	-0.574991	-0.34202	-0.446113	-0.272625	0.169099	0.0424232	0.191273	-0.14656	-0.305153	-0.140922	-0.0427195	0.217502	-0.458114	-0.0672233	-0.6239	0.0126088	-0.743243	-0.0514907	-0.0198273	-0.0644386	0.602703	-0.411416	-0.272625	-0.520114	-0.183521	0.179724	-0.0402066	0.525422	-0.425213	0.337832	-0.593423	0.394966	-0.193316	-0.0823509	0.20795	0.300571	0.054525	0.0594818	0.4362	-0.231547	0.168532	-0.128877	-0.119235	-0.0695537	0.163575	0.350252	0.355221
Calcium/calmodulin-dependent protein kinase type II subunit alpha	-0.109091	0.1	-0.236364	0	-0.518182	-0.4	-0.431488	-0.384448	0.400912	0.0227791	0.339464	-0.337978	0.170523	0.352654	0.214614	0.0228313	-0.0724207	-0.28328	-0.465941	-0.337978	0.236364	-0.172727	-0.332107	-0.0545455	0.2	0.132968	-0.388003	0.183644	-0.331829	-0.354545	-0.422036	0.455582	0.216707	0.0820048	-0.372727	-0.645324	0.133485	-0.669706	0.145455	-0.218182	-0.2	-0.410963	-0.763636	-0.563636	-0.214124	-0.332575	-0.509091	-0.551254	-0.341687
T-complex protein 1 subunit alpha	-0.145455	0.0818182	0.1	0.0909091	-0.0818182	-0.5	-0.660716	-0.0320374	-0.0318907	-0.0911164	-0.330289	0.17893	0.0506961	-0.080937	0.191783	0.18265	-0.188294	-0.104062	-0.138791	0.233603	-0.7	-0.509091	-0.0148704	-0.4	-0.1	-0.526091	-0.275809	0.131847	-0.106001	-0.418182	0.0275241	0.396356	0.173366	0.282461	-0.309091	0.0411909	0.0953463	0.168565	0.0818182	-0.3	-0.4	0.173518	-0.118182	0.0363636	-0.191344	-0.30524	0.118182	0.0774489	0.350798
ATP-dependent 6-phosphofructokinase, liver type	-0.209091	-0.172727	-0.409091	0.3	-0.836364	-0.5	-0.418004	-0.402755	0.277905	-0.218679	-0.110096	-0.298216	0.424004	0.196561	-0.159819	0.00456626	-0.690411	0.0346873	-0.4362	0.149108	0.181818	-0.0545455	0.153661	0.0272727	0.5	-0.0115624	-0.416051	-0.183644	-0.382525	-0.0818182	-0.238542	0.159454	-0.0529728	0.227791	-0.290909	-0.498868	0.114416	-0.246014	-0.0454545	-0.0272727	-0.1	-0.456626	-0.245455	-0.454545	-0.364466	-0.241458	-0.3	-0.214124	0.14123
Calbindin	-0.0454545	0.0818182	-0.118182	0.00909091	-0.363636	-0.3	0.040452	0.196801	0.724375	-0.182233	0.29359	-0.228632	0.271915	0.61859	0.0867589	-0.150687	-0.188294	0.080937	-0.738566	-0.357859	0.272727	0.372727	0.0842659	-0.181818	0.1	0.0462497	-0.0747958	0.226023	-0.0138262	0.381818	-0.321114	0.123007	-0.279311	0.578589	0.0909091	-0.183071	0.114416	-0.0956722	0.00909091	-0.309091	0.3	-0.29224	-0.163636	-0.190909	0.227791	-0.118451	-0.136364	0	0.0865606
Cytochrome c oxidase subunit 5A, mitochondrial	-0.254545	-0.236364	-0.372727	0.0181818	-0.463636	-0.5	0.06742	-0.0183071	0.332575	-0.41458	0.119271	-0.0198811	0.318003	0.346873	-0.246578	-0.0273975	-0.59385	0.346873	-0.723695	-0.0546729	0.290909	0.327273	0.480811	-0.0272727	0.2	-0.109843	-0.00934947	0.00470882	-0.179741	0.5	-0.29359	0.0455582	-0.443046	0.542143	0.1	-0.0961121	0.143019	0.0911164	0.0636364	0.0545455	0.5	-0.191783	0.127273	-0.154545	-0.100228	-0.00455582	0.0272727	0.255126	0.455582
Contactin-1	-0.563636	-0.563636	-0.763636	0.0909091	-0.809091	-0.5	-0.256196	-0.508021	0.419135	0.050114	-0.110096	-0.308157	0.0414786	0.422029	-0.397264	-0.365301	-0.66627	0.121406	-0.594818	0.233603	0.309091	-0.272727	0.153661	-0.136364	0.4	0.0404685	-0.130893	-0.051797	-0.534613	-0.0545455	-0.440386	0.523919	0.130024	0.300684	-0.527273	-0.544635	0.352781	-0.273349	-0.109091	0.0272727	0.1	-0.420096	-0.290909	-0.5	-0.1959	-0.0820048	-0.363636	-0.118451	0.255126
Neural cell adhesion molecule 1	-0.227273	-0.145455	-0.354545	-0.0636364	-0.272727	-0.5	-0.013484	-0.164764	0.482917	-0.0637815	0.458735	-0.0149108	0.0414786	0.583903	-0.0136988	-0.232879	-0.140013	0.271717	-0.723695	-0.198811	0.427273	0.172727	0.0198273	-0.0727273	0.2	0.208124	0.16829	0.155391	-0.262698	0.218182	-0.403687	0.350798	-0.0192629	0.437359	-0.0636364	-0.224262	0.200227	-0.323463	0.00909091	-0.136364	0.4	-0.155253	-0.3	-0.263636	0.0728931	-0.0410024	-0.3	-0.0273349	0.186789
60S ribosomal protein L27a	-0.412861	-0.183494	-0.495434	-0.201843	-0.770675	-0.403687	-0.272166	-0.503466	0.243684	0.225293	0.101852	-0.200643	0.404656	0.460926	-0.0875585	-0.105992	-0.350823	-0.0175035	-0.505253	-0.0401286	0.192669	-0.0733976	-0.0750375	-0.119271	0.302765	-0.110856	-0.655777	-0.114053	-0.311631	-0.0366988	-0.62037	0.418401	-0.359647	-0.0275869	-0.44956	-0.586607	0.03849	-0.409205	-0.29359	-0.13762	0	-0.77881	-0.532132	-0.706452	-0.225293	-0.606911	-0.587181	-0.501161	-0.262075
Malate dehydrogenase, cytoplasmic	-0.0545455	0.136364	0.109091	-0.218182	0.0727273	-0.4	-0.026968	-0.0274606	-0.273349	-0.569478	0.357813	0.467205	0.566874	-0.132968	0.0547951	0.356168	-0.115873	0.497185	0.0446113	0.0994053	-0.0272727	0.263636	0.178445	0.454545	0.1	-0.323748	-0.102844	-0.150682	-0.267307	0.0181818	-0.183494	-0.123007	-0.361178	0.209568	0.209091	0.0411909	-0.00953463	0.173121	0.327273	0.454545	0.3	0.0913252	0.145455	-0.127273	-0.246014	-0.0956722	0.254545	0.0820048	0.350798
Lamin-B1	-0.297755	-0.251231	-0.376846	-0.200054	-0.339627	-0.358236	0.172516	0.0117112	0.398689	-0.0256467	0.15025	0.00508723	0.139157	0.556223	-0.20798	-0.189285	-0.343446	0.198228	-0.781313	-0.246731	0.218664	0.260536	0.357679	-0.316365	0	-0.121304	-0.0287085	0.180736	-0.0141516	0.539681	-0.394405	0.186521	-0.517549	0.382369	0.0465242	-0.0257646	0.136626	0.0536249	-0.158182	-0.204707	0.511766	-0.308465	0.00930484	-0.144225	0.132896	-0.135228	-0.111658	0.179527	0.202842
Microtubule-associated protein 1B;MAP1B heavy chain;MAP1 light chain LC1	-0.345455	0	-0.127273	-0.336364	-0.372727	-0.3	-0.040452	0.228838	0.291573	-0.560366	0.0091747	-0.149108	0.451656	0.0982807	-0.0273975	0.246578	-0.381416	0.0231249	-0.45107	-0.124257	-0.118182	0.0909091	0.262711	0.0181818	-0.2	-0.624371	-0.458124	0.150682	-0.175132	0.172727	-0.458735	0.218679	-0.510466	0.564922	-0.109091	-0.288336	0.143019	0.227791	0.454545	0.236364	0.2	-0.205482	-0.0181818	-0.309091	-0.173121	-0.200456	0.290909	0.0546698	0.241458
Glutamine synthetase	-0.263636	-0.2	-0.363636	0	-0.418182	-0.5	-0.498908	-0.668208	0.177677	0	0.302765	0.0198811	0.248872	0.231249	-0.0867589	-0.173518	-0.19795	0.0520309	0.0396545	0.0646135	0.109091	-0.472727	-0.272625	0.181818	0.4	0.0404685	-0.121543	0.131847	-0.788094	-0.827273	-0.357813	0.487473	0.611596	-0.0273349	-0.481818	-0.604133	0.476731	-0.44647	0.218182	0.181818	-0.2	-0.232879	-0.545455	-0.563636	-0.177677	-0.0546698	-0.290909	-0.437359	-0.00455582
BDNF/NT-3 growth factors receptor	-0.0550482	-0.0825723	-0.275241	0.183494	-0.29359	-0.403687	0.0544331	-0.0646653	0.418401	-0.505759	0.435185	-0.180579	0.106978	0.262553	-0.0553001	-0.0322584	-0.302098	0.285891	-0.575288	-0.145466	0.614705	0.330289	0.150075	0.29359	0.302765	0.338401	0.287787	0.0285133	-0.311631	0.256892	-0.194444	0.0551737	0.097202	0.528748	0.110096	-0.272518	0.173205	-0.29426	0.348639	0.192669	0.403687	0.0368668	-0.119271	-0.174319	-0.124141	0.266673	-0.0733976	0.0781628	0.317249
Galectin-1	-0.357813	-0.0183494	-0.321114	-0.458735	-0.302765	-0.403687	-0.108866	-0.166282	0.33564	-0.193108	0.481481	-0.210675	0.065117	0.326732	0.124425	0.129034	-0.0146176	-0.186704	-0.675338	-0.506624	0.256892	-0.0825723	-0.12006	-0.0458735	-0.201843	-0.169201	-0.287787	0.370673	-0.297678	-0.0550482	-0.666667	0.583922	-0.111782	0.280466	-0.29359	-0.549655	0.202073	-0.473574	0.458735	0.0550482	0.201843	-0.258067	-0.633054	-0.522958	-0.211499	-0.234488	-0.220193	-0.312651	-0.18851
Protein kinase C epsilon type	-0.245455	-0.127273	-0.3	-0.0363636	-0.518182	-0.5	-0.094388	-0.0274606	0.318907	-0.200456	0	-0.0497027	0.331829	0.393123	-0.114156	0.0273975	-0.521429	0.132968	-0.77822	-0.134197	0.0636364	0.209091	0.376718	-0.281818	0.1	-0.248592	-0.289834	0.051797	-0.0322611	0.436364	-0.330289	0.145786	-0.558623	0.423691	-0.00909091	-0.105266	0.0381385	0.050114	-0.109091	-0.227273	0.3	-0.347036	-0.0272727	-0.2	-0.104784	-0.296128	-0.109091	0.113896	0.25057
L-lactate dehydrogenase B chain;L-lactate dehydrogenase	-0.263636	-0.409091	-0.518182	0.181818	-0.727273	-0.4	-0.188776	-0.402755	0.291573	-0.44647	-0.0275241	-0.228632	0.424004	0.121406	-0.474891	-0.0867589	-0.806284	0.0693746	-0.198273	0.0198811	0.254545	-0.136364	0.371761	0.190909	0.4	-0.0982807	-0.116868	0.0941763	-0.645223	-0.263636	-0.229367	0.0774489	0.163734	0.223235	-0.190909	-0.503444	0.505335	-0.0318907	0.336364	0.363636	0.1	-0.296807	-0.0181818	-0.390909	-0.246014	0.227791	0.0818182	-0.0136675	0.291573
AP-2 complex subunit alpha-1	-0.281818	-0.2	-0.4	0.0363636	-0.627273	-0.3	-0.040452	-0.0411909	0.341687	-0.619592	0	-0.452294	0.248872	0.0289061	-0.21918	0.159819	-0.632474	-0.0462497	-0.54525	-0.109346	0.336364	0.0909091	0.332107	0.181818	0.1	-0.14453	-0.224387	0.0423793	-0.318003	0.181818	-0.321114	0.132119	-0.163734	0.478361	-0.136364	-0.494291	0.200227	-0.100228	0.5	0.336364	0.2	-0.200915	-0.0909091	-0.345455	-0.369021	0.100228	0.1	0.0227791	0.227791
Triosephosphate isomerase	-0.5	-0.118182	-0.454545	-0.490909	-0.418182	-0.5	-0.256196	-0.43937	0.050114	0.0136675	0.348639	-0.119286	0.0553048	0.23703	0.0867589	0.168952	-0.0772487	-0.14453	-0.644386	-0.273365	0.190909	-0.227273	-0.153661	-0.0727273	-0.1	-0.208124	-0.486172	0.127138	-0.322611	-0.1	-0.724801	0.687929	-0.216707	0.050114	-0.481818	-0.590403	0.0572078	-0.578589	0.209091	0.0454545	0.1	-0.392698	-0.727273	-0.645455	-0.432803	-0.492029	-0.445455	-0.441915	-0.246014
Fatty acid synthase;[Acyl-carrier-protein] S-acetyltransferase;[Acyl-carrier-protein] S-malonyltransferase;3-oxoacyl-[acyl-carrier-protein] synthase;3-oxoacyl-[acyl-carrier-protein] reductase;3-hydroxyacyl-[acyl-carrier-protein] dehydratase;Enoyl-[acyl-carrier-protein] reductase;Oleoyl-[acyl-carrier-protein] hydrolase	-0.354545	-0.336364	-0.445455	-0.1	-0.563636	-0.5	0.06742	0.0274606	0.605924	-0.44647	0.110096	-0.0894648	0.414786	0.520309	-0.369867	-0.168952	-0.690411	0.231249	-0.723695	-0.218692	0.181818	0.181818	0.530379	-0.154545	0.1	-0.312186	-0.0420726	0.315491	-0.345655	0.3	-0.422036	0.168565	-0.341916	0.656038	0.0181818	-0.215108	0.457662	0.227791	0.227273	0.0636364	0.5	-0.283108	0.118182	-0.236364	0.0911164	0.0956722	0.190909	0.268793	0.46925
Glutathione S-transferase P 1;Glutathione S-transferase P 2	-0.527273	-0.3	-0.554545	0.0818182	-0.836364	-0.5	-0.498908	-0.503444	0.136675	-0.0956722	-0.220193	-0.333008	0.235046	0.080937	-0.14612	-0.00913252	-0.598678	0.0520309	-0.386632	0.442354	0.1	-0.327273	-0.0247841	0.0727273	0.4	-0.150312	-0.537595	-0.334326	-0.497743	-0.209091	-0.431211	0.505696	0.00963143	0.223235	-0.645455	-0.659054	0.076277	-0.328019	-0.0181818	0.154545	-0.2	-0.438361	-0.409091	-0.627273	-0.528475	-0.387245	-0.381818	-0.337131	0.150342
Neurofilament heavy polypeptide	0.3	0.345455	0.409091	0.136364	0.154545	0.5	0.094388	0.201378	-0.323463	-0.159454	-0.13762	-0.129227	0.221219	-0.514528	0.191783	0.269409	0.226918	-0.00578122	0.698911	0.308157	-0.0181818	0.209091	-0.228014	0.554545	0.1	0.080937	-0.215038	-0.47559	0.156697	-0.0727273	0.275241	-0.464694	-0.0529728	-0.25057	0.127273	-0.00915353	-0.37185	0.0820048	0.0545455	0.363636	-0.3	0.0410963	0.172727	0.0272727	-0.14123	-0.0136675	0.127273	-0.1959	-0.227791
Thioredoxin-dependent peroxide reductase, mitochondrial	-0.1	-0.0181818	-0.227273	0.0363636	-0.454545	0.5	0.256196	-0.0640747	0.542143	0.113896	0.201843	-0.765421	0.115218	0.219686	-0.00913252	-0.369867	0.135185	-0.0289061	0.193316	0.149108	0.745455	0.218182	-0.520466	0.609091	0.4	0.560778	-0.16829	-0.353161	-0.281133	-0.0636364	-0.321114	0.0410024	0.240786	0.0136675	-0.318182	-0.755167	-0.00953463	-0.496584	0.00909091	0.390909	-0.1	-0.506855	-0.381818	-0.6	0.104784	0.0592257	-0.409091	-0.619592	-0.487473
Microtubule-associated protein 2	0.445455	0.345455	0.636364	-0.109091	0.7	0.5	0.3371	0.640747	-0.123007	0	-0.091747	0.273365	-0.0460874	-0.184999	0.155253	0.118723	0.434524	-0.161874	0.456027	-0.308157	-0.463636	0.190909	0.0941795	-0.190909	-0.5	-0.242811	0.210363	0.324908	0.525396	0.118182	0.422036	-0.473805	-0.163734	-0.113896	0.527273	0.636171	-0.076277	0.592257	0.0545455	-0.172727	0	0.360734	0.5	0.6	0.478361	0.218679	0.563636	0.35991	-0.0728931
Glutathione S-transferase A4	-0.29359	-0.128446	-0.366988	-0.275241	-0.385337	-0.403687	0.0544331	-0.193996	-0.00919562	-0.349434	0.277778	-0.0601929	0.237212	0.105021	-0.101384	0.262676	-0.345951	0.093352	-0.635318	-0.250804	0.348639	0.220193	0.28014	0.110096	0	-0.145863	-0.273634	-0.0142566	-0.15349	0.366988	-0.462963	0.160923	-0.529751	0.179315	-0.0275241	-0.295613	-0.0288675	-0.234488	0.229367	0.211018	0.403687	-0.271892	-0.201843	-0.357813	-0.404607	-0.206901	-0.13762	-0.0597715	0.0367825
Leukotriene A-4 hydrolase	-0.391801	-0.191344	-0.44647	-0.214124	-0.642371	-0.451026	-0.222993	-0.323398	-0.00228311	-0.365297	0.00919562	-0.231644	0.30487	-0.0115888	-0.160183	0.322655	-0.56133	-0.159346	-0.556429	-0.181828	0.123007	-0.104784	0.273247	0.00911164	0	-0.36215	-0.557562	0.0377564	-0.293322	0.0410024	-0.48277	0.30137	-0.386136	0.127854	-0.287017	-0.511473	0.0860073	-0.230594	0.323463	0.209568	0.100228	-0.389017	-0.314352	-0.496584	-0.56621	-0.294521	-0.113896	-0.180365	-0.00913242
Glutamate dehydrogenase 1, mitochondrial	0	0.381818	0.1	-0.0636364	-0.209091	-0.5	-0.418004	-0.251722	0.277905	-0.113896	0.633054	0.114316	0.543831	0.369998	0.461192	0.0593613	0.212434	0.28328	-0.148704	0	0.154545	0.118182	-0.525422	0.336364	0.4	0.104062	-0.317882	-0.122429	-0.405569	-0.372727	-0.412861	0.296128	0.0963143	0.236903	-0.181818	-0.43937	-0.0190693	-0.496584	0.0636364	-0.0363636	-0.1	-0.269409	-0.609091	-0.545455	-0.0820048	-0.460138	-0.427273	-0.55581	-0.10934
Myristoylated alanine-rich C-kinase substrate	0.581818	0.427273	0.690909	0.0363636	0.745455	0.3	0.20226	0.384448	-0.337131	-0.218679	0.183494	0.492056	0.161306	-0.329529	0.200915	0.246578	0.429696	0.080937	0.684041	-0.198811	-0.309091	0.245455	0.0247841	0.209091	-0.2	-0.0578122	0.327231	0.164809	0.25348	-0.136364	0.495434	-0.605924	0.0577886	-0.209568	0.618182	0.576673	-0.0572078	0.423691	0.2	0.0818182	0	0.474891	0.454545	0.527273	0.287017	0.309796	0.527273	0.264238	0.0182233
Peptidyl-prolyl cis-trans isomerase FKBP1A;Peptidyl-prolyl cis-trans isomerase	-0.290909	-0.263636	-0.536364	0.245455	-0.854545	-0.4	-0.431488	-0.567519	0.30524	0.241458	-0.13762	-0.37774	0.165914	0.358435	-0.14612	-0.210048	-0.511773	-0.0924995	-0.475854	0.149108	0.236364	-0.209091	-0.0594818	-0.172727	0.5	0.167655	-0.430076	-0.193061	-0.318003	-0.127273	-0.31194	0.35991	0.0529728	0.00455582	-0.490909	-0.562942	0.0667424	-0.473805	-0.354545	-0.254545	-0.2	-0.607312	-0.472727	-0.536364	-0.273349	-0.382689	-0.627273	-0.400912	-0.118451
Microtubule-associated protein 4	-0.138749	-0.115624	-0.138749	-0.156093	-0.173436	-0.19078	0.180074	0.148437	-0.136168	-0.225982	-0.169201	0.0948228	0.161197	0	-0.182942	0.24973	-0.405282	0.0661765	-0.520114	-0.151717	-0.0578122	0.289061	0.573702	-0.248592	-0.19078	-0.363971	-0.21107	-0.011978	0.278431	0.66484	-0.105021	-0.14486	-0.808493	0.150654	0.225467	0.227021	-0.163712	0.301309	-0.080937	-0.0693746	0.38156	-0.130673	0.300623	0.104062	-0.179626	-0.179626	0.150312	0.338972	0.205701
Protein disulfide-isomerase A3	-0.336364	-0.172727	-0.390909	0.145455	-0.745455	-0.4	-0.26968	-0.0915353	0.341687	-0.241458	-0.266066	-0.407562	0.216611	0.179218	-0.10959	0.0502288	-0.637302	-0.0289061	-0.679084	0.144138	0.0909091	0	0.23297	-0.154545	0.2	-0.184999	-0.439425	-0.155391	-0.129045	0.263636	-0.29359	0.259682	-0.308206	0.451026	-0.3	-0.384448	-0.00953463	-0.0911164	-0.0181818	-0.0909091	0	-0.365301	-0.154545	-0.336364	-0.332575	-0.291573	-0.181818	-0.0410024	0.218679
Septin-4	0.17214	0.17214	0.0325669	0.348932	-0.209359	-0.358236	-0.0759072	0.281068	0.53858	-0.634172	0.215984	-0.264536	0.113213	0.183435	0.135538	0.135538	-0.301441	0.0325449	-0.63672	-0.295059	0.274493	0.334974	0.213085	0.0232621	0.102353	0.15089	0.196174	0.207244	-0.0259446	0.297755	0.0375624	-0.0652824	0.056684	0.699455	0.251231	-0.0819782	0.10247	-0.07694	0.42337	-0.116311	0.204707	0.177601	-0.00465242	0.0837436	-0.0442988	0.240146	0.144225	0.233152	0.356722
Beta-soluble NSF attachment protein	0.163636	0.0727273	0.109091	0.181818	-0.227273	-0.5	-0.418004	-0.16934	0.0637815	0.104784	-0.110096	0.447324	0.557657	0.341092	-0.0410963	-0.00913252	-0.366931	0.0520309	-0.138791	-0.154078	-0.527273	-0.0545455	0.292452	-0.518182	0.2	-0.364217	-0.271135	0.24015	-0.00921747	-0.181818	0.091747	-0.123007	-0.245601	-0.0364466	0.163636	0.270029	0.162089	0.309796	-0.4	-0.590909	-0.1	-0.264843	0.127273	0.0818182	0.168565	-0.337131	0	0.10934	0.16401
Peptidyl-prolyl cis-trans isomerase FKBP4;Peptidyl-prolyl cis-trans isomerase FKBP4, N-terminally processed;Peptidyl-prolyl cis-trans isomerase	-0.257435	-0.162089	-0.429058	-0.238366	-0.438593	-0.314643	0.0424264	-0.576018	0.191127	0.05256	0.663953	0.0469157	0.478535	0.472944	-0.119728	-0.229878	-0.0708918	0.406247	-0.145565	-0.0417029	0.648355	0.209762	-0.20795	0.476731	0.524404	0.297106	-0.147087	-0.177791	-0.589709	-0.133485	-0.596595	0.195906	-0.0707107	-0.0812291	-0.181158	-0.566418	0.17	-0.5256	-0.076277	0.324177	0.314643	-0.560328	-0.448127	-0.705562	-0.0668946	-0.195906	-0.51487	-0.511266	-0.200684
cAMP-dependent protein kinase type II-beta regulatory subunit	-0.354545	-0.245455	-0.354545	-0.154545	-0.409091	-0.5	0.06742	0.0961121	0.41458	-0.282461	0.0458735	0.0248513	0.267307	0.468279	-0.21918	-0.0821926	-0.526257	0.271717	-0.822831	-0.124257	0.0818182	0.236364	0.480811	-0.281818	0	-0.323748	-0.08882	0.1601	-0.087566	0.527273	-0.385337	0.1959	-0.558623	0.605924	0.0363636	-0.0228838	0.181158	0.218679	0	-0.109091	0.5	-0.223747	0.118182	-0.127273	0.0364466	-0.123007	0.0727273	0.300684	0.44647
Sodium- and chloride-dependent GABA transporter 3;Transporter	-0.119271	-0.100922	-0.275241	-0.0275241	-0.247717	-0.403687	0.136083	-0.0092379	0.303455	-0.262075	0.333333	-0.0250804	0.0976755	0.373408	-0.0691252	-0.00921669	-0.272862	0.23338	-0.755378	-0.270868	0.422036	0.376163	0.285143	-0.0458735	0.100922	0.122525	0.117946	0.0855399	-0.0418609	0.522958	-0.268519	0.0689672	-0.340207	0.404607	0.165145	-0.0600463	0.03849	-0.151728	0.0550482	-0.0733976	0.504608	-0.1106	-0.0550482	-0.100922	-0.0505759	0	-0.128446	0.151728	0.220695
Non-specific lipid-transfer protein	-0.623424	-0.539681	-0.71182	-0.162835	-0.646687	-0.358236	-0.0759072	-0.316202	0.3847	0.244809	-0.15964	-0.264536	-0.10142	0.491133	-0.348192	-0.362213	-0.486754	0.0325449	-0.725505	0.0941138	0.190749	-0.214011	0.180108	-0.381499	0.102353	-0.109469	-0.196174	0.0361472	-0.250011	0.214011	-0.516483	0.573553	-0.187304	0.26113	-0.483852	-0.372415	0.224457	-0.160875	-0.251231	-0.139573	0.204707	-0.45335	-0.251231	-0.404761	-0.0676139	-0.228489	-0.353584	-0.0489618	0.132896
Ran-specific GTPase-activating protein	-0.318182	-0.181818	-0.345455	0.118182	-0.445455	-0.4	-0.107872	0.0640747	0.136675	-0.537587	-0.192669	-0.333008	-0.0645223	-0.0982807	-0.0958914	0.246578	-0.569709	0.0462497	-0.743522	0.129227	0.190909	0.0727273	0.371761	-0.00909091	0	-0.14453	-0.116868	-0.141264	-0.0506961	0.463636	-0.174319	0.209568	-0.264864	0.583145	-0.136364	-0.210531	-0.0667424	-0.050114	0.309091	0.145455	0.2	0.0547951	0	-0.1	-0.487473	-0.0136675	0.0545455	0.232347	0.441915
Fumarylacetoacetase	-0.114416	-0.26697	-0.314643	0.228831	-0.400454	-0.314643	0.212132	0.0912029	0.387033	-0.520822	0.057735	-0.0886186	0.290021	0.260726	-0.349607	-0.124517	-0.638026	0.430501	-0.514676	0.0521286	0.409989	0.438593	0.545869	0.143019	0.314643	0.0727607	0.235339	-0.0642024	-0.18368	0.533939	-0.07698	-0.195906	-0.272741	0.57816	0.2479	-0.0144005	0.19	0.215018	0.104881	0.190693	0.524404	-0.0574696	0.362316	0	0.00955637	0.296247	0.181158	0.391811	0.568604
Peroxiredoxin-1	-0.409091	-0.281818	-0.518182	0.0727273	-0.772727	-0.5	-0.256196	-0.334104	0.369021	-0.437359	0.0642229	-0.318097	0.396351	0.196561	-0.232879	-0.0319638	-0.656614	0.173436	-0.441157	0.168989	0.327273	-0.0545455	0.148704	0.254545	0.4	-0.0867182	-0.280484	-0.113012	-0.599136	-0.1	-0.440386	0.309796	0.0144471	0.441915	-0.354545	-0.636171	0.286039	-0.218679	0.290909	0.336364	0.1	-0.347036	-0.245455	-0.563636	-0.355354	-0.0546698	-0.127273	-0.168565	0.282461
NADPH--cytochrome P450 reductase	-0.56012	-0.470898	-0.525422	-0.163575	-0.515509	-0.272625	-0.00735215	0.0723689	0.206177	-0.206177	-0.485243	-0.303524	-0.128159	0.0788052	-0.383422	0.0174283	-0.68708	-0.151306	-0.743243	0.0189703	-0.118964	-0.193316	0.559459	-0.460984	-0.272625	-0.520114	-0.249792	0.154049	-0.00502582	0.426286	-0.305153	0.367641	-0.435877	0.444647	-0.282539	-0.137251	0.16636	0.260826	0.12392	-0.00991363	0.2181	-0.156854	0.118964	-0.0892227	-0.23847	-0.0695537	0.173489	0.335348	0.370125
Stress-70 protein, mitochondrial	0.163636	0.0727273	0.218182	0.0727273	0.181818	0.1	-0.175292	-0.302067	-0.441915	0.564922	-0.128446	0.497027	0.230437	-0.0346873	0.0273975	-0.155253	0.226918	0.225467	0.684041	0.407562	-0.354545	-0.127273	-0.228014	0	0.3	0.0231249	-0.126218	-0.334326	0.0230437	-0.363636	0.220193	-0.205012	0.0240786	-0.592257	-0.00909091	0.274606	-0.162089	0.127563	-0.672727	-0.172727	-0.3	-0.155253	0.109091	0.0454545	0.159454	-0.309796	-0.218182	-0.1959	-0.16401
Dynamin-1	-0.504608	-0.376163	-0.660578	0.0642229	-0.944994	-0.403687	-0.353815	-0.549655	0.459781	0.096554	-0.0555556	-0.436399	0.288375	0.425919	-0.244242	-0.304151	-0.565215	0.035007	-0.430215	0.240772	0.31194	-0.238542	-0.0850425	0.0183494	0.504608	0.0408415	-0.452911	-0.175832	-0.572099	-0.220193	-0.537037	0.501161	0.0826217	0.18851	-0.623879	-0.766746	0.250185	-0.413803	-0.146795	0.0458735	-0.100922	-0.663602	-0.486259	-0.733976	-0.234488	-0.308053	-0.513783	-0.44139	-0.0183912
Transketolase	-0.3	-0.481818	-0.427273	-0.290909	-0.209091	0.5	0.418004	-0.215108	0.127563	0.0956722	0	-0.352889	-0.0414786	-0.0115624	-0.534252	-0.365301	-0.101389	-0.132968	0.460984	-0.0298216	0.381818	-0.2	-0.00495682	0.354545	0	0.0693746	0.070121	0.11772	-0.43783	-0.309091	-0.256892	0.0455582	0.279311	-0.300684	-0.254545	-0.46683	0.448127	-0.0182233	0.263636	0.654545	0.1	-0.278542	0.00909091	-0.345455	0.136675	0.437359	0.118182	-0.1959	-0.277905
CD9 antigen	-0.305108	-0.12395	-0.286039	-0.12395	-0.352781	-0.314643	-0.127279	0.00480015	-0.205462	-0.47304	-0.259808	-0.276282	-0.106341	-0.333486	-0.0670478	0.536383	-0.491179	-0.284979	-0.675838	-0.140747	-0.0190693	-0.076277	0.426298	-0.152554	-0.314643	-0.400184	-0.382426	0.00493865	0.106341	0.39092	-0.202073	0.21024	-0.474772	0.234131	-0.143019	-0.182406	-0.16	-0.0668946	0.400454	0.12395	0.104881	0.00478913	-0.0858116	-0.0953463	-0.678502	-0.176793	0.0953463	0.152902	0.148124
Septin-2	-0.227791	-0.10934	-0.410024	0.0410024	-0.596812	-0.451026	-0.304082	-0.470188	0.399543	-0.260274	0.413803	-0.306369	0.286393	0.283926	-0.02746	-0.0572084	-0.290343	0.0202804	-0.337832	-0.117068	0.46925	-0.104784	-0.18382	0.309796	0.400912	0.194112	-0.178045	0.0566347	-0.644385	-0.378133	-0.455183	0.378995	0.333042	0.219178	-0.350798	-0.740833	0.31536	-0.582192	0.350798	0.227791	0	-0.32952	-0.578589	-0.633259	-0.273973	-0.0388128	-0.341687	-0.436073	-0.0547945
Transcriptional activator protein Pur-alpha	0.0727273	0.00909091	0	0.0909091	-0.190909	0.4	0.26968	0.123573	0.205012	-0.428247	0.0733976	-0.422473	0.285742	-0.196561	-0.150687	-0.0136988	-0.111045	0.0231249	0.426286	0.0795243	0.4	0.218182	-0.0495682	0.672727	0.2	0.167655	-0.00467473	-0.1601	-0.276524	-0.118182	-0.0091747	-0.30524	0.173366	0.0774489	0.0454545	-0.389025	0.133485	0.0136675	0.436364	0.645455	0	-0.0913252	0.118182	-0.218182	-0.0136675	0.387245	0.236364	-0.150342	-0.0820048
Histone H1.4;Histone H1t;Histone H1.2;Histone H1.1;Histone H1.3	-0.337063	-0.223057	-0.45107	0.0991363	-0.426286	-0.272625	-0.404368	-0.459169	0.0298087	0.464519	-0.205103	-0.344175	-0.464889	0.12924	0.0572643	-0.10457	-0.107932	-0.277394	-0.535135	0.154472	0.118964	-0.421329	-0.240541	-0.366804	0.10905	0.217502	-0.239596	-0.156616	-0.0301549	-0.0446113	-0.22011	0.601143	0.189055	-0.0943943	-0.589861	-0.366836	-0.145565	-0.608595	-0.32715	-0.371761	-0.272625	-0.236526	-0.594818	-0.302366	-0.365157	-0.392481	-0.674127	-0.325412	-0.198725
Vesicle-fusing ATPase	-0.227273	-0.136364	-0.409091	0.2	-0.745455	-0.5	-0.418004	-0.434793	0.50114	-0.223235	0.192669	-0.337978	0.377916	0.346873	-0.0730601	-0.132421	-0.46832	0.0346873	-0.366804	0.0248513	0.318182	-0.136364	-0.104093	0.163636	0.5	0.115624	-0.261785	0.00470882	-0.612962	-0.363636	-0.376163	0.346242	0.298574	0.309796	-0.381818	-0.691092	0.324177	-0.432803	0.181818	0.0727273	-0.1	-0.401831	-0.472727	-0.590909	-0.218679	-0.104784	-0.327273	-0.369021	0.0637815
Alpha-internexin	0.0454545	0.309091	0.254545	-0.0636364	0.0454545	0.4	0.188776	0.32495	-0.127563	-0.391801	0	-0.318097	0.179741	-0.439372	0.242012	0.315072	0.202778	0.080937	0.346977	0.313127	0.190909	0.309091	-0.247841	0.681818	0	0.0173436	-0.261785	-0.503843	0.0737398	0.154545	-0.0275241	-0.218679	-0.197444	0.118451	0	-0.228838	-0.381385	-0.0227791	0.309091	0.563636	-0.1	0.0365301	0.0363636	-0.163636	-0.255126	-0.0455582	0.127273	-0.209568	-0.118451
ATP-dependent 6-phosphofructokinase, muscle type;ATP-dependent 6-phosphofructokinase	-0.190909	-0.0727273	-0.345455	0.190909	-0.590909	-0.5	-0.418004	-0.343258	0.337131	-0.41458	0.183494	-0.37774	0.165914	0.0924995	0.0136988	0.105024	-0.415212	-0.0924995	-0.441157	-0.0596432	0.309091	-0.172727	-0.0594818	0.190909	0.3	0.0924995	-0.186989	0.051797	-0.51157	-0.3	-0.29359	0.35991	0.3371	0.346242	-0.336364	-0.640747	0.238366	-0.482917	0.445455	0.154545	-0.1	-0.150687	-0.481818	-0.463636	-0.419135	-0.00911164	-0.209091	-0.268793	0.100228
Annexin A5	0.145455	0.1	0.0727273	0.254545	-0.0363636	-0.5	-0.498908	-0.43937	-0.182233	-0.337131	0.29359	0.342948	0.359481	-0.14453	0.0730601	0.168952	-0.135185	0.208124	0.302366	0.119286	-0.0727273	-0.227273	-0.104093	0.354545	0.4	0.0404685	0.0747958	0.00941763	-0.553048	-0.718182	0.091747	0.00911164	0.544176	-0.0410024	-0.0272727	-0.15561	0.257435	-0.182233	0.318182	0.218182	-0.2	0.178084	-0.163636	-0.136364	-0.259682	0.0956722	0.0272727	-0.14123	0.227791
Transporter;Sodium- and chloride-dependent GABA transporter 1	-0.336364	-0.236364	-0.4	-0.0272727	-0.554545	-0.5	-0.013484	-0.173917	0.61048	-0.478361	0.412861	-0.0447324	0.612962	0.514528	-0.242012	-0.283108	-0.482805	0.566559	-0.332107	0.134197	0.436364	0.227273	0.12392	0.409091	0.5	-0.0115624	0.0233737	-0.0188353	-0.709745	-0.0454545	-0.495434	0.186789	0.00963143	0.637815	-0.109091	-0.475984	0.457662	-0.0273349	0.263636	0.409091	0.4	-0.296807	-0.0636364	-0.509091	0.0683373	0.113896	0.00909091	-0.0546698	0.451026
Prelamin-A/C;Lamin-A/C	-0.209091	0.109091	-0.127273	0.127273	-0.372727	-0.5	-0.498908	-0.265452	-0.0273349	-0.46925	0.119271	-0.159049	0.221219	-0.196561	0.228313	0.319638	-0.22209	0.14453	-0.203229	0.347919	0.118182	-0.136364	-0.208186	0.418182	0.3	-0.0346873	-0.308533	-0.334326	-0.424004	-0.272727	-0.238542	0.332575	0.182997	0.341687	-0.363636	-0.503444	-0.076277	-0.396356	0.381818	0.318182	-0.2	0.0136988	-0.409091	-0.427273	-0.605924	-0.232347	-0.181818	-0.291573	0.214124
Heat shock 70 kDa protein 4L	-0.363636	-0.0636364	-0.381818	0.136364	-0.618182	-0.4	-0.512392	-0.430216	-0.00911164	-0.223235	-0.0642229	-0.462235	-0.00921747	-0.184999	0.132421	0.237445	-0.308995	-0.0867182	-0.361848	0.36283	0.254545	-0.281818	-0.252798	0.281818	0.3	0.080937	-0.453449	-0.409667	-0.377916	-0.209091	-0.330289	0.496584	0.187813	0.186789	-0.609091	-0.709399	-0.143019	-0.624147	0.227273	0.236364	-0.3	-0.191783	-0.6	-0.572727	-0.738043	-0.332575	-0.445455	-0.44647	-0.00455582
Cytochrome c oxidase subunit 7A2, mitochondrial	-0.348639	-0.385337	-0.60553	0.284416	-0.706452	-0.403687	-0.190516	-0.415705	0.321847	-0.0919562	-0.037037	-0.366174	0.0139536	0.250884	-0.258067	-0.225809	-0.570088	0.186704	-0.535268	0.285916	0.495434	-0.0366988	0.10005	0.100922	0.504608	0.29756	-0.0283069	-0.266124	-0.400004	0.110096	-0.259259	0.289662	0.136083	0.298858	-0.348639	-0.480371	0.125093	-0.37702	-0.0825723	0.091747	0.100922	-0.285717	-0.238542	-0.394512	-0.298858	-0.00919562	-0.394512	-0.114945	0.239086
Glutathione S-transferase Mu 5	-0.436364	-0.372727	-0.609091	0.181818	-0.890909	-0.5	-0.418004	-0.494291	0.232347	-0.154898	-0.220193	-0.37774	0.225828	0.14453	-0.278542	-0.0456626	-0.748347	-0.0289061	-0.490725	0.233603	0.181818	-0.263636	0.168532	-0.0272727	0.4	-0.0867182	-0.416051	-0.164809	-0.470091	-0.127273	-0.348639	0.378133	0.0192629	0.218679	-0.5	-0.604133	0.190693	-0.282461	0.0181818	0.0818182	-0.1	-0.442927	-0.309091	-0.527273	-0.460138	-0.214124	-0.309091	-0.209568	0.168565
ADP/ATP translocase 1	0.136364	-0.236364	-0.0818182	0.518182	0.118182	-0.4	-0.350584	-0.411909	-0.205012	0.154898	-0.100922	0.447324	-0.198176	-0.00578122	-0.18265	-0.232879	-0.207606	0.28328	0.158618	0.333008	-0.136364	-0.309091	0.128877	-0.154545	0.4	0.28328	0.551619	-0.0141264	-0.235046	-0.363636	0.431211	-0.0318907	0.635674	-0.113896	0.0454545	0.329527	0.228831	0.0318907	-0.263636	-0.209091	-0.1	0.365301	0.181818	0.327273	0.0227791	0.287017	-0.0454545	0.282461	0.464694
Inositol polyphosphate 1-phosphatase	0.0909091	-0.0727273	0.1	0.236364	-0.0363636	-0.5	-0.3371	0.137303	0.16401	-0.209568	-0.31194	0.382711	0.212002	0.173436	-0.159819	0.00913252	-0.497289	-0.0115624	-0.262711	-0.154078	-0.663636	-0.2	0.550207	-0.654545	-0.1	-0.526091	0.0934947	0.503843	0.0184349	-0.1	0.256892	-0.050114	-0.0240786	0.337131	0.218182	0.448523	0.37185	0.605924	0	-0.481818	0	0.196349	0.4	0.409091	0.205012	0.0865606	0.454545	0.560366	0.578589
Protein phosphatase 1A	-0.412861	-0.357813	-0.550482	-0.192669	-0.633054	-0.403687	0.136083	-0.26328	0.285064	-0.271271	0.222222	-0.065209	0.483726	0.402581	-0.373276	-0.119817	-0.584705	0.361739	-0.54027	-0.0300965	0.440386	0.275241	0.365183	0.165145	0.302765	-0.110856	-0.207584	-0.0807877	-0.395353	0.330289	-0.537037	0.114945	-0.49087	0.298858	-0.0733976	-0.369516	0.211695	-0.0459781	0.0183494	0.284416	0.504608	-0.497701	-0.0275241	-0.477084	-0.133337	-0.10575	-0.128446	-0.0275869	0.211499
Rab GDP dissociation inhibitor alpha	-0.418182	-0.236364	-0.409091	-0.0545455	-0.654545	-0.5	-0.256196	-0.237992	0.387245	-0.478361	0.091747	-0.173959	0.51157	0.219686	-0.214614	-0.0365301	-0.589022	0.213905	-0.307323	0.149108	0.136364	-0.1	0.143748	0.236364	0.3	-0.289061	-0.294508	0.00941763	-0.645223	-0.227273	-0.46791	0.323463	0.00481571	0.492029	-0.327273	-0.567519	0.39092	-0.0364466	0.372727	0.372727	0.1	-0.301373	-0.172727	-0.536364	-0.227791	-0.050114	0.0454545	-0.123007	0.341687
Arylsulfatase A	-0.115624	-0.138749	-0.115624	-0.225467	-0.080937	-0.19078	0.385872	0.299784	0.07243	-0.411402	0.0408415	0.183324	0.290154	0.161765	-0.264249	0.133577	-0.405282	0.257353	-0.520114	-0.265504	0.0578122	0.47406	0.674572	-0.132968	-0.19078	-0.363971	0.0148641	0.143736	0.17292	0.734214	-0.151697	-0.23757	-0.808493	0.359253	0.410466	0.285231	0.030317	0.463552	0.080937	0.0693746	0.635934	-0.0609806	0.462497	0.150312	0.0521496	0.0521496	0.358435	0.489627	0.367944
V-type proton ATPase catalytic subunit A	-0.354545	-0.309091	-0.554545	0.1	-0.872727	-0.4	-0.26968	-0.434793	0.605924	-0.10934	0.100922	-0.387681	0.43783	0.485622	-0.269409	-0.305939	-0.584194	0.0578122	-0.371761	0.0347919	0.345455	-0.118182	0.00495682	0.0909091	0.5	0.0404685	-0.308533	0.0282529	-0.636005	-0.272727	-0.477084	0.341687	0.154103	0.287017	-0.418182	-0.718552	0.419524	-0.300684	0.0545455	0.1	0	-0.589047	-0.372727	-0.654545	-0.0820048	-0.0956722	-0.309091	-0.341687	0.0455582
V-type proton ATPase subunit E 1	-0.418182	-0.181818	-0.509091	-0.0727273	-0.836364	-0.5	-0.418004	-0.59498	0.378133	0.136675	0.183494	-0.228632	0.479308	0.497185	-0.0639276	-0.200915	-0.37176	0.0867182	-0.386632	0.109346	0.245455	-0.163636	-0.2181	0.0545455	0.5	-0.0115624	-0.574992	-0.145973	-0.566874	-0.309091	-0.623879	0.496584	-0.03371	0.0911164	-0.554545	-0.741436	0.181158	-0.492029	-0.181818	-0.0272727	-0.1	-0.730601	-0.618182	-0.809091	-0.214124	-0.510252	-0.6	-0.587701	-0.154898
Very long-chain specific acyl-CoA dehydrogenase, mitochondrial	-0.242811	-0.115624	-0.179218	0.0924995	-0.42781	-0.19078	-0.282973	0.192094	0.495421	-0.130374	-0.420084	-0.433024	-0.0820638	0.161765	-0.0435576	-0.0377499	-0.408352	-0.363971	-0.520114	-0.0695367	-0.28328	-0.294842	0.160763	-0.497185	-0.19078	-0.363971	-0.264581	0.296455	0.00293085	0.00578122	-0.122525	0.365047	0.0244998	0.489627	-0.306404	-0.209557	0.206155	0.130374	0.161874	-0.300623	-0.19078	-0.0958266	-0.0982807	-0.0578122	-0.0231776	-0.0811216	0.115624	0.115888	0.188318
Hepatoma-derived growth factor	-0.247717	-0.110096	-0.376163	0.0550482	-0.623879	-0.403687	-0.190516	-0.258661	0.303455	-0.556335	0.231481	-0.366174	0.348841	0.070014	-0.0921669	0.13825	-0.482382	0.058345	-0.4002	-0.0351125	0.431211	0.0458735	0.070035	0.385337	0.302765	0.0175035	-0.240609	-0.0570266	-0.516285	-0.091747	-0.388889	0.211499	0.048601	0.37702	-0.229367	-0.646653	0.202073	-0.349434	0.486259	0.394512	0.100922	-0.244242	-0.321114	-0.522958	-0.418401	0.0137934	-0.100922	-0.225293	0.128739
V-type proton ATPase subunit d 1	0.145455	-0.118182	0.1	0.418182	0.136364	-0.5	-0.3371	-0.00457677	-0.0865606	-0.482917	-0.183494	0.447324	0.087566	-0.173436	-0.191783	0.0821926	-0.458664	0.219686	0.0693954	0.144138	-0.427273	-0.236364	0.470898	-0.145455	0.1	-0.248592	0.4441	0.273111	-0.244263	-0.309091	0.431211	-0.14123	0.414151	0.318907	0.236364	0.398179	0.400454	0.478361	0.3	-0.00909091	0	0.557083	0.463636	0.454545	-0.0182233	0.441915	0.554545	0.596812	0.788157
Pyruvate kinase PKM	-0.390909	-0.181818	-0.518182	0.00909091	-0.718182	-0.5	-0.418004	-0.60871	0.35991	-0.0318907	0.302765	-0.308157	0.267307	0.346873	-0.018265	-0.155253	-0.289683	0.0867182	-0.351934	0.129227	0.418182	-0.218182	-0.307323	0.254545	0.5	0.179218	-0.331906	-0.136556	-0.677484	-0.409091	-0.559657	0.551254	0.293759	0.168565	-0.572727	-0.819241	0.228831	-0.656038	0.1	0.163636	-0.1	-0.474891	-0.690909	-0.772727	-0.323463	-0.268793	-0.554545	-0.569478	-0.0820048
NADH dehydrogenase [ubiquinone] iron-sulfur protein 6, mitochondrial	0.163636	0.0363636	0.2	0.136364	0.209091	0.3	-0.20226	-0.274606	-0.341687	0.482917	-0.192669	0.198811	-0.0184349	-0.213905	0.018265	-0.178084	0.294511	-0.0404685	0.867443	0.37774	-0.3	-0.372727	-0.381675	0.109091	0.2	0.115624	-0.0140242	-0.19777	-0.106001	-0.663636	0.284416	-0.0956722	0.486387	-0.587701	-0.172727	0.059498	0	0.00911164	-0.327273	0.00909091	-0.5	0.00456626	-0.00909091	0.0272727	0.123007	-0.0318907	-0.109091	-0.268793	-0.25057
Ribonuclease UK114	-0.463636	-0.509091	-0.5	0.2	-0.481818	-0.5	-0.498908	-0.526328	-0.16401	0.255126	-0.541307	0.114316	-0.0783485	0.0289061	-0.342469	-0.196349	-0.598678	0.14453	-0.193316	0.616313	-0.3	-0.554545	0.213143	-0.354545	0.3	-0.225467	-0.163616	-0.235441	-0.304177	-0.218182	-0.0550482	0.410024	0.125209	0.00455582	-0.509091	-0.077805	0.143019	0.0592257	-0.4	-0.136364	-0.2	-0.136988	-0.00909091	-0.136364	-0.300684	-0.236903	-0.218182	0.0820048	0.419135
Isocitrate dehydrogenase [NADP], mitochondrial	-0.654545	-0.418182	-0.7	-0.418182	-0.645455	-0.5	-0.094388	-0.562942	0.0865606	-0.0774489	0.266066	-0.0894648	0.271915	0.294842	-0.273975	-0.0502288	-0.415212	0.196561	-0.515509	0.0347919	0.381818	-0.118182	0.0743522	0.163636	0.2	-0.173436	-0.388003	-0.0894675	-0.571483	-0.0181818	-0.7615	0.542143	-0.279311	0.104784	-0.472727	-0.640747	0.209762	-0.382689	0.109091	0.363636	0.3	-0.52512	-0.445455	-0.736364	-0.391801	-0.314352	-0.363636	-0.328019	0.00911164
Probable ATP-dependent RNA helicase DDX6	-0.183494	0.0642229	-0.15597	-0.165145	-0.394512	-0.403687	-0.108866	0.147806	0.354031	-0.639096	0.166667	-0.290932	0.265119	0.0991865	0.0553001	0.350234	-0.384931	-0.186704	-0.710355	-0.441415	0.091747	0.110096	0.265133	-0.0458735	-0.201843	-0.361739	-0.320812	0.318398	-0.130234	0.192669	-0.37963	0.220695	-0.320767	0.547139	-0.0275241	-0.35104	0.144338	-0.0781628	0.60553	0.0825723	0.201843	-0.115209	-0.211018	-0.256892	-0.29426	-0.0827606	0.165145	0.0321847	0.133337
Adenosine kinase	-0.132119	0.0774489	-0.223235	0.177677	-0.564922	-0.300684	-0.364898	-0.123855	0.287671	-0.429224	0.0183912	-0.597792	0.0415732	-0.0753272	0.157895	0.290619	-0.329056	-0.321589	-0.521653	-0.119558	0.259682	-0.100228	-0.0869421	0.123007	0.100228	0.0463552	-0.365461	-0.0188782	-0.212485	-0.0774489	-0.239086	0.305936	0.135147	0.342466	-0.323463	-0.621566	-0.0143346	-0.493151	0.460138	0.0728931	-0.200456	-0.146453	-0.496584	-0.396356	-0.522831	-0.125571	-0.205012	-0.287671	-0.0616438
ATP synthase subunit f, mitochondrial	-0.119271	-0.0458735	-0.348639	0.091747	-0.486259	-0.403687	-0.190516	-0.475752	0.289662	0.165521	0.416667	-0.125402	0.200002	0.478429	0.0645168	-0.184334	-0.107196	0.186704	-0.465233	-0.0451447	0.522958	0.146795	-0.225113	0.110096	0.504608	0.425919	-0.141535	-0.180584	-0.293026	0.0183494	-0.37037	0.248282	0.0145803	0.0367825	-0.201843	-0.4388	-0.019245	-0.625302	-0.266066	-0.15597	0.100922	-0.451618	-0.522958	-0.495434	-0.124141	-0.303455	-0.669753	-0.427596	-0.170119
Acylphosphatase-1;Acylphosphatase	-0.339464	-0.119271	-0.46791	0.0458735	-0.669753	-0.403687	-0.435465	-0.531179	0.160923	-0.160923	0.148148	-0.471511	0.0604658	0.0291725	0.0460834	0.115209	-0.297225	-0.169201	-0.4002	0.0551768	0.385337	-0.275241	-0.250125	0.238542	0.302765	0.145863	-0.401015	-0.152071	-0.49768	-0.321114	-0.444444	0.514955	0.262445	0.101152	-0.568831	-0.812935	0.0673575	-0.717258	0.284416	0.201843	-0.201843	-0.331801	-0.706452	-0.669753	-0.583922	-0.243684	-0.486259	-0.528748	-0.160923
Cytochrome c oxidase subunit 6B1	-0.545455	-0.318182	-0.654545	-0.1	-0.781818	-0.5	-0.418004	-0.723129	0.0683373	0.14123	0.0733976	-0.268394	0.152088	0.219686	-0.114156	-0.0639276	-0.386244	0.0231249	-0.441157	0.228632	0.318182	-0.309091	-0.178445	0.0909091	0.4	0.0404685	-0.514221	-0.27782	-0.530005	-0.236364	-0.596355	0.605924	0.00963143	-0.0318907	-0.672727	-0.75059	0.0572078	-0.633259	-0.109091	0.118182	-0.1	-0.570782	-0.663636	-0.772727	-0.519364	-0.473805	-0.654545	-0.546698	-0.136675
ATP synthase subunit beta, mitochondrial	-0.341687	-0.255126	-0.560366	0.0911164	-0.738043	-0.25057	-0.250023	-0.518354	0.561644	0.210046	0.202304	-0.49816	0.0946945	0.498318	-0.0961101	-0.39817	-0.237114	-0.0173832	-0.360189	0.0772148	0.528475	-0.168565	-0.335348	0.113896	0.50114	0.373739	-0.217871	-0.0967509	-0.535832	-0.277905	-0.487368	0.493151	0.349935	0.118721	-0.55581	-0.786706	0.238909	-0.650685	-0.104784	0	-0.100228	-0.560642	-0.642371	-0.697041	-0.086758	-0.16895	-0.633259	-0.554795	-0.212329
Endoplasmic reticulum resident protein 29	-0.13492	-0.0558291	-0.279145	0.0186097	-0.688558	-0.358236	-0.0759072	-0.267015	0.356722	-0.275119	0.267632	-0.101745	0.785412	0.396457	-0.156569	-0.0584214	-0.489225	0.292905	-0.27143	-0.0279798	0.344279	0.325669	0.134447	0.28845	0.511766	-0.0295863	-0.401918	-0.156638	-0.410396	0.0511766	-0.408491	-0.0606194	-0.35982	0.207505	-0.0279145	-0.449709	0.141506	-0.118907	-0.0418718	0.162835	0.204707	-0.612256	-0.130268	-0.544333	-0.0862661	-0.235483	-0.209359	-0.268124	0.0303097
Dynamin-like 120 kDa protein, mitochondrial;Dynamin-like 120 kDa protein, form S1	-0.357813	-0.119271	-0.431211	-0.0825723	-0.440386	-0.403687	-0.353815	-0.346421	0.275869	0.101152	0.138889	-0.39627	-0.279073	0.239215	0.133642	0.00460834	-0.0925783	-0.285891	-0.705353	-0.165531	0.247717	-0.31194	-0.24012	-0.211018	0	0.110856	-0.240609	0.114053	-0.213956	-0.100922	-0.444444	0.685074	0.189544	0.179315	-0.522958	-0.558893	0.0481125	-0.666683	0.128446	-0.192669	-0.100922	-0.216592	-0.724801	-0.44956	-0.349434	-0.289662	-0.513783	-0.358629	-0.174717
Poly(rC)-binding protein 1	0.00909091	0.254545	0.281818	-0.272727	0.254545	-0.5	-0.175292	0.233415	-0.382689	-0.382689	0.0183494	0.56661	0.258089	-0.156093	0.21918	0.575348	-0.0869048	0.104062	-0.376718	-0.203781	-0.563636	0.109091	0.391588	-0.309091	-0.4	-0.687965	-0.243086	0.169517	0.276524	0.290909	-0.0275241	-0.0182233	-0.683831	0.223235	0.290909	0.457677	-0.190693	0.382689	0.154545	-0.190909	0.2	0.232879	0.2	0.254545	-0.236903	-0.35991	0.336364	0.364466	0.341687
Pyridoxal phosphate phosphatase	-0.0909091	0	0.154545	-0.427273	0.463636	-0.4	-0.188776	0.0137303	-0.236903	-0.177677	0.183494	0.646135	0.00921747	-0.0462497	0.0228313	0.210048	0.111045	-0.0346873	0.0346977	-0.342948	-0.618182	-0.4	0.183402	-0.327273	-0.5	-0.647496	0.135567	0.654525	-0.165914	-0.436364	-0.0733976	0.273349	0.0963143	0.050114	0.0727273	0.306643	0.400454	0.337131	0.445455	-0.0181818	0.1	0.397264	0.0545455	0.209091	0.0728931	0.0683373	0.481818	0.296128	0.277905
Gamma-aminobutyric acid receptor-associated protein-like 2	0.242712	0.040452	0.350584	0.094388	0.579812	-0.148324	-0.22	-0.0339422	-0.527075	0.0810885	-0.163299	0.73721	-0.0751945	-0.282973	-0.0135457	0.101593	0.114578	0.102899	0.499946	0.110581	-0.6742	-0.323616	0.169099	-0.256196	-0.148324	-0.282973	0.325886	0.209529	0.0615227	-0.40452	0.47629	-0.175692	0.264286	-0.270295	0.242712	0.644902	0.127279	0.459501	-0.06742	-0.161808	-0.148324	0.514737	0.391036	0.53936	0.121633	0.15542	0.391036	0.391928	0.324354
Neurogranin;NEUG(55-78)	-0.600162	-0.390803	-0.567595	-0.437328	-0.632729	-0.358236	0.00690066	-0.163956	0.310092	0.0279782	-0.0798201	-0.14753	0.257087	0.449712	-0.315476	-0.109832	-0.513933	-0.0207104	-0.712822	-0.160248	0.0186097	-0.0651339	0.332312	-0.362889	-0.102353	-0.491133	-0.492829	0.171097	-0.18397	0.283798	-0.652647	0.442988	-0.621059	0.254135	-0.325669	-0.341966	0.209819	0.0489618	-0.0790912	-0.0511766	0.30706	-0.584214	-0.167487	-0.46059	-0.0862661	-0.380037	-0.13492	-0.0442988	0.0489618
Alpha-endosulfine	0.0818182	0.190909	0.254545	0.0636364	0.236364	0.4	0.512392	0.562942	0.232347	-0.291573	0.146795	-0.104376	0.133653	-0.00578122	0.127855	-0.159819	0.260714	0.612809	0.237927	0.492056	0.390909	0.663636	-0.148704	0.654545	0.2	0.294842	0.299183	-0.541514	0.115218	0.536364	0.0642229	-0.355354	-0.187813	0.478361	0.272727	0.118996	-0.276504	0.246014	-0.00909091	0.445455	0.3	0.178084	0.4	0.0909091	0.277905	0.223235	0.190909	0.14123	0.282461
Synaptosomal-associated protein 25	0.209091	0.172727	0.318182	0.136364	0.463636	-0.5	-0.418004	-0.0320374	-0.528475	0.104784	-0.146795	0.725659	-0.179741	-0.167655	0.228313	0.305939	0.0675926	0.0578122	-0.138791	0.00497027	-0.681818	-0.218182	0.208186	-0.563636	-0.2	-0.28328	0.149592	0.145973	0.322611	-0.0272727	0.385337	0.00455582	-0.0626043	-0.0911164	0.227273	0.704822	-0.171623	0.236903	-0.245455	-0.572727	-0.1	0.474891	0.172727	0.545455	-0.10934	-0.223235	0.1	0.400912	0.350798
DnaJ homolog subfamily C member 5	-0.127273	-0.0818182	-0.236364	0.172727	-0.427273	-0.4	0.053936	0.15561	0.441915	-0.637815	0.128446	-0.228632	0.267307	0.208124	-0.10959	0.0684939	-0.535913	0.271717	-0.679084	-0.0447324	0.372727	0.390909	0.381675	0.145455	0.2	0.00578122	0.0514221	-0.0282529	-0.156697	0.481818	-0.183494	-0.0227791	-0.264864	0.706152	0.136364	-0.173917	0.0953463	0.0318907	0.3	0.145455	0.4	-0.0365301	0.109091	-0.109091	-0.150342	0.136675	0.118182	0.246014	0.473805
NEDD8-conjugating enzyme Ubc12	-0.439372	-0.526091	-0.66484	0.300623	-0.774683	-0.19078	-0.282973	-0.660688	0.0115888	0.275234	-0.367574	-0.33188	0.00879255	0.0661765	-0.392018	-0.333941	-0.571079	0.161765	-0.0693485	0.679564	0.312186	-0.300623	-0.0220654	0.132968	0.635934	0.257353	-0.228907	-0.559971	-0.442558	-0.150312	-0.18087	0.275234	0.202123	-0.121682	-0.589684	-0.512252	0.0424437	-0.327384	-0.422029	0.167655	-0.19078	-0.452999	-0.202343	-0.479841	-0.36215	-0.162243	-0.526091	-0.292617	0.0811216
Alpha-centractin	-0.13762	0.0642229	-0.247717	0.110096	-0.495434	-0.403687	-0.353815	-0.249423	0.308053	-0.427596	0.277778	-0.436399	0.120932	0.0408415	0.156684	0.207375	-0.238755	-0.157532	-0.455228	-0.150482	0.366988	-0.0825723	-0.170085	0.256892	0.201843	0.134194	-0.235891	0.0285133	-0.400004	-0.220193	-0.324074	0.349434	0.262445	0.326445	-0.302765	-0.66051	0.105848	-0.579324	0.504608	0.165145	-0.100922	-0.133642	-0.568831	-0.477084	-0.450585	-0.0689672	-0.247717	-0.349434	-0.0413803
Syntaxin-1B	-0.00909091	-0.118182	0.0363636	0.281818	0.254545	-0.5	-0.3371	-0.0549212	-0.00455582	-0.232347	-0.0091747	0.427443	-0.170523	-0.0231249	-0.0273975	-0.0913252	-0.135185	0.323748	-0.00495682	0.283305	-0.290909	-0.309091	0.12392	-0.109091	0.1	-0.0578122	0.546944	0.178935	-0.29035	-0.336364	0.256892	0.177677	0.587517	0.378133	0.0181818	0.292913	0.333712	0.214124	0.2	-0.0363636	0	0.593613	0.190909	0.327273	0.0455582	0.337131	0.290909	0.423691	0.715264
4-aminobutyrate aminotransferase, mitochondrial	-0.509091	-0.554545	-0.518182	0.154545	-0.472727	-0.5	-0.418004	-0.498868	0.0136675	0.136675	-0.385337	0.154078	0.069131	0.14453	-0.410963	-0.347036	-0.59385	0.335311	-0.0594818	0.675956	-0.209091	-0.509091	0.173489	-0.154545	0.4	-0.213905	-0.0327231	-0.193061	-0.534613	-0.345455	-0.13762	0.41458	0.264864	0.154898	-0.5	-0.160187	0.343247	0.136675	-0.263636	0.0727273	-0.1	-0.123289	0.0454545	-0.218182	-0.14123	-0.0728931	-0.1	0.0865606	0.542143
Ubiquitin-fold modifier 1	-0.679084	-0.540293	-0.614645	-0.312279	-0.54525	-0.272625	-0.00735215	-0.00249548	0.394966	0.00248406	-0.375188	-0.303524	-0.133184	0.324677	-0.39836	-0.20167	-0.576515	-0.151306	-0.743243	-0.0298104	-0.10905	-0.302366	0.402703	-0.540293	-0.272625	-0.520114	-0.25489	0.282423	-0.135697	0.267668	-0.485243	0.571334	-0.325595	0.439679	-0.431243	-0.257035	0.322323	0.191273	0.054525	-0.0693954	0.2181	-0.291301	-0.0396545	-0.237927	-0.0496812	-0.119235	0.0644386	0.201209	0.270763
Mitochondrial import inner membrane translocase subunit Tim10	-0.238542	-0.110096	-0.31194	-0.211018	-0.385337	-0.403687	0.0544331	-0.0692842	0.234488	-0.096554	0.194444	-0.0200643	0.227909	0.408415	-0.0783418	0.0414751	-0.316715	0.093352	-0.775388	-0.305981	0.211018	0.266066	0.290145	-0.229367	0	-0.145863	-0.240609	0.0997965	0.0139536	0.486259	-0.416667	0.165521	-0.602652	0.262075	0.0275241	-0.120093	-0.0096225	-0.101152	-0.091747	-0.183494	0.403687	-0.364059	-0.13762	-0.238542	-0.0919562	-0.298858	-0.201843	0.0229891	0.0505759
Mitochondrial import inner membrane translocase subunit Tim13	0.228831	0.286039	0.00953463	0.2479	-0.200227	-0.314643	-0.212132	-0.331211	-0.0955637	-0.200684	0.471503	-0.0625543	0.207848	-0.0181902	0.296926	0.287348	0.0303822	0.103078	-0.239143	-0.114683	0.495801	0.305108	-0.213149	0.400454	0.419524	0.485071	-0.107864	-0.301258	-0.101507	0.0381385	-0.057735	-0.0955637	0.0151523	-0.076451	0.0858116	-0.278409	-0.29	-0.649833	0.0381385	0.00953463	0	-0.119728	-0.419524	-0.26697	-0.415702	-0.200684	-0.476731	-0.36792	-0.200684
Serine/threonine-protein phosphatase PP1-beta catalytic subunit	-0.127273	0.390909	0.154545	-0.363636	0.172727	-0.4	-0.188776	0.128149	0.159454	-0.350798	0.614705	0.0546729	0.0506961	0.109843	0.557083	0.315072	0.410384	0.104062	-0.421329	-0.203781	0.0909091	0.0818182	-0.406459	0.218182	-0.2	-0.104062	-0.121543	0.108303	-0.142871	-0.0545455	-0.440386	0.473805	-0.0144471	0.473805	-0.127273	-0.270029	-0.0953463	-0.400912	0.509091	0.0909091	0.1	0.168952	-0.545455	-0.290909	-0.1959	-0.282461	-0.109091	-0.25057	0.00911164
26S protease regulatory subunit 8	-0.0733976	0.0366988	-0.128446	-0.0458735	-0.201843	-0.403687	0.0544331	0.22171	0.206901	-0.583922	0.157407	-0.14045	0.0558146	0.0758485	0.0322584	0.345626	-0.355696	-0.035007	-0.850425	-0.416334	0.192669	0.31194	0.430215	-0.128446	-0.201843	-0.169201	-0.0377426	0.218602	0.11628	0.568831	-0.185185	0.0459781	-0.451989	0.533346	0.211018	-0.0230947	-0.0288675	-0.0229891	0.403687	-0.0458735	0.403687	0.0691252	0	0.0275241	-0.266673	0.00919562	0.146795	0.285064	0.271271
Calmodulin	-0.163636	-0.227273	-0.218182	0.0363636	-0.154545	-0.5	-0.579812	-0.75059	-0.387245	0.113896	0.0275241	0.417502	0.184349	-0.109843	-0.159819	0.00913252	-0.217262	0.0693746	0.34202	0.228632	-0.281818	-0.627273	-0.0743522	0.0363636	0.3	-0.161874	-0.102844	0.0423793	-0.608353	-0.881818	-0.0550482	0.291573	0.50565	-0.378133	-0.354545	-0.196801	0.343247	-0.173121	0.0272727	0.127273	-0.3	-0.0319638	-0.254545	-0.254545	-0.300684	-0.100228	-0.136364	-0.223235	0.0956722
Small nuclear ribonucleoprotein Sm D1	0.391588	0.0148704	0.381675	0.00991363	0.550207	0.2181	0.499946	0.516565	-0.0943943	-0.322928	-0.0250125	0.520327	0.193494	-0.0693485	-0.281342	0.009959	-0.0737097	0.211198	0.318919	-0.308944	-0.282539	0.376718	0.637838	-0.10905	-0.272625	-0.264785	0.527622	0.400527	0.27642	0.302366	0.46023	-0.705473	-0.270454	0.0496812	0.798047	0.786077	0.228745	0.876873	0.12392	0.0446113	0.4362	0.40085	0.907097	0.703868	0.5142	0.56885	0.817875	0.75267	0.39745
Dynein light chain roadblock-type 1	-0.00909091	-0.0545455	-0.281818	0.181818	-0.445455	-0.3	-0.121356	-0.356988	0.482917	-0.309796	0.532132	-0.258454	0.322611	0.323748	-0.0593613	-0.164385	-0.212434	0.132968	-0.163575	-0.173959	0.609091	0.1	-0.158618	0.445455	0.5	0.410466	0.0934947	0.0800499	-0.612962	-0.327273	-0.275241	0.10934	0.443046	0.214124	-0.1	-0.599556	0.362316	-0.496584	0.345455	0.263636	0.1	-0.228313	-0.390909	-0.472727	-0.0592257	0.214124	-0.236364	-0.332575	-0.0227791
Elongation factor 1-alpha 2	0.0545455	-0.218182	-0.209091	0.354545	-0.445455	-0.4	-0.512392	-0.398179	-0.0318907	-0.227791	-0.321114	-0.0546729	0.161306	-0.138749	-0.305939	0.159819	-0.685582	-0.422029	-0.0743522	-0.243543	-0.309091	-0.490909	0.406459	-0.336364	0.1	-0.260155	-0.158941	0.404958	-0.299568	-0.536364	0.183494	0.00911164	0.341916	-0.136675	-0.1	-0.146457	0.429058	0.0455582	0.254545	-0.154545	-0.3	-0.0547951	-0.0181818	0.00909091	-0.291573	0.150342	0.163636	0.0956722	0.127563
Serine/threonine-protein phosphatase 2A catalytic subunit beta isoform;Serine/threonine-protein phosphatase	-0.427273	-0.227273	-0.563636	-0.0909091	-0.727273	-0.3	-0.283164	-0.517175	0.369021	-0.0592257	0.220193	-0.516908	0.129045	0.242811	-0.0776264	-0.100458	-0.284855	-0.14453	-0.366804	-0.0248513	0.463636	-0.254545	-0.262711	0.227273	0.3	0.132968	-0.378654	-0.0329617	-0.594527	-0.345455	-0.587181	0.55581	0.255233	0.113896	-0.6	-0.897046	0.238366	-0.660594	0.254545	0.245455	-0.1	-0.48859	-0.7	-0.772727	-0.35991	-0.182233	-0.472727	-0.569478	-0.227791
Hippocalcin-like protein 1	0.0637815	0.0728931	-0.0637815	0.0956722	-0.232347	-0.451026	0.0202721	0.231654	0.573059	-0.534247	0.321847	-0.087178	0.249439	0.405608	0.0183067	0.0663617	-0.343573	0.0666356	-0.76509	-0.505633	0.214124	0.35991	0.352737	-0.154898	0	-0.043458	0.126506	0.405882	-0.0485021	0.35991	-0.151728	-0.00913242	-0.197895	0.648402	0.296128	-0.0298168	0.229353	0.0296804	0.341687	-0.191344	0.400912	0.00457667	0.0136675	0.0227791	0.0913242	0.143836	0.159454	0.267123	0.319635
Myotrophin	-0.436364	-0.290909	-0.609091	-0.0454545	-0.8	-0.5	-0.418004	-0.727706	0.314352	0.277905	0.183494	-0.218692	0.281133	0.497185	-0.127855	-0.273975	-0.347619	0.0346873	-0.401502	0.0844945	0.309091	-0.272727	-0.228014	-0.0181818	0.5	0.115624	-0.4441	-0.103594	-0.580701	-0.354545	-0.587181	0.560366	0.115577	-0.0364466	-0.6	-0.727706	0.219296	-0.601368	-0.236364	-0.0727273	-0.1	-0.684939	-0.672727	-0.772727	-0.227791	-0.437359	-0.690909	-0.583145	-0.1959
V-type proton ATPase subunit B, brain isoform	-0.172727	-0.172727	-0.354545	0.0272727	-0.518182	0.5	0.256196	-0.15561	0.61048	0.341687	0.110096	-0.755481	0.0276524	0.369998	-0.136988	-0.552517	0.0772487	-0.080937	0.143748	0.124257	0.7	0.1	-0.475854	0.390909	0.4	0.560778	-0.135567	-0.254276	-0.285742	-0.0909091	-0.339464	0.123007	0.279311	-0.0683373	-0.390909	-0.727706	0.0953463	-0.46925	-0.172727	0.236364	-0.1	-0.602746	-0.381818	-0.590909	0.227791	0.0546698	-0.481818	-0.596812	-0.514808
Transcription elongation factor B polypeptide 2	0.236903	0.191344	0.0546698	0.0410024	-0.132119	-0.451026	0.0202721	0.0022936	0.116438	-0.598174	0.496564	0.181828	0.508117	0.156449	0.0320367	0.331809	-0.285504	0.130374	-0.442163	-0.565412	0.241458	0.460138	0.372609	0.127563	0.100228	-0.0318692	0.0046854	0.259576	-0.085456	0.232347	-0.0873584	-0.283105	-0.342695	0.232877	0.46925	0.0160552	0.0955637	-0.043379	0.350798	0.00911164	0.400912	-0.0457667	0.0318907	-0.0227791	-0.123288	0.0616438	0.132119	0.130137	0.136986
E3 ubiquitin-protein ligase RBX1;E3 ubiquitin-protein ligase RBX1, N-terminally processed	-0.295573	-0.219296	-0.276504	-0.2479	-0.228831	-0.314643	0.212132	0.283209	0.339251	-0.296247	-0.03849	-0.0469157	0.0386695	0.327423	-0.210722	0.0335239	-0.430414	0.030317	-0.857794	-0.349262	0.00953463	0.219296	0.571863	-0.429058	-0.314643	-0.400184	-0.0343203	0.340767	0.140177	0.657889	-0.298298	0.148124	-0.626295	0.544713	0.133485	0.105603	0.14	0.296247	0.133485	-0.152554	0.524404	-0.0862044	0.190693	0.0572078	0.0477818	-0.0191127	0.228831	0.430037	0.348807
Vesicle-associated membrane protein 3	0.219686	0.260155	0.00578122	0.277498	-0.231249	-0.19078	-0.282973	-0.486057	0.0463552	-0.0608412	0.565947	-0.104305	0.31067	0.0661765	0.275865	0.034846	0.162727	0.161765	0.173371	0.0537329	0.543434	0.138749	-0.520114	0.630153	0.635934	0.621324	-0.0683749	-0.329394	-0.416181	-0.42781	-0.0991865	-0.0231776	0.437934	-0.176729	-0.0982807	-0.506431	-0.0848875	-0.741683	0.0462497	0.173436	-0.19078	-0.206172	-0.549216	-0.462497	-0.246262	-0.107196	-0.543434	-0.620001	-0.307103
Translationally-controlled tumor protein	-0.172727	0.0545455	-0.2	0	-0.381818	-0.5	-0.256196	-0.0686515	0.173121	-0.697041	0.229367	-0.278335	0.161306	-0.0867182	0.105024	0.406397	-0.362103	-0.080937	-0.589861	-0.208751	0.236364	0.0181818	0.12392	0.209091	0	-0.132968	-0.205688	0.0988851	-0.294959	0.0181818	-0.302765	0.264238	-0.0240786	0.482917	-0.127273	-0.4531	0.0858116	-0.314352	0.672727	0.254545	0.1	0.0319638	-0.327273	-0.309091	-0.528475	-0.0182233	0.0363636	-0.0637815	0.1959
60 kDa heat shock protein, mitochondrial	-0.145455	-0.118182	-0.190909	0.209091	-0.254545	0.5	0.256196	0.105266	0.564922	0.369021	-0.0825723	-0.626254	-0.221219	0.294842	-0.00913252	-0.616445	0.193122	0.179218	0.128877	0.526848	0.554545	0.163636	-0.495682	0.327273	0.4	0.624371	0.130893	-0.489717	-0.069131	0.154545	-0.100922	0.104784	0.317837	0.1959	-0.327273	-0.384448	-0.104881	-0.264238	-0.363636	0.118182	-0.1	-0.25571	-0.136364	-0.272727	0.314352	0.0911164	-0.4	-0.314352	-0.154898
Complexin-1	-0.473805	-0.355354	-0.574033	0.050114	-0.824604	-0.451026	-0.38517	-0.327985	0.23516	-0.0913242	-0.358629	-0.420945	0.0739079	0.139066	-0.242564	0.034325	-0.71618	-0.246262	-0.675664	0.0523068	-0.00455582	-0.323463	0.258342	-0.328019	0.100228	-0.286823	-0.506023	0.0141587	-0.24251	0.0227791	-0.363227	0.456621	-0.164108	0.242009	-0.496584	-0.493124	0.143346	-0.180365	0.0227791	-0.10934	-0.100228	-0.421054	-0.296128	-0.41458	-0.43379	-0.299087	-0.232347	-0.107306	0.109589
Mitogen-activated protein kinase 1;Mitogen-activated protein kinase	-0.345455	-0.2	-0.372727	-0.2	-0.509091	-0.5	-0.013484	-0.0366141	0.574033	-0.0820048	0.183494	-0.0149108	0.377916	0.682184	-0.159819	-0.21918	-0.42004	0.208124	-0.77822	-0.223662	0.118182	0.181818	0.272625	-0.309091	0.1	-0.248592	-0.205688	0.230732	-0.193567	0.318182	-0.513783	0.296128	-0.457493	0.50114	-0.0727273	-0.192224	0.257435	0.050114	-0.109091	-0.227273	0.4	-0.442927	-0.109091	-0.318182	0.159454	-0.25057	-0.127273	0.050114	0.223235
Guanine nucleotide-binding protein G(s) subunit alpha isoforms short;Guanine nucleotide-binding protein G(s) subunit alpha isoforms XLas	-0.0364466	-0.391801	-0.246014	-0.0136675	-0.104784	-0.451026	0.0202721	-0.0802761	0.043379	-0.200913	-0.119543	0.391056	0.129339	0.225982	-0.517164	-0.020595	-0.648433	-0.0608412	-0.427258	-0.520577	-0.296128	-0.104784	0.854517	-0.628703	-0.200456	-0.449066	0.224899	0.689055	-0.0531213	0.113896	0.0781628	-0.109589	-0.226855	0.0776256	0.332575	0.387619	0.5256	0.509132	0.0956722	-0.264238	0.400912	0.0503434	0.432803	0.332575	0.146119	0.289954	0.441915	0.623288	0.429224
14-3-3 protein zeta/delta	0.290909	-0.0181818	-0.00909091	0.245455	-0.145455	-0.5	-0.256196	-0.379872	-0.0136675	-0.432803	0.348639	0.3678	0.530005	0.0693746	-0.210048	0.136988	-0.424868	0.0578122	0.0743522	-0.432413	0	-0.0181818	0.356891	0.0909091	0.3	-0.0346873	0.154266	0.423793	-0.451656	-0.481818	0.128446	-0.277905	0.26968	-0.100228	0.327273	-0.00457677	0.486266	0.0273349	0.345455	0.0545455	0.1	0.018265	0.0727273	0.00909091	-0.0546698	0.300684	0.218182	0.100228	0.186789
Potassium voltage-gated channel subfamily A member 2	-0.17214	-0.176792	-0.325669	0.0558291	-0.186097	-0.358236	0.0897085	-0.0257646	0.072277	-0.447651	0.164336	-0.152617	-0.186329	-0.0088759	-0.100485	0.172927	-0.333562	0.121304	-0.692528	-0.124637	0.437328	0.200054	0.327238	0.0790912	0	0.139056	0.212921	-0.00240981	-0.0589649	0.474547	-0.140859	0.114244	-0.138013	0.398689	0.0697863	-0.100716	-0.009759	-0.207505	0.325669	0.162835	0.409413	0.161243	-0.0325669	-0.0139573	-0.352059	0.179527	-0.00930484	0.240146	0.324081
Dynein light chain 1, cytoplasmic	-0.357813	-0.266066	-0.578006	0.247717	-0.779849	-0.403687	-0.435465	-0.605082	0.197706	0.0413803	-0.037037	-0.471511	-0.00465121	0.134194	-0.0829502	-0.0967752	-0.433656	-0.0408415	-0.430215	0.285916	0.422036	-0.256892	-0.18009	0.128446	0.504608	0.29756	-0.306658	-0.323151	-0.451168	-0.192669	-0.333333	0.459781	0.272166	0.0827606	-0.587181	-0.711318	0.0288675	-0.662085	-0.0642229	0.0550482	-0.201843	-0.396318	-0.578006	-0.596355	-0.501161	-0.243684	-0.614705	-0.445988	-0.0505759
Guanine nucleotide-binding protein G(I)/G(S)/G(O) subunit gamma-2	0.3	0.163636	0.363636	0.363636	0.254545	0.3	-0.20226	0.00457677	-0.264238	0.150342	-0.302765	0.109346	-0.00921747	-0.364217	0.0958914	-0.0456626	0.193122	0.0115624	0.812918	0.467205	-0.327273	-0.218182	-0.262711	0.190909	0.2	0.115624	0.0934947	-0.263694	0.00460874	-0.490909	0.486259	-0.268793	0.491203	-0.287017	-0.00909091	0.178494	-0.076277	0.173121	-0.154545	0.0454545	-0.5	0.237445	0.2	0.227273	0.0820048	0.123007	0.118182	-0.050114	0.00455582
Guanine nucleotide-binding protein G(I)/G(S)/G(O) subunit gamma-3	0.0837436	0.0744387	-0.116311	0.311712	-0.265188	-0.358236	-0.158715	-0.0772938	0.132896	-0.0629509	0.0657342	-0.137355	-0.0683993	0.171601	0.137875	0.105159	-0.210021	0.0207104	-0.669697	-0.104288	0.265188	0.241926	0.109079	-0.176792	0.204707	0.292905	-0.00956949	-0.12772	0.179253	0.428023	0.0187812	0.0139891	-0.177445	0.209836	0.0837436	-0.00234224	-0.243975	-0.319418	-0.195402	-0.381499	0.102353	-0.065432	-0.167487	0.0139573	-0.221494	-0.181858	-0.353584	0.0303097	0.07694
Eukaryotic translation initiation factor 5A-1;Eukaryotic translation initiation factor 5A	-0.1	-0.172727	-0.236364	-0.0909091	-0.136364	0.5	0.660716	0.306643	0.510252	-0.309796	0.229367	-0.621283	-0.115218	0.104062	-0.228313	-0.246578	-0.00482805	0.0404685	-0.0743522	-0.144138	0.781818	0.418182	0.0148704	0.509091	0	0.387341	0.294508	-0.0141264	-0.11061	0.4	-0.201843	-0.132119	0.0385257	0.309796	0.0818182	-0.370718	0.143019	-0.100228	0.409091	0.563636	0.4	-0.0730601	0.0818182	-0.172727	0.182233	0.537587	0.136364	0	-0.0865606
cAMP-dependent protein kinase inhibitor alpha	0.13484	0.20226	0.13484	0.188776	-0.20226	-0.148324	-0.22	0.135769	-0.297324	-0.135147	-0.435465	-0.0810931	0.0751945	-0.282973	0.14223	0.507964	-0.315091	-0.282973	-0.404368	-0.073721	-0.310132	0.121356	0.338199	-0.364068	-0.148324	-0.282973	-0.478429	-0.167623	0.512689	0.458456	0.190516	-0.202721	-0.628571	-0.0270295	0.13484	0.21723	-0.46669	0.108118	-0.188776	-0.391036	-0.148324	-0.0812743	0.107872	0.188776	-0.418957	-0.418957	-0.026968	0.141905	-0.0135147
Ras-related protein Ral-A;Ras-related protein Ral-B	-0.390909	-0.481818	-0.536364	-0.0636364	-0.527273	-0.4	0.13484	0.0320374	0.569478	-0.332575	-0.0550482	-0.159049	0.156697	0.468279	-0.48859	-0.242012	-0.729035	0.115624	-0.753436	-0.223662	0.172727	0.0727273	0.619602	-0.309091	0	-0.271717	0.0841452	0.376705	-0.258089	0.363636	-0.330289	0.191344	-0.264864	0.587701	-0.00909091	-0.137303	0.486266	0.264238	0.181818	0.00909091	0.5	-0.205482	0.190909	-0.109091	0.10934	0.218679	0.218182	0.387245	0.478361
Prohibitin	-0.163636	-0.0545455	-0.136364	-0.218182	-0.318182	0.5	0.498908	0.407332	0.30524	0.00455582	-0.238542	-0.581521	0.0506961	0.0982807	-0.127855	-0.0456626	-0.115873	-0.184999	-0.272625	-0.109346	0.272727	0.4	0.148704	-0.00909091	-0.2	-0.080937	-0.359955	-0.155391	0.354873	0.7	-0.238542	-0.14123	-0.688647	0.136675	0.00909091	-0.178494	-0.238366	0.132119	-0.109091	0.0818182	0.2	-0.433794	0.127273	-0.154545	0.0865606	-0.123007	0	-0.0364466	-0.277905
Guanine nucleotide-binding protein subunit beta-2-like 1;Guanine nucleotide-binding protein subunit beta-2-like 1, N-terminally processed	-0.163636	0.0727273	-0.0909091	-0.254545	-0.154545	0.3	0.20226	0.228838	0.473805	-0.25057	0.229367	-0.631224	-0.0783485	0.0462497	0.114156	-0.00913252	0.178638	-0.28328	-0.104093	-0.248513	0.381818	0.0363636	-0.307323	0.318182	-0.2	0.0693746	-0.126218	0.155391	-0.165914	-0.0545455	-0.366988	0.255126	0.163734	0.287017	-0.236364	-0.581249	0.12395	-0.296128	0.572727	0.363636	0	-0.114156	-0.363636	-0.372727	0	0.145786	0.0272727	-0.309796	-0.296128
cAMP-dependent protein kinase catalytic subunit beta	0.094388	0.013484	0.094388	-0.13484	0.080904	-0.148324	0.5	0.543075	0.358141	-0.662223	0.272166	0.228535	0.451167	0.282973	-0.203186	0.0541828	-0.315091	0.385872	-0.404368	-0.405465	0.121356	0.6742	0.661693	0.026968	-0.148324	-0.282973	0.27735	0.328262	0.095702	0.6742	-0.0544331	-0.418957	-0.628571	0.608164	0.660716	0.359787	0.212132	0.608164	0.310132	0.13484	0.74162	0.101593	0.60678	0.26968	0.337869	0.337869	0.60678	0.608164	0.506803
Tubulin alpha-4A chain	-0.436364	-0.0454545	-0.345455	-0.245455	-0.436364	-0.5	-0.418004	-0.407332	0.355354	-0.0455582	0.394512	-0.173959	0.179741	0.341092	0.168952	-0.0776264	-0.0144841	0.0520309	-0.346977	0.0397621	0.190909	-0.3	-0.431243	0.163636	0.2	-0.0462497	-0.327231	0.0423793	-0.608353	-0.472727	-0.642229	0.724375	0.279311	0.287017	-0.590909	-0.723129	0.238366	-0.564922	0.263636	0.136364	-0.1	-0.301373	-0.745455	-0.709091	-0.227791	-0.332575	-0.409091	-0.533031	-0.0683373
Tubulin alpha-1A chain;Tubulin alpha-3 chain	0.127273	0.318182	0.0727273	0.0636364	-0.172727	0.4	0.107872	0.0640747	0.341687	-0.0911164	0.348639	-0.675956	0.00921747	-0.0231249	0.337903	0.0136988	0.37176	-0.179218	0.12392	-0.0546729	0.627273	0.245455	-0.619602	0.618182	0.2	0.549216	-0.163616	-0.273111	-0.0921747	-0.0818182	-0.183494	0.0136675	0.274496	0.0318907	-0.172727	-0.631594	-0.209762	-0.633259	0.263636	0.290909	-0.2	-0.210048	-0.509091	-0.436364	-0.0956722	0	-0.354545	-0.61048	-0.537587
Tubulin beta-4B chain	-0.218679	-0.0820048	-0.410024	-0.0546698	-0.574033	-0.400912	-0.270295	-0.538996	0.392694	-0.0547945	0.505759	-0.269007	0.291012	0.396916	0.01373	-0.121282	-0.15243	-0.0057944	-0.322928	-0.199264	0.50114	-0.0865606	-0.293119	0.259682	0.400912	0.252056	-0.236612	0.0660738	-0.602812	-0.387245	-0.528748	0.408676	0.275122	0.0684932	-0.369021	-0.754595	0.272357	-0.680365	0.1959	0.127563	0	-0.459955	-0.687929	-0.701596	-0.196347	-0.159817	-0.496584	-0.56621	-0.242009
Protein kinase C beta type	-0.527273	-0.4	-0.663636	-0.0181818	-0.772727	-0.5	-0.256196	-0.562942	0.0592257	-0.150342	-0.0091747	-0.238573	0.216611	0.121406	-0.273975	-0.0136988	-0.608334	0.173436	-0.475854	0.283305	0.363636	-0.136364	0.12392	0.181818	0.4	-0.0231249	-0.359955	-0.306073	-0.506961	0	-0.486259	0.396356	-0.125209	0.150342	-0.472727	-0.604133	0.0953463	-0.373577	0.0181818	0.290909	0.1	-0.433794	-0.336364	-0.609091	-0.528475	-0.25057	-0.381818	-0.255126	0.145786
14-3-3 protein eta	0.263636	0.218182	0.363636	-0.0636364	0.563636	0.2	-0.107872	-0.105266	-0.35991	0.241458	0.183494	0.347919	-0.152088	-0.242811	0.21918	0.0319638	0.564881	-0.080937	0.698911	-0.00994053	-0.254545	-0.281818	-0.401502	0.136364	-0.1	0.0924995	0.205688	0.113012	-0.0506961	-0.618182	0.238542	-0.0364466	0.520097	-0.451026	0.0272727	0.164764	0.0381385	-0.0728931	0.0727273	0.0454545	-0.3	0.310506	-0.1	0.154545	0.127563	0.104784	0.0545455	-0.16401	-0.236903
Neural cell adhesion molecule L1-like protein;Processed neural cell adhesion molecule L1-like protein	-0.403687	-0.238542	-0.486259	-0.29359	-0.60553	-0.403687	-0.0272166	-0.327945	0.33564	0.156326	0.222222	-0.0551768	0.376748	0.600954	-0.170509	-0.19355	-0.331333	0.145863	-0.630315	-0.165531	0.256892	0.119271	0.105053	-0.174319	0.201843	-0.122525	-0.405733	0.0237611	-0.237212	0.220193	-0.62037	0.331042	-0.50059	0.124141	-0.229367	-0.374135	0.11547	-0.220695	-0.275241	-0.13762	0.302765	-0.66821	-0.321114	-0.541307	-0.0183912	-0.44139	-0.422036	-0.25288	-0.096554
Heterogeneous nuclear ribonucleoprotein H2	-0.0545455	-0.0545455	0.127273	0.109091	0.145455	0.2	-0.26968	-0.0183071	-0.592257	0.410024	-0.779849	0.0944351	-0.350264	-0.497185	0.00913252	0.141554	0.00965609	-0.242811	0.351934	0.511938	-0.654545	-0.463636	0.00495682	-0.372727	-0.2	-0.300623	-0.252436	-0.301364	0.36409	-0.1	0.357813	0.0273349	-0.0433414	-0.387245	-0.245455	0.32495	-0.333712	0.268793	-0.418182	-0.227273	-0.5	0.14612	0.190909	0.290909	-0.223235	-0.282461	0.0181818	0.100228	-0.00455582
Histidine triad nucleotide-binding protein 1	-0.609091	-0.490909	-0.763636	-0.0909091	-0.890909	-0.5	-0.3371	-0.700245	0.154898	0.0865606	-0.0550482	-0.263424	0.235046	0.28328	-0.342469	-0.164385	-0.622818	0.0462497	-0.456027	0.213721	0.272727	-0.318182	0.0594818	0	0.4	-0.0867182	-0.476823	-0.174226	-0.585309	-0.190909	-0.587181	0.537587	-0.0577886	0.0227791	-0.627273	-0.704822	0.228831	-0.410024	-0.109091	0.154545	0	-0.625577	-0.463636	-0.727273	-0.423691	-0.346242	-0.490909	-0.382689	0
Nascent polypeptide-associated complex subunit alpha, muscle-specific form;Nascent polypeptide-associated complex subunit alpha	-0.0733976	-0.0366988	-0.284416	0.357813	-0.651404	-0.403687	-0.272166	-0.217091	0.464379	-0.459781	0.166667	-0.401286	0.34419	0.186704	-0.0322584	-0.00460834	-0.492127	0.110856	-0.395198	0.0601929	0.440386	0.119271	0.0150075	0.31194	0.504608	0.23338	-0.122663	-0.12831	-0.441865	-0.0733976	-0.194444	0.096554	0.199264	0.44139	-0.15597	-0.549655	0.163583	-0.349434	0.266066	0.15597	0	-0.225809	-0.266066	-0.403687	-0.271271	0.0459781	-0.192669	-0.193108	0.18851
Lysosomal alpha-glucosidase	-0.0793091	0.0594818	-0.0594818	-0.173489	-0.148704	-0.272625	-0.00735215	0.144738	0.0770059	0.0347768	-0.0450225	0.0216803	0.0226162	0.24272	0.0871413	0.191711	-0.155317	-0.151306	-0.743243	-0.379405	-0.128877	0.183402	0.291892	-0.535336	-0.272625	-0.277394	-0.290574	0.179724	0.381963	0.555163	-0.185093	0.101846	-0.677448	0.163948	0.10905	0.162206	-0.197553	0.039745	-0.193316	-0.485768	0.2181	-0.19918	-0.054525	0.0495682	-0.0645856	-0.39745	-0.114007	0.141591	-0.0273247
T-complex protein 1 subunit epsilon	-0.0818182	-0.2	-0.263636	0.0272727	-0.472727	0.2	0.53936	0.224262	0.574033	-0.41458	0.13762	-0.387681	0.488526	0.323748	-0.388132	-0.260277	-0.44418	0.306404	-0.168532	-0.0596432	0.618182	0.618182	0.34202	0.418182	0.3	0.138749	0.0327231	-0.108303	-0.184349	0.509091	-0.229367	-0.35991	-0.385257	0.396356	0.236364	-0.270029	0.190693	0.205012	0.118182	0.427273	0.5	-0.392698	0.327273	-0.236364	0.232347	0.314352	0.172727	0.0956722	0.136675
Neuron-specific calcium-binding protein hippocalcin	-0.218182	-0.227273	-0.309091	0.109091	-0.336364	-0.5	-0.498908	-0.668208	0.050114	-0.0318907	0.220193	0.164019	0.281133	0.132968	-0.141554	-0.191783	-0.241402	0.219686	0.213143	0.273365	0.0454545	-0.454545	-0.208186	0.263636	0.5	0.0520309	-0.00934947	0	-0.80192	-0.836364	-0.211018	0.35991	0.650121	-0.0410024	-0.409091	-0.457677	0.457662	-0.300684	0.145455	0.254545	-0.2	-0.118723	-0.354545	-0.445455	-0.168565	0.0227791	-0.2	-0.318907	0.16401
ADP-ribosylation factor 1	-0.541307	-0.458735	-0.660578	-0.0642229	-0.770675	-0.403687	-0.108866	-0.281756	0.698867	0.0643693	0.0185185	-0.331061	0.1907	0.665133	-0.331801	-0.470051	-0.540852	0.134194	-0.645323	0.0551768	0.29359	-0.110096	0.105053	-0.192669	0.302765	-0.046676	-0.174559	0.104549	-0.474424	0.0366988	-0.564815	0.510357	-0.0243005	0.450585	-0.440386	-0.535798	0.413768	-0.156326	-0.110096	-0.0550482	0.201843	-0.534568	-0.275241	-0.532132	0.0873584	-0.119543	-0.29359	-0.133337	0.183912
ADP-ribosylation factor 5	-0.291573	-0.328019	-0.510252	0.241458	-0.833715	-0.451026	-0.222993	-0.291287	0.600457	-0.191781	-0.0367825	-0.31135	0.415732	0.475141	-0.320367	-0.295195	-0.721019	0.159346	-0.491844	0.0971412	0.277905	0.00455582	0.223565	-0.0273349	0.50114	0.014486	-0.187416	-0.00471955	-0.482711	-0.0227791	-0.317249	0.196347	0.0193068	0.424658	-0.25057	-0.479363	0.363142	-0.0936073	-0.0410024	-0.00911164	0.100228	-0.471397	-0.123007	-0.432803	-0.0410959	-0.0296804	-0.186789	-0.0799087	0.273973
Complexin-2	0.0454545	-0.345455	-0.281818	0.445455	-0.509091	-0.5	-0.418004	-0.4531	0.136675	-0.0455582	-0.266066	0.17893	0.368699	0.219686	-0.461192	-0.18265	-0.786971	-0.0289061	-0.0793091	-0.0646135	-0.245455	-0.3	0.500638	-0.381818	0.4	-0.150312	0.00467473	0.301364	-0.368699	-0.4	0.183494	-0.104784	0.240786	-0.0637815	0.0181818	0.0228838	0.51487	0.223235	-0.154545	-0.281818	-0.1	-0.200915	0.190909	0.0363636	0.0227791	0.145786	0.0818182	0.205012	0.328019
Histone H3.3;Histone H3.3C;Histone H3;Histone H3.2;Histone H3.1t;Histone H3.1;Histone H3-like 3	0	-0.181818	-0.318182	0.318182	-0.472727	-0.5	-0.418004	-0.613287	0.104784	0.378133	0.0366988	0.119286	0.165914	0.422029	-0.127855	-0.237445	-0.347619	0.0346873	-0.317236	-0.0347919	0.0727273	-0.154545	0.0396545	-0.336364	0.5	0.242811	-0.102844	0.00470882	-0.212002	-0.2	-0.0458735	0.132119	0.130024	-0.214124	-0.145455	-0.118996	0.12395	-0.332575	-0.527273	-0.5	-0.1	-0.392698	-0.281818	-0.2	-0.0455582	-0.268793	-0.545455	-0.1959	-0.050114
Isochorismatase domain-containing protein 2A, mitochondrial	-0.568831	-0.366988	-0.651404	-0.0550482	-0.862422	-0.403687	-0.353815	-0.475752	0.133337	-0.137934	-0.203704	-0.476527	0.120932	0.0408415	-0.225809	0.0691252	-0.628558	-0.157532	-0.525263	0.175563	0.201843	-0.321114	0.0850425	0.0091747	0.201843	-0.186704	-0.566139	-0.17108	-0.427912	-0.091747	-0.509259	0.519553	-0.097202	0.156326	-0.623879	-0.725175	0.105848	-0.381618	0.13762	0.201843	-0.100922	-0.479268	-0.44956	-0.642229	-0.58852	-0.317249	-0.339464	-0.321847	0.00459781
Neuroplastin	-0.154545	-0.00909091	-0.190909	0.0909091	-0.272727	-0.5	-0.175292	0.151033	0.455582	-0.578589	0.146795	-0.283305	-0.0737398	0.150312	0.0821926	0.173518	-0.342791	-0.0693746	-0.817875	-0.268394	0.172727	0.0363636	0.208186	-0.118182	-0.1	-0.080937	0.0747958	0.296655	-0.138262	0.209091	-0.201843	0.318907	0.0529728	0.724375	-0.0454545	-0.228838	0.181158	-0.154898	0.545455	-0.0454545	0.2	0.173518	-0.190909	-0.0636364	-0.223235	0.123007	0.109091	0.1959	0.378133
ATP synthase-coupling factor 6, mitochondrial	-0.409091	-0.127273	-0.372727	0.136364	-0.627273	-0.4	-0.6742	-0.535482	0.182233	0.1959	-0.146795	-0.333008	0.0368699	0.115624	0.10959	-0.123289	-0.207606	-0.0693746	-0.158618	0.482116	-0.00909091	-0.536364	-0.45107	0.0272727	0.4	0.0289061	-0.467473	-0.291947	-0.493135	-0.563636	-0.348639	0.66515	0.428598	0.100228	-0.790909	-0.686515	0.0572078	-0.533031	-0.1	-0.0363636	-0.5	-0.337903	-0.663636	-0.618182	-0.387245	-0.441915	-0.554545	-0.55581	-0.050114
Fumarate hydratase, mitochondrial	-0.390909	-0.327273	-0.554545	0.245455	-0.809091	-0.2	-0.215744	-0.251722	0.551254	0.127563	-0.247717	-0.606373	-0.0138262	0.369998	-0.18265	-0.347036	-0.492461	-0.0289061	-0.535336	0.293246	0.336364	-0.118182	-0.0495682	-0.109091	0.4	0.196561	-0.25711	-0.230732	-0.258089	0.1	-0.31194	0.391801	0.0866828	0.332575	-0.509091	-0.562942	0.0858116	-0.323463	-0.236364	-0.118182	-0.1	-0.470325	-0.318182	-0.454545	-0.132119	-0.177677	-0.454545	-0.236903	0.0546698
Hematological and neurological expressed 1 protein;Hematological and neurological expressed 1 protein, N-terminally processed	-0.190693	0.162089	-0.104881	-0.419524	-0.238366	-0.314643	-0.212132	-0.134404	-0.0621164	0.10512	0.15396	-0.0625543	0.0870063	0.151585	0.258613	0.363974	0.0354459	-0.363803	-0.639447	-0.484796	-0.104881	-0.0476731	-0.0467888	-0.37185	-0.314643	-0.333486	-0.637377	0.18273	0.178846	0.162089	-0.46188	0.377477	-0.570736	-0.0812291	-0.190693	-0.230407	-0.22	-0.353586	-0.00953463	-0.343247	0	-0.383131	-0.533939	-0.333712	-0.324917	-0.65939	-0.352781	-0.31536	-0.406146
Tubulin beta-5 chain	-0.0727273	0.190909	0.227273	-0.309091	0.418182	-0.5	-0.094388	0.329527	0.0637815	-0.0956722	0.229367	0.5517	-0.0414786	0.28328	0.296807	0.127855	0.207606	0.231249	-0.535336	-0.213721	-0.436364	0.0636364	0.12392	-0.472727	-0.4	-0.433591	0.140242	0.362579	0.212002	0.263636	-0.128446	0.282461	-0.327469	0.482917	0.190909	0.471407	0	0.277905	0.0363636	-0.409091	0.3	0.333337	0.0545455	0.281818	0.1959	-0.227791	0.2	0.378133	0.410024
Proteasome subunit beta type-4	-0.477084	-0.385337	-0.642229	0.13762	-0.779849	-0.403687	-0.353815	-0.466514	0.248282	0.165521	-0.240741	-0.436399	-0.106978	0.245049	-0.184334	-0.1659	-0.526235	-0.093352	-0.645323	0.235756	0.238542	-0.284416	0.02001	-0.220193	0.302765	0.081683	-0.334965	-0.199593	-0.265119	0.0458735	-0.361111	0.52415	0.0194404	0.160923	-0.578006	-0.531179	0.03849	-0.432194	-0.220193	-0.146795	-0.100922	-0.428576	-0.431211	-0.46791	-0.381618	-0.312651	-0.532132	-0.243684	0.0367825
60S acidic ribosomal protein P2	-0.0454545	-0.263636	-0.218182	0.0545455	-0.345455	-0.4	-0.350584	-0.274606	-0.136675	-0.0410024	-0.394512	0.134197	0.133653	-0.0173436	-0.351602	0.196349	-0.656614	-0.462497	-0.307323	-0.437384	-0.509091	-0.418182	0.614645	-0.7	-0.2	-0.549216	-0.285159	0.541514	-0.0138262	-0.2	0.0733976	0.0318907	-0.163734	-0.205012	0	0.109842	0.333712	0.259682	0.0363636	-0.381818	-0.1	-0.159819	0.1	0.118182	-0.186789	-0.0683373	0.2	0.25057	0.0774489
Heterogeneous nuclear ribonucleoprotein U-like protein 2	-0.284416	-0.0458735	-0.266066	-0.247717	-0.541307	-0.403687	-0.108866	0.00461895	0.354031	-0.179315	0.037037	-0.170547	0.367446	0.379243	-0.0368668	0.124425	-0.414166	-0.122525	-0.76038	-0.356141	-0.0183494	0.110096	0.270135	-0.330289	-0.100922	-0.41425	-0.523678	0.218602	-0.0232561	0.302765	-0.481481	0.257477	-0.612372	0.340238	-0.110096	-0.267899	0.0673575	-0.0183912	0.0458735	-0.220193	0.201843	-0.470051	-0.211018	-0.339464	-0.124141	-0.409205	-0.100922	-0.0597715	-0.00459781
Transitional endoplasmic reticulum ATPase	-0.372727	-0.181818	-0.481818	0.00909091	-0.727273	-0.5	-0.3371	-0.498868	0.10934	-0.337131	0.146795	-0.273365	0.368699	0.0578122	-0.105024	0.132421	-0.506945	0.0982807	-0.371761	0.149108	0.354545	-0.0909091	0	0.336364	0.4	-0.0231249	-0.425401	-0.235441	-0.557657	-0.172727	-0.46791	0.332575	-0.0240786	0.186789	-0.409091	-0.695669	0.104881	-0.44647	0.245455	0.345455	0	-0.392698	-0.436364	-0.654545	-0.55581	-0.236903	-0.318182	-0.369021	0.0592257
Complement C1q subcomponent subunit C	0.305108	0.362316	0.533939	-0.162089	0.686493	0.314643	-0.0424264	0.144005	-0.401368	0.281913	0.0673575	0.354475	-0.178846	-0.284979	0.349607	0.143674	0.683599	-0.163712	0.639447	-0.0573415	-0.438593	-0.190693	-0.384708	-0.0190693	-0.314643	-0.0727607	0.0735436	0.10865	0.23685	-0.400454	0.26943	-0.0860073	0.237386	-0.415702	0.104881	0.331211	-0.15	0.076451	-0.00953463	-0.104881	-0.314643	0.325661	-0.0190693	0.276504	0.176793	-0.05256	0.12395	-0.0955637	-0.291469
ATP synthase subunit alpha, mitochondrial;ATP synthase subunit alpha	-0.418182	-0.190909	-0.527273	0.00909091	-0.745455	-0.4	-0.350584	-0.512598	0.528475	0.123007	0.247717	-0.402592	0.212002	0.497185	-0.00456626	-0.310506	-0.231746	0.0867182	-0.411416	0.164019	0.436364	-0.172727	-0.371761	0.154545	0.5	0.231249	-0.331906	-0.155391	-0.589918	-0.3	-0.587181	0.587701	0.255233	0.232347	-0.609091	-0.810088	0.200227	-0.633259	-0.0636364	0.0363636	-0.1	-0.557083	-0.690909	-0.772727	-0.16401	-0.314352	-0.627273	-0.583145	-0.123007
Secretogranin-2;Secretoneurin;Manserin	-0.256892	-0.165145	-0.31194	-0.100922	-0.495434	-0.403687	0.0544331	0.120093	0.519553	-0.280466	0.0462963	-0.14045	0.316282	0.484264	-0.179725	-0.0599085	-0.521362	0.093352	-0.810405	-0.275884	0.119271	0.256892	0.430215	-0.29359	0	-0.274222	-0.188713	0.228106	-0.0511633	0.477084	-0.37037	0.137934	-0.529751	0.551737	0.0458735	-0.124712	0.182828	0.142532	0.0366988	-0.174319	0.403687	-0.327192	0.0366988	-0.174319	0.0551737	-0.128739	0.0366988	0.193108	0.271271
Creatine kinase B-type	-0.318182	-0.109091	-0.418182	-0.0636364	-0.545455	0	-0.080904	-0.320374	0.423691	-0.0683373	0.29359	-0.646135	0.0230437	0.167655	0.0273975	-0.155253	-0.0289683	-0.0924995	-0.163575	0.0596432	0.636364	-0.0909091	-0.45107	0.472727	0.3	0.352654	-0.229062	-0.169517	-0.506961	-0.263636	-0.504608	0.432803	0.356363	0.14123	-0.527273	-0.89247	0.12395	-0.692485	0.3	0.390909	-0.1	-0.378999	-0.654545	-0.718182	-0.246014	-0.0410024	-0.445455	-0.61048	-0.309796
Phosphoribosyl pyrophosphate synthase-associated protein 2	-0.266066	0.0642229	-0.247717	-0.192669	-0.642229	-0.403687	-0.353815	-0.212472	0.211499	-0.202304	0.0648148	-0.316013	0.390702	0.163366	0.105992	0.285717	-0.341078	-0.285891	-0.565283	-0.275884	0.0091747	-0.0825723	0	-0.110096	0	-0.338401	-0.73598	0.0855399	-0.181397	-0.0550482	-0.509259	0.358629	-0.364507	0.160923	-0.330289	-0.563512	0	-0.326445	0.192669	-0.0825723	-0.100922	-0.516135	-0.513783	-0.559657	-0.404607	-0.519553	-0.266066	-0.386216	-0.220695
PC4 and SFRS1-interacting protein	-0.348639	-0.266066	-0.440386	0.0550482	-0.678928	-0.403687	-0.108866	-0.0600463	0.271271	-0.44139	-0.194444	-0.331061	0.237212	0.105021	-0.258067	0.119817	-0.735754	0.0058345	-0.685343	0.00501608	0.15597	0.0642229	0.450225	-0.0825723	0.100922	-0.262553	-0.311376	-0.0285133	-0.176746	0.339464	-0.296296	0.160923	-0.379088	0.464379	-0.15597	-0.323326	0.105848	0.0275869	0.192669	0.100922	0.201843	-0.271892	0	-0.266066	-0.354031	-0.0919562	0.0275241	0.124141	0.317249
Eukaryotic translation initiation factor 5	-0.295573	-0.333712	-0.400454	-0.076277	-0.524404	-0.314643	0.212132	0.0240008	0.444371	-0.195906	0.0096225	-0.00521286	0.454366	0.521452	-0.402287	-0.249035	-0.617771	0.363803	-0.571863	-0.0417029	0.209762	0.352781	0.525074	-0.133485	0.209762	-0.206155	-0.0882523	0.0395092	-0.154678	0.51487	-0.336788	-0.0334473	-0.585888	0.439593	0.104881	-0.0528017	0.23	0.301026	-0.171623	0	0.524404	-0.416654	0.26697	-0.181158	0.167236	-0.0382255	0.0572078	0.248466	0.36792
Gamma-adducin	-0.192669	0.0275241	-0.302765	0.0183494	-0.678928	-0.403687	-0.353815	-0.374135	0.491966	-0.179315	0.351852	-0.356141	0.455819	0.373408	0.0829502	-0.0460834	-0.253372	-0.0291725	-0.345173	-0.120386	0.348639	-0.0366988	-0.26013	0.229367	0.403687	0.093352	-0.419886	0.00950443	-0.53489	-0.339464	-0.5	0.354031	0.145803	0.234488	-0.366988	-0.757508	0.211695	-0.533346	0.201843	0.0733976	-0.100922	-0.506918	-0.614705	-0.697277	-0.202304	-0.262075	-0.403687	-0.542542	-0.170119
Calcium-binding protein 39;Protein Mo25	-0.275241	-0.128446	-0.31194	-0.174319	-0.513783	-0.403687	0.0544331	0.0461895	0.317249	-0.6299	0.157407	-0.180579	0.451168	0.18087	-0.188942	0.202767	-0.57496	0.093352	-0.635318	-0.265852	0.229367	0.256892	0.44022	0.091747	0	-0.338401	-0.273634	0.147319	-0.241863	0.330289	-0.425926	0.0781628	-0.49573	0.510357	0.0366988	-0.318708	0.19245	0.0643693	0.431211	0.256892	0.403687	-0.258067	0	-0.31194	-0.239086	-0.0321847	0.174319	0.10575	0.262075
Calretinin	-0.0363636	0	0.209091	-0.136364	0.272727	0.3	0.525876	0.681938	0.387245	-0.104784	-0.0642229	0.134197	0.161306	0.277498	-0.0913252	-0.342469	0.0965609	0.497185	0.0892227	0.248513	-0.0727273	0.463636	0.173489	0.0454545	-0.1	-0.173436	0.294508	-0.0565058	0.198176	0.527273	0.0275241	-0.25057	-0.37081	0.533031	0.318182	0.402755	0.0381385	0.706152	-0.145455	0.1	0.4	0.118723	0.627273	0.281818	0.633259	0.209568	0.454545	0.44647	0.428247
Thioredoxin-related transmembrane protein 4	-0.37185	-0.2479	-0.352781	-0.305108	-0.162089	-0.314643	0.127279	0.153605	0.511266	-0.05256	0.134715	-0.125109	-0.212682	0.497198	-0.11015	-0.177198	-0.172166	-0.0485071	-0.857794	-0.385752	0.104881	0	0.239143	-0.467197	-0.314643	-0.200092	0.102961	0.469172	-0.00966736	0.381385	-0.413768	0.463484	-0.217183	0.5256	-0.0953463	-0.0720023	0.27	0.00477818	0.152554	-0.228831	0.419524	-0.0574696	-0.133485	-0.0667424	0.162458	0.00955637	0.0190693	0.229353	0.205462
Ras-related protein Rab-39A	-0.219296	0.00953463	-0.276504	-0.190693	-0.352781	-0.314643	-0.212132	-0.336011	0.5256	0.0430037	0.567728	-0.229366	0.164345	0.503261	0.148463	-0.205933	0.106338	-0.030317	-0.317124	-0.265856	0.381385	-0.114416	-0.436695	0.143019	0.209762	0.194029	-0.147087	0.217301	-0.51237	-0.400454	-0.558105	0.5256	0.33335	0.181571	-0.37185	-0.662421	0.3	-0.611608	0.219296	0.0190693	0	-0.349607	-0.715097	-0.619751	0.0238909	-0.15768	-0.429058	-0.535157	-0.258022
Ras-related protein Rab-21	-0.504608	-0.504608	-0.688102	0.119271	-0.743151	-0.403687	-0.108866	-0.314089	0.298858	-0.179315	-0.185185	-0.37119	0.00930243	0.210042	-0.387101	-0.170509	-0.716264	0.134194	-0.645323	0.245788	0.366988	-0.0825723	0.310155	-0.0275241	0.302765	0.0175035	-0.113228	-0.166328	-0.358143	0.238542	-0.342593	0.340238	-0.0826217	0.381618	-0.366988	-0.4388	0.182828	-0.170119	0.0091747	0.15597	0.201843	-0.294934	-0.110096	-0.366988	-0.326445	-0.00919562	-0.211018	0.0367825	0.33564
Ras-related protein Rab-18	-0.357813	-0.15597	-0.357813	-0.366988	-0.275241	-0.403687	0.136083	0.0554274	0.381618	-0.6299	0.425926	-0.185595	0.134885	0.215877	-0.1106	0.156684	-0.302098	0.0408415	-0.710355	-0.441415	0.366988	0.13762	0.270135	0.128446	-0.201843	-0.23338	-0.00943564	0.375425	-0.339539	0.220193	-0.546296	0.33564	-0.208984	0.579324	-0.0366988	-0.392611	0.327165	-0.133337	0.715626	0.357813	0.504608	-0.0368668	-0.201843	-0.321114	-0.193108	0.14713	0.183494	0.0873584	0.225293
Ras-related protein Rab-8B	0.0247841	0.00495682	-0.158618	0.54525	-0.401502	-0.272625	-0.404368	-0.0948283	0.48936	-0.0919102	-0.0950475	-0.474256	-0.201033	0.160763	0.129467	-0.136936	-0.239557	-0.138697	-0.416216	0.119242	0.208186	-0.148704	-0.17027	-0.0941795	0.32715	0.381417	0.0892114	-0.0308098	-0.153288	-0.12392	0.08004	0.253374	0.546159	0.402418	-0.257754	-0.324413	0.0727825	-0.389997	0.054525	-0.277582	-0.272625	0.039836	-0.322193	-0.0941795	-0.126687	0.0745218	-0.282539	-0.0993624	0.151528
Ras-related protein Rab-6B	-0.00495682	0.0892227	0.00495682	-0.0892227	0.0247841	-0.272625	0.0808736	0.371827	0.618531	-0.221081	0.28014	-0.0921413	-0.0904648	0.475983	0.136936	-0.069713	-0.00263249	-0.0693485	-0.743243	-0.536587	0.0644386	0.193316	0.140541	-0.386632	-0.272625	-0.0693485	0.20901	0.541738	0.113081	0.332107	-0.18009	0.213629	-0.0919018	0.616047	0.173489	0.0648825	0.20795	0.0273247	0.252798	-0.366804	0.32715	0.107059	-0.0842659	0.114007	0.293119	0.0993624	0.12392	0.253374	0.191273
Ras-related protein Rab-3B	-0.263636	-0.2	-0.345455	-0.0363636	-0.554545	-0.5	-0.094388	0.00457677	0.660594	-0.200456	0.0825723	-0.119286	0.350264	0.61859	-0.191783	-0.200915	-0.535913	0.080937	-0.758393	-0.273365	0.0636364	0.1	0.337063	-0.354545	0.1	-0.248592	-0.149592	0.343744	-0.221219	0.209091	-0.385337	0.25057	-0.274496	0.564922	-0.0545455	-0.205955	0.362316	0.0956722	0.0272727	-0.254545	0.3	-0.356168	-0.0636364	-0.236364	0.154898	-0.100228	-0.00909091	0.123007	0.287017
Ras-related protein Rab-3A	-0.372727	-0.218182	-0.481818	-0.0272727	-0.481818	-0.5	-0.3371	-0.352411	0.41458	-0.150342	0.220193	-0.342948	-0.124436	0.277498	-0.018265	-0.0730601	-0.265543	-0.14453	-0.619602	-0.154078	0.290909	-0.318182	-0.114007	-0.0636364	0.1	0.0693746	-0.070121	0.235441	-0.4747	-0.254545	-0.440386	0.637815	0.37081	0.350798	-0.463636	-0.604133	0.324177	-0.528475	0.363636	0.0181818	0	-0.132421	-0.590909	-0.454545	-0.273349	-0.0273349	-0.290909	-0.236903	0.0592257
Ras-related protein Rab-2A	0.490909	0.245455	0.227273	0.345455	0.109091	-0.5	-0.418004	-0.31122	-0.0455582	-0.268793	0.431211	0.382711	0.262698	0.0404685	0.132421	0.21918	-0.0724207	-0.104062	0.0297409	-0.531819	-0.0909091	-0.0818182	0.0743522	-0.0545455	0.2	0.14453	0.233737	0.47559	-0.239654	-0.554545	0.275241	-0.191344	0.481571	-0.145786	0.336364	0.105266	0.305108	-0.1959	0.290909	-0.263636	-0.1	0.214614	-0.145455	0.154545	-0.0410024	0.200456	0.0545455	0.0136675	0.0364466
Ras-related protein Rab-1B	-0.385337	-0.211018	-0.550482	-0.0366988	-0.688102	-0.403687	-0.353815	-0.651272	0.174717	0.33564	0.148148	-0.275884	0.0790706	0.373408	-0.013825	-0.161292	-0.214392	-0.0291725	-0.485243	0.0852733	0.366988	-0.192669	-0.270135	-0.0366988	0.403687	0.221711	-0.43404	-0.223354	-0.353492	-0.13762	-0.518519	0.528748	0.0097202	-0.096554	-0.559657	-0.642034	-0.019245	-0.698867	-0.302765	-0.13762	-0.100922	-0.603693	-0.697277	-0.678928	-0.331042	-0.501161	-0.779849	-0.574726	-0.285064
Succinate dehydrogenase [ubiquinone] iron-sulfur subunit, mitochondrial	-0.513783	-0.385337	-0.678928	0.0458735	-0.944994	-0.403687	-0.353815	-0.61432	0.303455	0.14713	-0.0925926	-0.39627	0.26977	0.35007	-0.248851	-0.235026	-0.570088	0.035007	-0.430215	0.275884	0.31194	-0.229367	-0.06003	0.0183494	0.504608	0.0408415	-0.514242	-0.270876	-0.511633	-0.15597	-0.527778	0.473574	-0.0243005	0.073565	-0.623879	-0.734413	0.144338	-0.445988	-0.229367	0.0458735	-0.100922	-0.691252	-0.486259	-0.733976	-0.33564	-0.390814	-0.578006	-0.459781	-0.0643693
Adaptin ear-binding coat-associated protein 1	0.1	-0.0545455	0.272727	-0.0818182	0.463636	0.5	0.3371	0.498868	-0.291573	-0.159454	-0.46791	0.074554	-0.248872	-0.485622	-0.187217	0.127855	0.0386244	-0.161874	0.456027	0.0546729	-0.418182	-0.0727273	0.332107	-0.0909091	-0.5	-0.369998	0.215038	0.145973	0.331829	0.127273	0.394512	-0.332575	-0.0818671	-0.0592257	0.254545	0.471407	0.0190693	0.678817	0.227273	0.218182	0	0.433794	0.636364	0.536364	0.150342	0.400912	0.7	0.505696	0.186789
Copine-7	-0.128446	0.0183494	-0.266066	0.128446	-0.477084	-0.403687	-0.353815	-0.267899	0.354031	0.229891	0.0925926	-0.275884	-0.0418609	0.420084	0.179725	-0.0783418	-0.131559	-0.157532	-0.70035	-0.145466	0.183494	-0.0550482	-0.175088	-0.330289	0.201843	0.198373	-0.278351	0.00475222	-0.0186049	0.0825723	-0.277778	0.40001	-0.0243005	0.151728	-0.29359	-0.332564	-0.0866025	-0.52415	-0.266066	-0.504608	-0.100922	-0.359451	-0.550482	-0.321114	-0.14713	-0.422999	-0.596355	-0.308053	-0.170119
Calcium-transporting ATPase;Plasma membrane calcium-transporting ATPase 3	-0.563636	-0.472727	-0.7	0.0181818	-0.809091	-0.5	-0.256196	-0.489714	0.314352	0.123007	-0.119271	-0.238573	0.142871	0.422029	-0.310506	-0.287674	-0.608334	0.173436	-0.614645	0.283305	0.254545	-0.172727	0.12392	-0.145455	0.4	-0.0231249	-0.303858	-0.193061	-0.414786	0.0727273	-0.486259	0.487473	-0.125209	0.241458	-0.509091	-0.494291	0.171623	-0.264238	-0.272727	-0.0363636	0.1	-0.52512	-0.3	-0.536364	-0.236903	-0.30524	-0.454545	-0.182233	0.182233
Unknown	-0.0818182	0.163636	-0.0909091	0.0909091	-0.354545	-0.5	-0.3371	-0.0457677	0.273349	-0.669706	0.284416	-0.268394	0.230437	-0.0231249	0.210048	0.347036	-0.270371	-0.0404685	-0.490725	-0.159049	0.209091	0.0272727	-0.0198273	0.254545	0.1	-0.0578122	-0.186989	0.0800499	-0.331829	-0.109091	-0.256892	0.25057	0.115577	0.523919	-0.127273	-0.46683	0.0953463	-0.341687	0.636364	0.190909	0	0.0410963	-0.372727	-0.318182	-0.432803	-0.0318907	0	-0.136675	0.186789
Unknown	-0.192669	-0.165145	-0.330289	0.0183494	-0.60553	-0.403687	0.0544331	-0.0369516	0.48277	-0.308053	0.138889	-0.100322	0.548843	0.490098	-0.235026	-0.115209	-0.584705	0.285891	-0.610305	-0.120386	0.284416	0.376163	0.385193	-0.0183494	0.302765	-0.110856	-0.198148	0.0142566	-0.209305	0.394512	-0.351852	-0.0229891	-0.49087	0.455183	0.0825723	-0.212472	0.173205	0.0827606	-0.0550482	-0.0183494	0.403687	-0.447009	0.0642229	-0.29359	0.0321847	-0.114945	-0.0550482	0.073565	0.262075
Puromycin-sensitive aminopeptidase	-0.163636	-0.172727	-0.345455	0.218182	-0.690909	-0.5	-0.175292	-0.164764	0.410024	-0.510252	0.0550482	-0.19384	0.525396	0.260155	-0.237445	0.00456626	-0.724207	0.196561	-0.490725	-0.00994053	0.254545	0.172727	0.361848	0.118182	0.4	-0.0867182	-0.186989	-0.00941763	-0.396351	0.1	-0.238542	0.00911164	-0.158919	0.46925	-0.0272727	-0.356988	0.257435	-0.00911164	0.190909	0.127273	0.2	-0.305939	0	-0.318182	-0.1959	0.0136675	0.00909091	0.0410024	0.355354
COP9 signalosome complex subunit 4	0.272727	0.509091	0.372727	0.218182	0.0454545	-0.5	-0.418004	0.0549212	-0.050114	-0.669706	0.376163	0.18887	0.442439	-0.184999	0.465758	0.506855	0.00965609	0.208124	-0.0842659	-0.00497027	-0.0545455	0.2	-0.12392	0.390909	0.2	-0.0462497	-0.112194	-0.103594	-0.165914	-0.190909	0.0550482	-0.0865606	0.0722357	0.373577	0.181818	-0.0686515	-0.133485	-0.159454	0.454545	0.1	-0.1	0.260277	-0.163636	-0.0545455	-0.346242	-0.127563	0.0909091	-0.0774489	0.255126
26S protease regulatory subunit 10B	-0.493157	-0.400108	-0.572248	-0.218664	-0.44198	-0.358236	0.00690066	-0.217828	0.33807	0.216831	0.0187812	-0.14753	-0.139157	0.502967	-0.222001	-0.273412	-0.308854	0.0443795	-0.781313	-0.0890265	0.218664	-0.0744387	0.164888	-0.390803	0	-0.056214	-0.0956949	0.118081	-0.11793	0.325669	-0.478921	0.498944	-0.261239	0.251804	-0.30706	-0.231881	0.146385	-0.188853	-0.214011	-0.214011	0.30706	-0.345855	-0.251231	-0.293103	-0.0163206	-0.219162	-0.334974	-0.00233152	0.0862661
MAP6 domain-containing protein 1	0.162835	0.293103	0.0139573	0.209359	-0.283798	-0.358236	-0.241523	-0.126481	0.310092	-0.522259	0.525874	-0.254362	0.3019	0.0828417	0.285097	0.243033	-0.0691833	0.0088759	-0.312018	-0.264536	0.451285	0.223316	-0.197865	0.42337	0.30706	0.304739	-0.0717712	0.0144589	-0.313693	-0.148877	-0.169031	0.0419673	0.2292	0.312423	0.0279145	-0.470789	0.0341565	-0.533917	0.479199	0.13492	0	-0.0467371	-0.44198	-0.334974	-0.286776	0.0163206	-0.190749	-0.30776	-0.0489618
Latexin	0.118182	-0.0545455	0.136364	-0.0909091	0.254545	-0.5	-0.094388	0.160187	-0.113896	-0.205012	-0.0733976	0.656075	0.133653	0.132968	-0.164385	0.191783	-0.323479	-0.0289061	-0.371761	-0.516908	-0.636364	-0.0636364	0.708825	-0.727273	-0.4	-0.624371	0.172965	0.692196	0.193567	0.127273	0.183494	-0.118451	-0.346731	0.14123	0.454545	0.668208	0.305108	0.624147	0.0727273	-0.463636	0.3	0.273975	0.445455	0.527273	0.186789	0.0774489	0.527273	0.674261	0.460138
Splicing factor U2AF 35 kDa subunit;Splicing factor U2AF 26 kDa subunit	-0.242172	-0.252702	-0.242172	-0.0842339	-0.263231	-0.231643	0.218643	0.296849	0.110809	-0.517109	-0.255031	-0.0690797	0.112096	0	-0.322611	0.185105	-0.626295	0.0803507	-0.631517	-0.120889	-0.0210585	0.242172	0.734856	-0.221114	-0.231643	-0.441929	-0.0487292	0.125438	0.133448	0.673871	-0.106263	-0.084426	-0.647006	0.496003	0.200055	0.153726	0.0662589	0.45379	0.221114	0.0947631	0.463286	0.0158661	0.431699	0.147409	-0.147745	0.105532	0.41064	0.543492	0.490726
Actin-binding LIM protein 2	-0.339464	-0.266066	-0.385337	-0.13762	-0.431211	-0.403687	0.136083	0.184758	0.551737	-0.427596	0.0555556	-0.185595	0.162792	0.420084	-0.253459	-0.0645168	-0.55547	0.105021	-0.865433	-0.2809	0.183494	0.211018	0.505253	-0.247717	-0.100922	-0.285891	-0.0141535	0.313646	-0.11628	0.504608	-0.37963	0.206901	-0.417968	0.689672	0.0366988	-0.13395	0.288675	0.179315	0.256892	-0.0183494	0.504608	-0.156684	0.091747	-0.119271	0.0321847	0.073565	0.183494	0.326445	0.413803
Sodium channel subunit beta-2	0.0558291	0.0744387	-0.195402	0.59551	-0.572248	-0.358236	-0.53135	-0.344309	0.221494	-0.0466303	-0.0798201	-0.460394	-0.0448133	0.0384622	0.189285	0.0514109	-0.301441	-0.13018	-0.413487	0.195858	0.297755	-0.0837436	-0.213085	0.0372194	0.511766	0.458588	-0.184213	-0.315686	-0.136799	-0.0977008	0.046953	0.177195	0.352426	0.15388	-0.297755	-0.430971	-0.170783	-0.613189	-0.111658	-0.265188	-0.358236	-0.158906	-0.465242	-0.260536	-0.426667	-0.198179	-0.548986	-0.319418	-0.0256467
Cell adhesion molecule 1	-0.363636	-0.245455	-0.527273	-0.0181818	-0.572727	-0.4	-0.26968	-0.430216	0.355354	-0.232347	0.247717	-0.427443	-0.0138262	0.179218	-0.0958914	-0.0410963	-0.323479	-0.132968	-0.465941	-0.119286	0.436364	-0.263636	-0.114007	0.163636	0.2	0.132968	-0.126218	0.127138	-0.571483	-0.3	-0.458735	0.528475	0.37081	0.246014	-0.463636	-0.736859	0.324177	-0.578589	0.436364	0.236364	0	-0.21918	-0.581818	-0.563636	-0.35991	0.0318907	-0.290909	-0.332575	-0.0227791
Protein MAL2	0.13688	0.105292	0.0842339	-0.0421169	0.157938	-0.231643	0.312348	0.386964	0.0633195	-0.496003	0.233778	0.155429	0.0427033	0.0736548	0.0211548	0.280302	-0.156574	0.167397	-0.631517	-0.425991	0.168468	0.54752	0.510954	-0.105292	-0.231643	-0.0736548	0.243646	0.196338	0.320275	0.758105	0.0318788	-0.263831	-0.563341	0.416853	0.54752	0.371062	-0.110432	0.211065	0.221114	-0.0842339	0.579108	0.232703	0.315877	0.326406	-0.0105532	0.147745	0.284289	0.496003	0.327151
Microtubule-associated proteins 1A/1B light chain 3B	-0.0366988	0.091747	-0.15597	-0.0642229	-0.183494	-0.403687	-0.0272166	-0.0969979	0.0275869	-0.271271	0.361111	-0.0551768	0.0372097	0.11669	0.147467	0.294934	-0.116941	0.0175035	-0.705353	-0.351125	0.357813	0.284416	0.125063	0.0091747	0	0.110856	-0.0943564	0.0190089	0.0511633	0.403687	-0.25	0.10575	-0.345067	0.193108	0.100922	-0.138568	-0.173205	-0.386216	0.15597	-0.0825723	0.302765	-0.0783418	-0.284416	-0.15597	-0.340238	-0.18851	-0.247717	-0.0459781	-0.0183912
Microtubule-associated protein RP/EB family member 3	-0.0909091	-0.127273	-0.0181818	0.145455	0.0818182	-0.5	-0.498908	-0.315797	-0.0455582	-0.0136675	0.0091747	0.452294	0.0645223	0.0520309	-0.0410963	-0.14612	-0.111045	0.23703	0.2181	0.298216	-0.4	-0.5	-0.0594818	-0.0909091	0.2	-0.173436	0.224387	0.169517	-0.479308	-0.7	0.0825723	0.291573	0.611596	0.10934	-0.2	0.0640747	0.409989	0.10934	0.0818182	-0.0272727	-0.2	0.278542	-0.0272727	0.0363636	0.0364466	0.0956722	0.118182	0.0956722	0.451026
WD repeat-containing protein 13	-0.400108	-0.227969	-0.348932	-0.381499	-0.321017	-0.358236	0.172516	0.182694	0.207505	-0.517596	0.0281718	-0.117006	0.13444	0.139056	-0.224338	0.236023	-0.499108	-0.0295863	-0.816828	-0.373911	0.0697863	0.15353	0.570765	-0.209359	-0.358236	-0.520719	-0.200959	0.313276	-0.023586	0.535028	-0.441358	0.214499	-0.650633	0.512933	0.0325669	-0.117112	0.161024	0.193516	0.428023	0.144225	0.511766	-0.114506	0.0744387	-0.130268	-0.214499	-0.0349727	0.279145	0.310092	0.296102
Synapsin-3	-0.458456	-0.242712	-0.391036	-0.364068	-0.377552	-0.148324	-0.22	-0.359787	-0.0675737	0.662223	-0.258557	-0.0810931	-0.136717	0.274398	-0.0541828	-0.115139	-0.0644503	-0.282973	-0.404368	-0.0073721	-0.215744	-0.377552	-0.0955779	-0.579812	-0.148324	-0.282973	-0.582435	-0.0069843	0.0888662	0.026968	-0.435465	0.547347	-0.378571	-0.290567	-0.525876	-0.21723	-0.113137	-0.229751	-0.525876	-0.418004	-0.148324	-0.548601	-0.431488	-0.364068	-0.135147	-0.675737	-0.525876	-0.324354	-0.364898
Apolipoprotein O	-0.10934	0.323463	0.277905	-0.369021	0.291573	-0.300684	0.0405442	0.520648	-0.0456621	-0.310502	0.110347	0.281461	0.0623598	0.0318692	0.389017	0.393594	0.174206	0.199907	-0.571334	-0.0896688	-0.309796	0.309796	0.131655	-0.214124	-0.451026	-0.495421	-0.17336	0.0235978	0.394946	0.601368	-0.197706	0.146119	-0.728831	0.543379	0.191344	0.341747	-0.339251	0.26484	0.113896	-0.177677	0.300684	0.221969	0.0865606	0.168565	-0.0684932	-0.392694	0.205012	0.287671	0.303653
NSFL1 cofactor p47	-0.245455	-0.254545	-0.109091	-0.145455	0.0727273	-0.5	-0.094388	-0.118996	-0.382689	-0.159454	-0.13762	0.675956	0.239654	-0.0346873	-0.260277	0.0867589	-0.37176	0.485622	-0.0892227	0.298216	-0.4	-0.0636364	0.500638	-0.163636	0	-0.514528	0.0514221	-0.0470882	-0.119827	0.118182	-0.0183494	0.00911164	-0.385257	0.123007	0.109091	0.411909	0.104881	0.510252	-0.127273	0.0818182	0.3	0.150687	0.427273	0.172727	-0.100228	-0.0956722	0.290909	0.451026	0.624147
Eukaryotic translation initiation factor 3 subunit I	-0.126351	-0.0315877	-0.0842339	-0.221114	-0.221114	-0.231643	0.124939	0.227938	0.142469	-0.116086	-0.0956365	0.0748363	0.266895	0.274532	-0.0951968	0.132218	-0.335515	-0.00669589	-0.631517	-0.322372	-0.157938	0.284289	0.482249	-0.442228	-0.231643	-0.441929	-0.303204	0.18543	0.288247	0.600166	-0.212526	-0.042213	-0.82549	0.253278	0.200055	0.190832	-0.0662589	0.316597	-0.147409	-0.305348	0.347465	-0.269724	0.189526	0.0421169	0.042213	-0.295491	0.105292	0.263831	0.121362
Glyoxylate reductase/hydroxypyruvate reductase	-0.422036	-0.440386	-0.633054	0.0733976	-0.697277	-0.403687	-0.0272166	-0.360278	0.262075	-0.0919562	-0.0185185	-0.215691	0.172095	0.326732	-0.364059	-0.207375	-0.628558	0.274222	-0.590295	0.195627	0.440386	0.091747	0.285143	0.0366988	0.403687	0.093352	-0.117946	-0.223354	-0.334887	0.302765	-0.37037	0.216097	-0.228425	0.271271	-0.238542	-0.369516	0.125093	-0.183912	-0.15597	0.119271	0.302765	-0.405534	-0.091747	-0.394512	-0.229891	-0.0919562	-0.302765	-0.0229891	0.25288
Uncharacterized protein KIAA0513	-0.0545455	-0.145455	-0.227273	0.118182	-0.209091	-0.5	0.06742	0.0869586	0.205012	-0.669706	0.174319	0.00497027	0.101392	0.0924995	-0.187217	0.196349	-0.540741	0.167655	-0.713781	-0.298216	0.263636	0.281818	0.584904	-0.0272727	0	-0.0693746	0.243086	0.235441	-0.101392	0.445455	-0.0642229	-0.0592257	-0.221523	0.546698	0.290909	0.0457677	0.190693	0.0865606	0.427273	0.0909091	0.5	0.178084	0.190909	0.109091	-0.200456	0.287017	0.263636	0.44647	0.519364
Arf-GAP domain and FG repeat-containing protein 2	-0.305108	-0.333712	-0.39092	0.00953463	-0.543474	-0.314643	0.127279	0.0912029	0.372698	-0.320138	-0.182828	-0.125109	0.319023	0.32136	-0.38792	-0.105361	-0.713981	0.218282	-0.629049	0	0.114416	0.2479	0.597857	-0.190693	0.104881	-0.284979	-0.122573	0.0345705	-0.0821726	0.533939	-0.240563	-0.00955637	-0.545482	0.501709	0.0572078	-0.0480015	0.18	0.329695	-0.0381385	0.00953463	0.419524	-0.287348	0.295573	-0.0953463	0	0	0.152554	0.334473	0.439593
EH domain-containing protein 1	-0.676958	-0.629285	-0.734166	-0.305108	-0.657889	-0.314643	0.127279	-0.240008	0.396589	0.138567	-0.134715	-0.125109	0.154678	0.557832	-0.531594	-0.416654	-0.607644	0.218282	-0.629049	0.0938315	0.181158	-0.0572078	0.384708	-0.295573	0.104881	-0.284979	-0.201019	0.0543251	-0.309356	0.324177	-0.586973	0.415702	-0.439416	0.296247	-0.343247	-0.292809	0.33	0.119455	-0.2479	0.0381385	0.419524	-0.545961	0	-0.409989	0.0668946	-0.162458	-0.152554	0.076451	0.243687
Aldose reductase	-0.247717	-0.13762	-0.412861	0.15597	-0.522958	-0.403687	-0.272166	-0.295613	0.473574	-0.271271	0.259259	-0.441415	-0.0186049	0.23338	0.00921669	-0.0875585	-0.277735	-0.0175035	-0.505253	-0.0250804	0.477084	-0.119271	-0.16008	0.192669	0.302765	0.274222	-0.00943564	0.0332655	-0.488377	-0.183494	-0.342593	0.44139	0.413108	0.409205	-0.366988	-0.642034	0.240563	-0.556335	0.357813	0.13762	0	-0.129034	-0.513783	-0.458735	-0.271271	0.0643693	-0.302765	-0.266673	0.0873584
Dynamin-2	-0.61412	-0.586205	-0.683906	-0.144225	-0.600162	-0.358236	0.0897085	-0.0632403	0.487287	-0.146885	-0.187812	-0.27471	-0.0353789	0.414208	-0.474382	-0.296781	-0.674537	0.121304	-0.781313	0.0432415	0.200054	-0.0744387	0.464222	-0.297755	0	-0.251484	-0.0239237	0.156638	-0.26888	0.381499	-0.450749	0.424336	-0.25631	0.554901	-0.28845	-0.269357	0.361083	0.128233	0.0558291	0.0651339	0.409413	-0.261728	0.0465242	-0.246578	-0.0256467	0.0606194	0.0279145	0.258798	0.43133
cGMP-dependent 3,5-cyclic phosphodiesterase	0.327273	0.172727	0.518182	0.00909091	0.754545	0.3	0.283164	0.581249	-0.451026	-0.0911164	-0.321114	0.437384	-0.276524	-0.422029	0.0502288	0.242012	0.226918	0.0173436	0.292452	-0.00497027	-0.527273	0.136364	0.351934	-0.254545	-0.5	-0.28328	0.364629	0.108303	0.608353	0.363636	0.568831	-0.460138	-0.255233	-0.0455582	0.536364	0.869586	-0.219296	0.697041	-0.0181818	-0.127273	0.1	0.621011	0.709091	0.809091	0.205012	0.25057	0.618182	0.660594	0.291573
Phosphatidylinositol-binding clathrin assembly protein	0.23297	0.346977	0.193316	0.00991363	0.143748	-0.272625	-0.00735215	0.204629	-0.206177	-0.444647	0.24012	0.0216803	-0.0779003	-0.208046	0.331137	0.612479	0.0236924	-0.151306	-0.610811	-0.476967	0.114007	0.356891	0.216216	-0.0644386	-0.272625	0	-0.0484291	0.0821594	0.394527	0.525422	0.0550275	-0.134139	-0.435877	0.166432	0.361848	0.177179	-0.37431	-0.203693	0.302366	-0.173489	0.2181	0.236526	-0.0892227	0.198273	-0.402418	-0.126687	0.0148704	0.161464	-0.00248406
Secretory carrier-associated membrane protein 1	-0.4	-0.3	-0.290909	-0.0818182	-0.218182	-0.5	-0.094388	-0.137303	-0.0637815	-0.0182233	-0.13762	0.37277	0.212002	0.219686	-0.214614	-0.123289	-0.400728	0.560778	-0.351934	0.467205	-0.136364	0.0363636	0.322193	-0.136364	0.2	-0.300623	-0.0514221	-0.263694	-0.14748	0.3	-0.211018	0.186789	-0.418967	0.318907	-0.1	0.160187	0.00953463	0.287017	-0.336364	0	0.3	-0.0913252	0.227273	-0.0636364	-0.0728931	-0.255126	-0.0272727	0.264238	0.569478
Eukaryotic translation initiation factor 4B	-0.178997	-0.157938	-0.336935	0.27376	-0.505403	-0.231643	-0.343582	-0.339257	0.622641	0.321874	0.0637577	-0.356912	-0.0320275	0.528976	0.00528871	-0.502428	-0.11743	0	-0.252607	0.166943	0.252702	-0.242172	-0.373169	-0.105292	0.463286	0.37497	-0.0162431	-0.0109076	-0.389667	-0.347465	-0.223152	0.443236	0.546608	0.205788	-0.463286	-0.492982	0.253993	-0.448513	-0.242172	-0.27376	-0.231643	-0.3279	-0.484345	-0.400111	0.147745	-0.0949792	-0.515932	-0.369364	-0.0527662
Syntaxin-12	-0.302765	-0.183494	-0.321114	-0.128446	-0.412861	-0.403687	0.0544331	0.198615	0.381618	-0.487368	-0.037037	-0.220707	0.111629	0.227546	-0.170509	0.142859	-0.55547	-0.035007	-0.885443	-0.305981	0.091747	0.165145	0.52026	-0.275241	-0.201843	-0.361739	-0.141535	0.275629	-0.00465121	0.522958	-0.324074	0.193108	-0.49087	0.620704	0.0275241	-0.120093	0.15396	0.142532	0.321114	-0.0366988	0.403687	-0.105992	0.0550482	-0.0825723	-0.156326	-0.0137934	0.192669	0.312651	0.354031
Protein rogdi homolog	-0.559657	-0.385337	-0.559657	-0.385337	-0.550482	-0.403687	0.136083	-0.0369516	0.395412	-0.547139	0.157407	-0.225723	0.283724	0.268387	-0.359451	0.0276501	-0.599323	0.105021	-0.690345	-0.225723	0.284416	0.0642229	0.44022	0.0550482	-0.100922	-0.41425	-0.193431	0.25662	-0.42326	0.256892	-0.62963	0.349434	-0.388808	0.560933	-0.174319	-0.452657	0.394523	0.0551737	0.522958	0.412861	0.504608	-0.271892	-0.0642229	-0.431211	-0.197706	0.0597715	0.192669	0.114945	0.312651
Secretory carrier-associated membrane protein 3	-0.0091747	-0.0091747	-0.192669	0.183494	-0.532132	-0.403687	-0.0272166	-0.0277137	0.547139	-0.216097	0.222222	-0.0953055	0.516285	0.554278	-0.0737335	-0.147467	-0.438529	0.274222	-0.590295	-0.150482	0.31194	0.431211	0.230115	-0.0366988	0.403687	0.093352	-0.122663	-0.00475222	-0.134885	0.348639	-0.231481	-0.0781628	-0.345067	0.432194	0.146795	-0.161663	0.096225	-0.0413803	-0.165145	-0.211018	0.302765	-0.405534	-0.0183494	-0.229367	0.110347	-0.137934	-0.183494	0.00459781	0.18851
Valacyclovir hydrolase	-0.209359	-0.521071	-0.507114	0.204707	-0.59551	-0.358236	0.00690066	-0.402864	0.170201	0.0163206	-0.145554	0.144986	0.433982	0.384622	-0.612256	-0.362213	-0.778312	0.369829	-0.205475	0.165335	0.158182	0.0790912	0.547934	-0.111658	0.511766	-0.0295863	0.019139	-0.0626552	-0.351431	0.120963	-0.093906	-0.139891	-0.211949	0.0303097	0.0325669	-0.0281068	0.346445	0.240146	-0.381499	0.00465242	0.30706	-0.420634	0.311712	-0.144225	0.0792715	0.0746085	-0.0558291	0.198179	0.363716
Tripartite motif-containing protein 3	-0.220193	-0.0275241	-0.321114	-0.165145	-0.614705	-0.403687	-0.108866	-0.304851	0.574726	-0.234488	0.555556	-0.170547	0.660472	0.565947	-0.0368668	-0.152075	-0.253372	0.198373	-0.345173	-0.23074	0.440386	0.183494	-0.125063	0.302765	0.403687	0.0291725	-0.320812	0.0950443	-0.590704	-0.192669	-0.62037	0.243684	-0.0729015	0.29426	-0.183494	-0.665129	0.327165	-0.358629	0.192669	0.183494	0.201843	-0.580651	-0.44956	-0.706452	0.00919562	-0.18851	-0.284416	-0.44139	-0.096554
High mobility group protein HMG-I/HMG-Y	-0.390803	-0.144225	-0.386151	-0.260536	-0.209359	-0.358236	-0.158715	-0.154588	-0.0676139	-0.20051	0.0563436	-0.300147	-0.43634	-0.121304	0.0747794	0.343518	-0.138367	-0.337284	-0.781313	-0.272167	0.17214	-0.246578	0.0684917	-0.190749	-0.358236	-0.13018	-0.177036	0.163867	-0.0188688	0.190749	-0.375624	0.573553	-0.0985808	0.195847	-0.339627	-0.341966	-0.0634335	-0.463972	0.428023	0.0325669	0.102353	0.0630951	-0.483852	-0.223316	-0.578216	-0.160875	-0.186097	-0.0582879	-0.0349727
Reticulocalbin-2	-0.31194	-0.247717	-0.422036	0.165145	-0.706452	-0.403687	-0.190516	-0.0323326	0.625302	-0.25288	-0.148148	-0.406302	0.195351	0.396746	-0.198159	-0.1659	-0.638303	-0.0058345	-0.70035	-0.00501608	0.146795	-0.0091747	0.26013	-0.220193	0.201843	-0.122525	-0.198148	0.104549	-0.246514	0.174319	-0.296296	0.285064	-0.0923419	0.58852	-0.238542	-0.374135	0.259808	-0.0229891	0.0733976	-0.128446	0.100922	-0.313367	-0.110096	-0.284416	-0.0643693	-0.0551737	-0.0733976	0.0551737	0.303455
ATP-citrate synthase	-0.363636	-0.245455	-0.418182	0.0454545	-0.645455	-0.5	-0.175292	-0.0732283	0.236903	-0.464694	-0.174319	-0.243543	0.25348	0.104062	-0.21918	0.150687	-0.729035	0.0578122	-0.708825	0.0397621	0.0909091	0.0363636	0.446113	-0.1	0.1	-0.312186	-0.308533	-0.0282529	-0.198176	0.309091	-0.302765	0.205012	-0.375626	0.505696	-0.163636	-0.288336	0.104881	0.0410024	0.2	0.0818182	0.2	-0.223747	-0.00909091	-0.254545	-0.378133	-0.132119	0.0363636	0.145786	0.387245
Palmitoyl-protein thioesterase 1	-0.559657	-0.532132	-0.743151	0.0091747	-0.816548	-0.403687	-0.108866	-0.452657	0.340238	0.0689672	-0.101852	-0.290932	0.144188	0.41425	-0.405534	-0.322584	-0.648048	0.198373	-0.590295	0.250804	0.376163	-0.0825723	0.2001	-0.0642229	0.403687	0.0291725	-0.231173	-0.194841	-0.418609	0.165145	-0.481481	0.395412	-0.160383	0.239086	-0.440386	-0.498847	0.202073	-0.225293	-0.229367	0.0733976	0.201843	-0.534568	-0.211018	-0.522958	-0.202304	-0.183912	-0.394512	-0.133337	0.183912
IQ motif and SEC7 domain-containing protein 3	-0.183402	-0.143748	-0.386632	0.332107	-0.401502	-0.272625	-0.404368	-0.499096	-0.0745218	-0.0347768	-0.030015	-0.430896	-0.369398	-0.208046	0.0672233	0.0921208	-0.181642	-0.138697	-0.283784	0.279134	0.411416	-0.307323	-0.256757	0.213143	0.32715	0.450766	-0.0382335	-0.331205	-0.283959	-0.203229	-0.070035	0.385029	0.509399	-0.00745218	-0.475854	-0.526546	-0.114373	-0.732798	0.128877	0.118964	-0.272625	0.019918	-0.540293	-0.322193	-0.623499	-0.042229	-0.505595	-0.33038	-0.0447131
Nucleosome assembly protein 1-like 1	-0.165145	-0.110096	-0.256892	0.110096	-0.504608	-0.403687	-0.0272166	0.17552	0.675878	-0.519553	0.0833333	-0.295949	0.288375	0.396746	-0.133642	-0.0599085	-0.550598	0.081683	-0.72036	-0.220707	0.211018	0.220193	0.350175	-0.100922	0.100922	-0.134194	-0.0283069	0.251867	-0.204653	0.29359	-0.259259	0.119543	-0.165243	0.73565	0.0366988	-0.244804	0.298298	0.0827606	0.31194	-0.0366988	0.302765	-0.147467	0.0183494	-0.15597	0.0321847	0.114945	0.146795	0.202304	0.390814
Leucine-rich repeat-containing protein 59	0.0953463	0.238366	-0.0286039	0.0572078	-0.181158	-0.314643	-0.212132	-0.264008	-0.310582	-0.181571	0.250185	-0.0625543	0.0676716	-0.181902	0.27777	0.493281	-0.0303822	-0.0970143	-0.410701	-0.192876	0.276504	0.190693	-0.0467888	0.152554	0.104881	0.181902	-0.308883	-0.241994	0.106341	0.209762	-0.105848	0	-0.287893	-0.138567	0.0286039	-0.187206	-0.41	-0.544713	0.0572078	-0.0572078	0	-0.11015	-0.39092	-0.200227	-0.592495	-0.363142	-0.400454	-0.267578	-0.234131
Importin subunit beta-1	-0.345455	-0.263636	-0.436364	-0.127273	-0.609091	-0.5	-0.094388	-0.187647	0.25057	-0.123007	-0.0275241	-0.0397621	0.354873	0.393123	-0.251144	-0.00913252	-0.603506	0.080937	-0.723695	-0.159049	0.0636364	0.0909091	0.421329	-0.3	0.1	-0.312186	-0.359955	0.0941763	-0.138262	0.327273	-0.412861	0.200456	-0.558623	0.273349	-0.1	-0.192224	0.133485	0.0318907	-0.118182	-0.154545	0.3	-0.461192	-0.0636364	-0.3	-0.145786	-0.30524	-0.136364	0.0546698	0.177677
Membrane-associated progesterone receptor component 1	-0.245455	0.00909091	0.0181818	0.0181818	-0.00909091	-0.5	-0.256196	0.292913	-0.00455582	-0.314352	-0.302765	0.173959	-0.069131	-0.0404685	0.127855	0.228313	-0.280027	0.208124	-0.589861	0.288276	-0.418182	-0.0363636	0.302366	-0.354545	-0.2	-0.47406	-0.070121	-0.0612146	0.175132	0.390909	-0.0183494	0.259682	-0.351547	0.642371	-0.0454545	0.28376	-0.143019	0.337131	0.0363636	-0.209091	0.1	0.296807	0.190909	0.218182	-0.205012	-0.232347	0.218182	0.441915	0.651482
Golgi reassembly-stacking protein 2	-0.324177	-0.133485	-0.228831	-0.362316	-0.362316	-0.314643	0.127279	0.288009	0.468262	-0.463484	0.03849	-0.125109	0.343191	0.33955	-0.181987	0.0957826	-0.46586	-0.0485071	-0.712229	-0.432667	-0.0667424	0.162089	0.488683	-0.286039	-0.314643	-0.600276	-0.274563	0.444478	-0.0628379	0.381385	-0.452258	0.186349	-0.601041	0.592495	0.0476731	-0.134404	0.29	0.320138	0.37185	0.00953463	0.419524	-0.234667	0.0858116	-0.162089	0.0477818	-0.0668946	0.333712	0.253244	0.258022
Phenylalanine--tRNA ligase beta subunit	-0.247717	-0.146795	-0.29359	-0.110096	-0.422036	-0.403687	0.0544331	0.143187	0.390814	-0.317249	0.00925926	-0.14045	0.1907	0.355905	-0.142859	0.0599085	-0.497	0.0291725	-0.865433	-0.300965	0.100922	0.238542	0.465233	-0.321114	-0.100922	-0.285891	-0.174559	0.218602	0.0418609	0.550482	-0.324074	0.142532	-0.563771	0.52415	0.0642229	-0.0692842	0.096225	0.114945	0.091747	-0.174319	0.403687	-0.225809	0.0366988	-0.100922	-0.0597715	-0.128739	0.0550482	0.243684	0.271271
Na(+)/H(+) exchange regulatory cofactor NHE-RF;Na(+)/H(+) exchange regulatory cofactor NHE-RF1	-0.136364	-0.236364	0.0272727	-0.354545	0.490909	0.3	0.364068	0.0137303	-0.464694	0.0820048	-0.0183494	0.432413	-0.119827	-0.277498	-0.269409	-0.0958914	0.217262	0.28328	0.629516	0.258454	-0.136364	-0.109091	0.0892227	0.245455	-0.2	-0.184999	0.313207	-0.0470882	-0.0967834	-0.118182	0.0642229	-0.113896	0.0240786	-0.287017	0.0818182	0.292913	0.12395	0.391801	0.0636364	0.509091	0.2	0.273975	0.4	0.181818	0.145786	0.291573	0.372727	0.223235	0.14123
26S proteasome non-ATPase regulatory subunit 8	-0.00930484	-0.130268	-0.218664	0.246578	-0.330322	-0.358236	0.172516	0.133507	0.519928	-0.454646	0.215984	-0.0763085	0.271238	0.408291	-0.193959	-0.151896	-0.481812	0.393498	-0.613889	-0.104288	0.432675	0.493157	0.418561	0.0651339	0.30706	0.174559	0.277515	0.0409668	-0.127364	0.521071	-0.0845154	-0.158543	-0.211949	0.620183	0.297755	0.00234224	0.175662	0.100255	0.0744387	0	0.511766	-0.0514109	0.232621	0.0139573	0.118907	0.247141	0.0837436	0.328744	0.482624
Eukaryotic translation initiation factor 4H	0.00909091	0.209091	0.163636	0	-0.00909091	-0.5	-0.256196	0.100689	-0.0956722	-0.797269	0.192669	0.233603	0.433221	-0.23703	0.14612	0.479457	-0.255886	0.231249	-0.128877	0.00994053	-0.163636	0.0909091	0.213143	0.3	0	-0.387341	-0.0981694	0.0376705	-0.25348	-0.1	-0.0550482	-0.0273349	-0.105946	0.455582	0.145455	-0.0274606	0.076277	0.159454	0.609091	0.327273	0.1	0.273975	0.0818182	-0.0272727	-0.350798	0.0182233	0.390909	0.173121	0.46925
Serine/arginine-rich splicing factor 7	-0.504608	-0.385337	-0.614705	-0.330289	-0.642229	-0.403687	0.136083	-0.355659	0.331042	-0.344836	0.398148	-0.105338	0.520936	0.402581	-0.377884	-0.13825	-0.511617	0.361739	-0.435218	-0.065209	0.541307	0.183494	0.230115	0.357813	0.302765	-0.110856	-0.207584	-0.0142566	-0.627914	0.100922	-0.694444	0.248282	-0.315906	0.298858	-0.192669	-0.586607	0.356033	-0.170119	0.247717	0.513783	0.504608	-0.511526	-0.183494	-0.660578	-0.160923	-0.0367825	-0.119271	-0.174717	0.14713
Myosin regulatory light chain 12B	-0.201843	-0.146795	-0.302765	-0.091747	-0.458735	-0.403687	0.136083	0.08776	0.804617	-0.321847	0.388889	-0.105338	0.465121	0.729313	-0.179725	-0.299542	-0.394676	0.29756	-0.665333	-0.316013	0.348639	0.357813	0.255128	-0.0458735	0.201843	-0.058345	0.0377426	0.313646	-0.325585	0.275241	-0.453704	0.133337	-0.243005	0.662085	0.091747	-0.254042	0.413768	0.0597715	0.13762	-0.0366988	0.504608	-0.341017	-0.0275241	-0.29359	0.312651	0.0689672	0.0275241	0.0919562	0.289662
Stress-induced-phosphoprotein 1	-0.236364	-0.145455	-0.409091	0.0909091	-0.518182	-0.5	-0.256196	-0.434793	0.205012	0.177677	0.174319	-0.0795243	0.106001	0.422029	0	-0.141554	-0.260714	0.173436	-0.614645	0.0646135	0.327273	0.0454545	-0.054525	-0.109091	0.4	0.231249	-0.191664	-0.193061	-0.193567	0.145455	-0.339464	0.323463	-0.125209	0.113896	-0.254545	-0.31122	-0.0572078	-0.464694	-0.345455	-0.254545	0.1	-0.397264	-0.409091	-0.390909	-0.200456	-0.378133	-0.6	-0.255126	0
Vacuolar protein sorting-associated protein 45	0.0476731	0.181158	0.0667424	-0.219296	0.0953463	-0.314643	0.212132	0.412813	0.487375	-0.587717	0.529238	-0.00521286	0.116008	0.327423	0.148463	0.177198	-0.0151911	0.030317	-0.712229	-0.688098	0.209762	0.400454	0.24954	-0.076277	-0.314643	-0.133395	0.205922	0.54819	0.0338358	0.400454	-0.250185	0.0573382	-0.257589	0.649833	0.362316	0.0288009	0.2	0.0334473	0.581612	-0.0476731	0.524404	0.172409	-0.0286039	0.0667424	0.143346	0.191127	0.295573	0.277135	0.219797
Ribose-phosphate pyrophosphokinase 1	-0.0181818	0.0363636	-0.190909	-0.0636364	-0.218182	0	0.242712	-0.0549212	0.378133	-0.437359	0.60553	-0.37774	0.156697	0.14453	0.018265	0.00456626	0.0144841	0.0924995	-0.198273	-0.288276	0.772727	0.345455	-0.148704	0.609091	0.2	0.404685	0.121543	0.0188353	-0.359481	0.0545455	-0.330289	0.0136675	0.149287	0.246014	0.0363636	-0.540058	0.143019	-0.46925	0.527273	0.481818	0.3	-0.118723	-0.309091	-0.4	-0.100228	0.273349	-0.109091	-0.268793	-0.14123
T-complex protein 1 subunit eta	-0.128446	-0.0183494	-0.275241	0.192669	-0.733976	-0.403687	-0.272166	-0.230947	0.280466	-0.409205	0.0462963	-0.321029	0.525587	0.134194	-0.0599085	0.147467	-0.57496	0.046676	-0.415208	0.0150482	0.266066	0.146795	0.14007	0.201843	0.403687	-0.035007	-0.443475	-0.175832	-0.316282	0.0366988	-0.277778	0.0413803	-0.204124	0.289662	-0.146795	-0.503466	0.03849	-0.229891	0.13762	0.110096	0	-0.423968	-0.220193	-0.458735	-0.367825	-0.216097	-0.192669	-0.225293	0.0781628
Prefoldin subunit 3	-0.260155	-0.231249	-0.422029	0.080937	-0.659059	-0.19078	-0.282973	-0.619941	0.283926	0.677945	0.0058345	-0.104305	0.313601	0.591912	-0.127769	-0.522691	-0.168867	0.161765	-0.0693485	0.309755	0.196561	-0.132968	-0.321525	-0.0982807	0.635934	0.257353	-0.398358	-0.320411	-0.334117	-0.248592	-0.361739	0.292617	0.0244998	-0.252056	-0.47406	-0.44531	0.0485071	-0.394019	-0.774683	-0.294842	-0.19078	-0.784036	-0.433591	-0.595465	0.107196	-0.515702	-0.774683	-0.570748	-0.295514
NADH-ubiquinone oxidoreductase 75 kDa subunit, mitochondrial	-0.354545	-0.236364	-0.509091	0.263636	-0.827273	-0.5	-0.498908	-0.471407	0.410024	0.0865606	-0.119271	-0.382711	0.156697	0.358435	-0.0776264	-0.210048	-0.511773	0.0115624	-0.525422	0.273365	0.2	-0.236364	-0.104093	-0.109091	0.5	0.115624	-0.364629	-0.202479	-0.405569	-0.163636	-0.339464	0.46925	0.158919	0.259682	-0.545455	-0.590403	0.114416	-0.432803	-0.209091	-0.181818	-0.2	-0.470325	-0.472727	-0.536364	-0.277905	-0.337131	-0.536364	-0.341687	0.0774489
tRNA-splicing ligase RtcB homolog	-0.394512	-0.229367	-0.486259	0.0091747	-0.7615	-0.403687	-0.272166	-0.26328	0.666683	-0.179315	0.111111	-0.441415	0.297678	0.460926	-0.13825	-0.230417	-0.467764	-0.0175035	-0.505253	-0.0250804	0.275241	-0.146795	-0.050025	0.0183494	0.302765	-0.046676	-0.297223	0.118805	-0.548843	-0.211018	-0.518519	0.473574	0.150663	0.455183	-0.44956	-0.70208	0.3849	-0.298858	0.201843	0.0642229	0	-0.456226	-0.431211	-0.60553	-0.0873584	-0.110347	-0.238542	-0.29426	0.0781628
Ras-related protein Rab-5C	-0.457662	-0.152554	-0.409989	-0.152554	-0.457662	-0.314643	-0.46669	-0.273609	-0.0716728	0.138567	-0.34641	-0.463945	-0.444699	-0.127331	0.11015	0.287348	-0.222803	-0.600276	-0.712229	-0.0834058	-0.143019	-0.553008	-0.0675838	-0.486266	-0.314643	-0.266789	-0.558931	0.0642024	0.0580042	-0.0190693	-0.34641	0.721506	-0.0707107	0.0238909	-0.648355	-0.446414	-0.15	-0.482597	0.104881	-0.26697	-0.314643	-0.181987	-0.629285	-0.324177	-0.63072	-0.487375	-0.39092	-0.258022	-0.215018
UV excision repair protein RAD23 homolog B	-0.633054	-0.431211	-0.614705	-0.394512	-0.614705	-0.403687	0.0544331	-0.0646653	0.574726	-0.363227	0.111111	-0.300965	0.213956	0.431753	-0.350234	-0.142859	-0.560343	0.0291725	-0.725363	-0.215691	0.220193	-0.0825723	0.32016	-0.100922	-0.100922	-0.41425	-0.21702	0.346912	-0.469773	0.128446	-0.694444	0.52415	-0.247865	0.593118	-0.330289	-0.531179	0.490748	0.0137934	0.431211	0.266066	0.403687	-0.350234	-0.183494	-0.495434	-0.0689672	0.00919562	0.100922	0.0367825	0.262075
Prostaglandin E synthase 3	-0.282461	-0.227791	-0.382689	-0.168565	-0.523919	-0.451026	0.101361	-0.0389912	0.394977	-0.639269	0.266673	-0.0921596	0.526594	0.295514	-0.311214	0.0663617	-0.629077	0.205701	-0.571334	-0.291424	0.30524	0.259682	0.486876	0.145786	0.100228	-0.286823	-0.131191	0.231258	-0.404184	0.232347	-0.445988	0.0547945	-0.381309	0.511416	0.0774489	-0.327985	0.372698	0.0981735	0.451026	0.328019	0.50114	-0.270024	0.050114	-0.332575	-0.123288	0.107306	0.214124	0.139269	0.333333
Branched-chain-amino-acid aminotransferase;Branched-chain-amino-acid aminotransferase, cytosolic	-0.394512	-0.238542	-0.559657	0.0366988	-0.770675	-0.403687	-0.353815	-0.563512	0.52415	0.133337	0.231481	-0.39627	0.213956	0.501767	-0.0737335	-0.327192	-0.292353	0.035007	-0.395198	0.0953055	0.431211	-0.211018	-0.310155	0.110096	0.504608	0.23338	-0.306658	-0.0807877	-0.61396	-0.348639	-0.555556	0.556335	0.296466	0.170119	-0.587181	-0.803697	0.26943	-0.620704	-0.0550482	0.0183494	-0.100922	-0.571435	-0.669753	-0.752325	-0.151728	-0.257477	-0.60553	-0.560933	-0.137934
WD repeat-containing protein 1	-0.272727	-0.0363636	-0.336364	-0.0636364	-0.527273	-0.5	-0.418004	-0.329527	0.378133	-0.268793	0.275241	-0.337978	0.138262	0.213905	0.0913252	0.100458	-0.251058	-0.219686	-0.515509	-0.253484	0.2	-0.263636	-0.158618	0.0272727	0.1	-0.0578122	-0.308533	0.24015	-0.479308	-0.363636	-0.46791	0.542143	0.255233	0.296128	-0.418182	-0.677361	0.276504	-0.523919	0.454545	0.0454545	-0.1	-0.237445	-0.645455	-0.545455	-0.337131	-0.159454	-0.254545	-0.369021	-0.0683373
Isocitrate dehydrogenase [NAD] subunit, mitochondrial;Isocitrate dehydrogenase [NAD] subunit gamma 1, mitochondrial;Isocitrate dehydrogenase [NAD] subunit gamma, mitochondrial	-0.409091	-0.427273	-0.654545	0.154545	-0.818182	-0.5	-0.579812	-0.883316	-0.00455582	0.241458	-0.146795	-0.203781	0.133653	0.14453	-0.283108	-0.14612	-0.564881	-0.115624	-0.208186	0.238573	0.127273	-0.545455	-0.0594818	-0.0727273	0.5	0.0520309	-0.420726	-0.150682	-0.594527	-0.536364	-0.330289	0.482917	0.30339	-0.246014	-0.654545	-0.649901	0.238366	-0.519364	-0.190909	-0.00909091	-0.3	-0.52512	-0.536364	-0.618182	-0.46925	-0.309796	-0.572727	-0.460138	-0.100228
Actin-related protein 2/3 complex subunit 5	-0.427273	-0.109091	-0.454545	-0.2	-0.590909	-0.4	-0.26968	-0.489714	0.432803	-0.0136675	0.477084	-0.283305	0.294959	0.433591	0.0639276	-0.191783	-0.0772487	0.150312	-0.317236	0.0646135	0.472727	-0.118182	-0.431243	0.345455	0.4	0.156093	-0.327231	-0.103594	-0.668267	-0.363636	-0.697277	0.596812	0.211891	0.218679	-0.554545	-0.842125	0.219296	-0.656038	0.154545	0.245455	0	-0.493156	-0.736364	-0.836364	-0.1959	-0.296128	-0.536364	-0.633259	-0.16401
NEDD8-activating enzyme E1 catalytic subunit	-0.13762	0.0275241	-0.302765	0.146795	-0.743151	-0.403687	-0.435465	-0.480371	0.321847	0.220695	0.12037	-0.270868	0.395353	0.437588	0.105992	-0.0967752	-0.26799	-0.0408415	-0.430215	0.0100322	0.229367	-0.0091747	-0.24012	-0.0642229	0.504608	0.169201	-0.566139	-0.209098	-0.246514	-0.128446	-0.37963	0.280466	-0.102062	-0.00919562	-0.366988	-0.554274	-0.0673575	-0.547139	-0.366988	-0.321114	-0.201843	-0.682035	-0.587181	-0.60553	-0.206901	-0.574726	-0.697277	-0.565531	-0.285064
Activator of 90 kDa heat shock protein ATPase homolog 1	-0.247717	-0.0458735	-0.284416	-0.211018	-0.477084	-0.403687	-0.0272166	-0.08776	0.119543	-0.58852	0.231481	-0.175563	0.409307	0.0408415	-0.0783418	0.345626	-0.453147	0.0175035	-0.565283	-0.275884	0.266066	0.201843	0.30015	0.192669	0	-0.274222	-0.372708	0.0570266	-0.241863	0.229367	-0.444444	0.114945	-0.461709	0.326445	-0.0275241	-0.401849	0.0673575	-0.142532	0.458735	0.302765	0.302765	-0.262676	-0.174319	-0.394512	-0.422999	-0.142532	0.0366988	-0.0643693	0.0919562
Ethanolamine-phosphate cytidylyltransferase	-0.210585	-0.294819	-0.400111	0.515932	-0.737046	-0.231643	-0.343582	-0.259743	0.153022	-0.153022	-0.520688	-0.449018	0.0747307	-0.0803507	-0.259147	-0.0634645	-0.726949	0	-0.252607	0.500828	0.115822	-0.157938	0.206678	0.0105292	0.463286	0.0803507	-0.232817	-0.392675	-0.213516	0.0315877	0.0531314	0.0685961	0.105975	0.221618	-0.336935	-0.339257	0	-0.0791493	-0.13688	0.0315877	-0.231643	-0.222126	0.0105292	-0.200055	-0.39047	-0.042213	-0.178997	-0.0105532	0.290214
Nicotinamide phosphoribosyltransferase	-0.0526462	-0.0421169	-0.0947631	-0.126351	0.0105292	-0.231643	0.218643	0.169628	-0.131916	-0.263831	0.0425051	0.115133	-0.0480412	0	-0.0581758	0.280302	-0.223677	0.0803507	-0.631517	-0.270562	0.105292	0.347465	0.482249	-0.200055	-0.231643	-0.14731	0.0270718	0.0490844	0.314937	0.715988	-0.0637577	-0.105532	-0.647006	0.200512	0.305348	0.270345	-0.198777	0.116086	0.0315877	-0.0947631	0.463286	0.0687532	0.200055	0.189526	-0.189958	-0.0633195	0.0947631	0.364087	0.205788
Secernin-3	-0.284416	-0.238542	-0.394512	0.0458735	-0.587181	-0.403687	-0.0272166	-0.0138568	0.298858	-0.312651	-0.12963	-0.215691	0.223258	0.245049	-0.235026	0.0414751	-0.652921	0.081683	-0.755378	-0.0601929	0.165145	0.183494	0.470235	-0.192669	0.100922	-0.198373	-0.226455	-0.00475222	-0.0558146	0.486259	-0.268519	0.101152	-0.48601	0.445988	-0.0366988	-0.166282	0.057735	0.0643693	0.0091747	-0.0642229	0.302765	-0.285717	0.0550482	-0.174319	-0.206901	-0.128739	-0.0275241	0.183912	0.308053
Protein disulfide-isomerase A6	-0.345455	-0.00909091	-0.163636	-0.281818	-0.354545	-0.5	-0.175292	0.224262	0.400912	-0.419135	-0.0091747	-0.114316	0.239654	0.271717	0.0456626	0.205482	-0.381416	-0.0924995	-0.803004	-0.288276	-0.218182	-0.00909091	0.297409	-0.363636	-0.3	-0.612809	-0.378654	0.353161	-0.0506961	0.245455	-0.440386	0.396356	-0.467124	0.656038	-0.127273	-0.173917	0.162089	0.154898	0.345455	-0.145455	0.2	-0.141554	-0.127273	-0.190909	-0.123007	-0.273349	0.181818	0.150342	0.287017
4-trimethylaminobutyraldehyde dehydrogenase	-0.504608	-0.440386	-0.715626	0.0825723	-0.807373	-0.403687	-0.272166	-0.609701	0.340238	0.220695	0	-0.361158	0.0465121	0.41425	-0.248851	-0.350234	-0.462892	0.110856	-0.50025	0.275884	0.440386	-0.211018	-0.0950475	0	0.504608	0.23338	-0.245327	-0.242363	-0.493029	-0.0825723	-0.481481	0.519553	0.126363	0.114945	-0.587181	-0.651272	0.163583	-0.519553	-0.256892	0.0091747	0	-0.543785	-0.486259	-0.633054	-0.25288	-0.25288	-0.623879	-0.37702	0
Dihydropyrimidinase-related protein 4	-0.181818	0.127273	-0.163636	-0.0545455	-0.463636	-0.3	-0.283164	-0.00457677	0	-0.332575	-0.128446	-0.447324	0	-0.167655	0.205482	0.52512	-0.304167	-0.410466	-0.728652	-0.233603	0.0363636	-0.0181818	0.104093	-0.154545	-0.2	-0.242811	-0.598366	-0.0376705	0.152088	0.290909	-0.275241	0.273349	-0.423783	0.223235	-0.227273	-0.370718	-0.286039	-0.341687	0.281818	-0.109091	-0.1	-0.196349	-0.4	-0.272727	-0.633259	-0.423691	-0.190909	-0.168565	-0.136675
Pyrroline-5-carboxylate reductase;Pyrroline-5-carboxylate reductase 2;Pyrroline-5-carboxylate reductase 1, mitochondrial	-0.232621	-0.30706	-0.46059	0.255883	-0.693211	-0.358236	-0.0759072	-0.259988	0.347396	-0.0349727	-0.093906	-0.18314	0.308976	0.396457	-0.296781	-0.254717	-0.62512	0.292905	-0.502273	0.221295	0.330322	0.195402	0.276504	-0.0372194	0.511766	0.133138	-0.138758	-0.25785	-0.216991	0.316365	-0.206593	0.0326412	-0.251381	0.275119	-0.111658	-0.236566	0.068313	-0.0676139	-0.344279	-0.0837436	0.204707	-0.444003	0.0186097	-0.283798	-0.07694	-0.135228	-0.297755	0.00233152	0.254135
Small glutamine-rich tetratricopeptide repeat-containing protein alpha	-0.463636	-0.381818	-0.672727	-0.0545455	-0.763636	-0.3	-0.121356	-0.590403	0.0728931	-0.0592257	0.0825723	-0.3678	0.170523	0.121406	-0.278542	-0.0502288	-0.487633	0.0693746	-0.381675	0.159049	0.545455	-0.0727273	0.0247841	0.281818	0.4	0.14453	-0.35528	-0.306073	-0.479308	0	-0.504608	0.328019	-0.0914986	-0.0182233	-0.454545	-0.700245	0.0667424	-0.514808	0.0181818	0.345455	0.1	-0.52512	-0.418182	-0.672727	-0.492029	-0.200456	-0.472727	-0.391801	-0.0956722
Ubiquilin-1	0.125615	0.0279145	-0.158182	0.530376	-0.400108	-0.358236	-0.158715	-0.133507	0.258798	-0.438325	0.164336	-0.259449	0.139157	0.0621313	0.0210317	0.0607583	-0.392862	0.21598	-0.413487	0.0941138	0.511766	0.302407	0.104006	0.302407	0.511766	0.458588	0.150719	-0.25303	-0.186329	0.204707	0.0751248	-0.128233	0.157729	0.375374	0.0977008	-0.227197	-0.048795	-0.328744	0.120963	0.0511766	0.102353	0.016358	-0.0790912	-0.0977008	-0.282113	0.151549	-0.195402	0.0116576	0.27745
Peptidyl-prolyl cis-trans isomerase;Peptidyl-prolyl cis-trans isomerase FKBP2	-0.275241	-0.247717	-0.385337	0.0183494	-0.550482	-0.403687	0.0544331	0.0461895	0.381618	-0.386216	-0.0462963	-0.180579	0.274422	0.309229	-0.267284	-0.00460834	-0.652921	0.157532	-0.755378	-0.105338	0.211018	0.256892	0.510255	-0.146795	0.100922	-0.198373	-0.136817	0.0570266	-0.0976755	0.513783	-0.287037	0.0643693	-0.48601	0.528748	0.0366988	-0.143187	0.134715	0.128739	0.0733976	-0.0091747	0.403687	-0.258067	0.119271	-0.15597	-0.114945	-0.0367825	0.0550482	0.243684	0.372423
Tripartite motif-containing protein 2	-0.357813	-0.0550482	-0.376163	-0.110096	-0.688102	-0.403687	-0.435465	-0.355659	-0.0321847	-0.110347	-0.148148	-0.391254	0.134885	-0.0525105	0.0599085	0.359451	-0.414166	-0.361739	-0.6003	-0.0852733	0.0183494	-0.238542	0.02001	-0.146795	0	-0.274222	-0.754851	-0.0997965	-0.120932	-0.0091747	-0.435185	0.436792	-0.320767	0.0275869	-0.477084	-0.57275	-0.144338	-0.44139	0.110096	-0.0642229	-0.201843	-0.451618	-0.550482	-0.532132	-0.662085	-0.560933	-0.385337	-0.381618	-0.216097
Synaptotagmin-1	-0.245455	-0.118182	-0.4	0.254545	-0.527273	-0.5	-0.418004	-0.379872	0.132119	-0.332575	0.0733976	-0.387681	-0.0967834	-0.0578122	0.0502288	0.159819	-0.376588	-0.0404685	-0.530379	0.144138	0.372727	-0.181818	-0.0743522	0.190909	0.3	0.219686	-0.116868	-0.178935	-0.377916	-0.109091	-0.220193	0.405468	0.308206	0.309796	-0.390909	-0.558366	0.0190693	-0.583145	0.318182	0.145455	-0.1	-0.0273975	-0.481818	-0.381818	-0.596812	-0.0592257	-0.336364	-0.218679	0.154898
Dynactin subunit 2	-0.263636	-0.290909	-0.363636	-0.0727273	-0.490909	-0.5	-0.013484	-0.0457677	0.200456	-0.660594	0	-0.0149108	0.428612	0.104062	-0.388132	0.178084	-0.782143	0.0924995	-0.54525	-0.243543	0.0545455	0.0909091	0.674127	-0.0454545	0	-0.450935	-0.135567	0.27782	-0.313394	0.2	-0.266066	0.0136675	-0.375626	0.441915	0.0909091	-0.160187	0.37185	0.264238	0.445455	0.245455	0.4	-0.136988	0.2	-0.145455	-0.232347	0.136675	0.354545	0.318907	0.455582
Guanine nucleotide-binding protein G(I)/G(S)/G(T) subunit beta-1	0.363636	-0.0181818	0.136364	0.109091	0.381818	0.3	0.364068	0.274606	0.209568	-0.0637815	0.146795	-0.0546729	-0.359481	0.0462497	-0.132421	-0.118723	0.140013	-0.300623	0.0247841	-0.631224	0.136364	0.0909091	0.213143	-0.2	-0.3	0.248592	0.607716	0.607437	0.193567	0.0636364	0.330289	-0.287017	0.332284	-0.0546698	0.436364	0.292913	0.295573	0.123007	0.290909	-0.136364	0.2	0.342469	0.236364	0.463636	0.396356	0.651482	0.345455	0.350798	-0.0683373
Disks large-associated protein 1	-0.242884	0.0346977	-0.143748	-0.0693954	-0.515509	-0.272625	-0.404368	0.0474141	0.176368	-0.0943943	-0.4002	-0.387535	0.0628228	0.0126088	0.09959	0.29877	-0.384344	-0.520114	-0.610811	-0.197833	-0.361848	-0.272625	0.140541	-0.520466	-0.272625	-0.520114	-0.690751	0.179724	0.140723	0.0644386	-0.245123	0.367641	-0.354478	0.226049	-0.34202	-0.279494	-0.0675838	-0.042229	0.0941795	-0.361848	-0.272625	-0.30126	-0.297409	-0.213143	-0.3428	-0.479424	-0.0743522	-0.101846	-0.0919102
Acetyl-CoA acetyltransferase, mitochondrial	-0.690909	-0.518182	-0.745455	-0.154545	-0.818182	-0.5	-0.256196	-0.43937	0.314352	0.0956722	-0.183494	-0.278335	0.0967834	0.393123	-0.333337	-0.228313	-0.627646	0.0462497	-0.688997	0.198811	0.136364	-0.290909	0.168532	-0.254545	0.2	-0.23703	-0.411377	-0.0612146	-0.410177	0.0545455	-0.596355	0.624147	-0.20226	0.277905	-0.6	-0.540058	0.228831	-0.205012	-0.145455	-0.00909091	0.1	-0.534252	-0.336364	-0.572727	-0.273349	-0.346242	-0.363636	-0.16401	0.16401
Dynactin subunit 4	-0.279145	-0.195402	-0.348932	-0.200054	-0.321017	-0.358236	0.0897085	-0.0210801	0.487287	0.104918	0.206593	-0.0305234	0.0778337	0.644982	-0.109832	-0.254717	-0.214962	0.121304	-0.781313	-0.292516	0.200054	0.176792	0.190255	-0.381499	0	-0.056214	-0.038278	0.243391	-0.0283031	0.409413	-0.422577	0.298434	-0.374607	0.359053	-0.0372194	-0.0866627	0.156144	-0.0676139	-0.195402	-0.325669	0.409413	-0.331834	-0.148877	-0.190749	0.198179	-0.191184	-0.223316	0.0629509	0.0955921
Mitogen-activated protein kinase;Mitogen-activated protein kinase 10;Mitogen-activated protein kinase 9	-0.632729	-0.604815	-0.721125	-0.162835	-0.525724	-0.358236	0.0897085	-0.138192	0.459309	-0.072277	-0.093906	-0.27471	-0.186329	0.414208	-0.436992	-0.334171	-0.555937	0.121304	-0.781313	0.0432415	0.293103	-0.130268	0.352606	-0.260536	0	-0.121304	0.0813406	0.156638	-0.306617	0.325669	-0.46953	0.517596	-0.108439	0.50827	-0.344279	-0.306833	0.361083	-0.0209836	0.0744387	0.0837436	0.409413	-0.196296	-0.0651339	-0.265188	-0.0442988	0.0979236	-0.0651339	0.202842	0.3847
Hepatoma-derived growth factor-related protein 3	-0.390803	-0.297755	-0.334974	-0.414065	-0.283798	0.409413	0.52445	0.257646	0.0419673	-0.0419673	-0.314585	-0.452764	-0.0849094	-0.0680485	-0.32716	0.0303791	-0.242141	-0.183435	-0.281577	-0.0712212	0.204707	0.190749	0.332312	-0.0372194	-0.358236	-0.284029	-0.325363	-0.0939827	0.240577	0.655991	-0.323976	0	-0.71964	0.0442988	-0.0930484	-0.166299	-0.131747	0.20051	0.0372194	0.297755	0.30706	-0.338844	0.181444	-0.158182	-0.0979236	-0.0536249	0.120963	0.0839346	-0.160875
26S proteasome non-ATPase regulatory subunit 12	-0.324177	-0.324177	-0.39092	-0.152554	-0.495801	-0.314643	0.212132	0.0672022	0.463484	-0.167236	0	-0.00521286	0.415697	0.545705	-0.378341	-0.234667	-0.582325	0.297106	-0.629049	-0.114683	0.143019	0.314643	0.525074	-0.228831	0.104881	-0.284979	-0.122573	0.123466	-0.111175	0.524404	-0.375278	0.0286691	-0.626295	0.453928	0.0858116	-0.0384012	0.24	0.320138	-0.152554	-0.0572078	0.524404	-0.416654	0.238366	-0.171623	0.191127	-0.076451	0.076277	0.258022	0.339251
Vacuolar protein sorting-associated protein 35	0.0272727	-0.0727273	-0.136364	0.327273	-0.272727	-0.5	-0.579812	-0.411909	0.0136675	-0.369021	0.0183494	-0.0298216	0.0829572	-0.161874	-0.0547951	0.173518	-0.391072	-0.202343	-0.0198273	-0.0795243	-0.109091	-0.472727	0.054525	0.0272727	0.2	-0.0462497	0.0186989	0.273111	-0.506961	-0.7	0.0825723	0.200456	0.659753	0.0637815	-0.2	-0.306643	0.400454	-0.227791	0.490909	0.0727273	-0.3	0.164385	-0.254545	-0.118182	-0.35991	0.200456	0.0727273	-0.0592257	0.205012
Proteasome subunit alpha type;Proteasome subunit alpha type-1	-0.290909	-0.245455	-0.418182	0.190909	-0.781818	-0.5	-0.418004	-0.274606	0.209568	-0.218679	-0.339464	-0.283305	0.276524	0.115624	-0.223747	0.0958914	-0.777315	-0.156093	-0.570034	0.0397621	-0.0818182	-0.2	0.351934	-0.281818	0.2	-0.300623	-0.472148	0.00941763	-0.221219	0.00909091	-0.211018	0.232347	-0.197444	0.255126	-0.3	-0.352411	0.143019	-0.0410024	0.00909091	-0.145455	-0.1	-0.374433	-0.136364	-0.3	-0.382689	-0.255126	-0.118182	-0.0182233	0.205012
Mitochondrial import receptor subunit TOM70	-0.4	-0.281818	-0.509091	-0.0181818	-0.4	-0.3	-0.040452	-0.128149	0.318907	-0.0911164	0.0366988	-0.422473	-0.354873	0.202343	-0.0730601	-0.0730601	-0.265543	-0.0578122	-0.793091	-0.0298216	0.418182	-0.0636364	0.054525	-0.118182	0	0.161874	0.0280484	0.00470882	-0.124436	0.318182	-0.348639	0.487473	0.0192629	0.400912	-0.327273	-0.375295	0.0381385	-0.405468	0.145455	-0.00909091	0.2	-0.0730601	-0.345455	-0.254545	-0.277905	-0.0182233	-0.290909	-0.0182233	0.127563
Peroxisomal multifunctional enzyme type 2;(3R)-hydroxyacyl-CoA dehydrogenase;Enoyl-CoA hydratase 2	-0.171623	-0.104881	-0.181158	-0.0667424	-0.181158	-0.314643	0.127279	0.29761	0.0860073	-0.71195	-0.0673575	-0.166812	-0.0241684	-0.133395	-0.129307	0.392709	-0.501306	-0.0485071	-0.74862	-0.281494	0.0953463	0.219296	0.608254	-0.104881	-0.314643	-0.333486	0	0.197546	0.111175	0.600681	-0.11547	0.00955637	-0.469721	0.563826	0.190693	0.0336011	0.02	0.191127	0.533939	0.152554	0.419524	0.191565	0.209762	0.12395	-0.344029	0.15768	0.381385	0.463484	0.430037
Dihydropyrimidinase-related protein 3	-0.127273	-0.0727273	0.0727273	-0.127273	0.172727	-0.5	-0.3371	-0.0869586	-0.428247	-0.432803	-0.119271	0.56164	0.198176	-0.329529	-0.0958914	0.360734	-0.289683	0.132968	0.104093	0.0994053	-0.6	-0.354545	0.366804	-0.0909091	-0.2	-0.66484	-0.0186989	0.221314	-0.244263	-0.354545	0.0642229	0.0956722	0	0.113896	0.0272727	0.247145	0.2479	0.423691	0.4	0.2	0	0.374433	0.245455	0.172727	-0.273349	0.0364466	0.509091	0.355354	0.533031
Heat shock 70 kDa protein 1A;Heat shock 70 kDa protein 1B	0.13762	0.385337	0.0825723	0.100922	-0.385337	-0.403687	-0.353815	0	0.390814	-0.367825	0.333333	-0.275884	0.381399	0.215877	0.373276	0.313367	-0.112069	-0.221711	-0.545273	-0.441415	0.128446	0.174319	-0.130065	0	0.100922	-0.0058345	-0.41045	0.166328	-0.0697682	-0.0366988	-0.240741	0.124141	-0.106922	0.326445	-0.0091747	-0.392611	-0.0481125	-0.404607	0.29359	-0.247717	-0.100922	-0.244242	-0.486259	-0.321114	-0.225293	-0.312651	-0.220193	-0.312651	-0.170119
Heterogeneous nuclear ribonucleoprotein K	-0.7	-0.372727	-0.654545	-0.481818	-0.627273	-0.5	-0.175292	-0.398179	0.350798	-0.177677	0.256892	-0.243543	0.188958	0.352654	-0.196349	-0.0684939	-0.366931	-0.00578122	-0.589861	-0.119286	0.245455	-0.290909	-0.00495682	0.0363636	0	-0.323748	-0.388003	0.202479	-0.631397	-0.2	-0.825723	0.742599	-0.0722357	0.328019	-0.581818	-0.75059	0.400454	-0.350798	0.390909	0.318182	0.2	-0.433794	-0.554545	-0.745455	-0.291573	-0.227791	-0.209091	-0.318907	0.0273349
Arginine--tRNA ligase, cytoplasmic	0.0842339	0.0210585	-0.0737046	0.178997	-0.452757	-0.231643	0.0312348	-0.0318053	0.733451	0.0316597	0.318788	0.0345398	0.725956	0.796811	-0.100486	-0.475984	-0.257228	0.421841	-0.189455	-0.0690797	0.252702	0.442228	0.0287053	0.0315877	0.579108	0.167397	-0.0487292	0.0272691	-0.266895	0.0737046	-0.212526	-0.168852	-0.161751	0.327151	0.168468	-0.137823	0.265036	0.084426	-0.379052	-0.242172	0.231643	-0.539449	0.0421169	-0.27376	0.522386	-0.0949792	-0.189526	-0.116086	0.100256
Methylcrotonoyl-CoA carboxylase subunit alpha, mitochondrial	-0.362316	-0.162089	-0.448127	0.0381385	-0.553008	-0.314643	-0.46669	-0.465615	0.382255	0.272357	0.0481125	-0.463945	-0.198181	0.30317	0.0909935	-0.205933	-0.0911465	-0.266789	-0.426298	0.0469157	0.209762	-0.457662	-0.421099	-0.143019	0.209762	0.194029	-0.279465	0.0246932	-0.381861	-0.400454	-0.413768	0.71195	0.454569	0.0955637	-0.686493	-0.691222	0.15	-0.68328	-0.00953463	-0.181158	-0.314643	-0.335239	-0.772305	-0.562543	-0.234131	-0.286691	-0.600681	-0.520822	-0.229353
Amyloid beta A4 protein;N-APP;Soluble APP-alpha;Soluble APP-beta;C99;Beta-amyloid protein 42;Beta-amyloid protein 40;C83;P3(42);P3(40);C80;Gamma-secretase C-terminal fragment 59;Gamma-secretase C-terminal fragment 57;Gamma-secretase C-terminal fragment 50;C31	-0.154545	-0.1	0.00909091	0.1	0	-0.4	-0.107872	0.201378	-0.118451	-0.236903	-0.330289	0.357859	0.115218	-0.0231249	-0.0867589	0.0913252	-0.381416	0.410466	-0.312279	0.397621	-0.372727	0.0909091	0.45107	-0.245455	0	-0.398904	0.0373979	-0.174226	0.133653	0.409091	0.110096	-0.0318907	-0.418967	0.441915	0.127273	0.434793	-0.0953463	0.523919	-0.181818	-0.118182	0.2	0.214614	0.463636	0.290909	-0.0683373	-0.118451	0.272727	0.523919	0.697041
Cathepsin B;Cathepsin B light chain;Cathepsin B heavy chain	-0.527273	-0.272727	-0.563636	-0.145455	-0.754545	-0.5	-0.3371	-0.462253	0.0820048	-0.30524	0.0091747	-0.313127	0.271915	0.0289061	-0.159819	0.168952	-0.560053	-0.0289061	-0.480811	0.109346	0.218182	-0.227273	0.0793091	0.163636	0.2	-0.23703	-0.53292	-0.136556	-0.51157	-0.136364	-0.559657	0.478361	-0.13484	0.205012	-0.518182	-0.704822	0.133485	-0.369021	0.290909	0.327273	0	-0.410963	-0.445455	-0.663636	-0.601368	-0.300684	-0.254545	-0.318907	0.0592257
Dehydrogenase/reductase SDR family member 1	-0.543474	-0.37185	-0.495801	-0.305108	-0.419524	-0.314643	-0.0424264	0.00480015	0.344029	0.0955637	-0.23094	-0.239792	-0.207848	0.363803	-0.205933	-0.114939	-0.384841	-0.206155	-0.857794	-0.187663	-0.0858116	-0.219296	0.296329	-0.619751	-0.314643	-0.400184	-0.245145	0.306196	0.0241684	0.343247	-0.452258	0.563826	-0.368706	0.36792	-0.343247	-0.172806	0.17	0.0286691	-0.0286039	-0.276504	0.209762	-0.258613	-0.171623	-0.181158	-0.0573382	-0.238909	-0.0858116	0.138567	0.133789
Heterogeneous nuclear ribonucleoprotein U	-0.509091	-0.390909	-0.627273	-0.0272727	-0.590909	-0.5	-0.3371	-0.407332	0.387245	0.0820048	-0.0183494	-0.342948	-0.221219	0.352654	-0.150687	-0.200915	-0.391072	-0.14453	-0.723695	-0.0198811	0.2	-0.4	-0.00991363	-0.3	0.1	0.00578122	-0.130893	0.164809	-0.382525	-0.118182	-0.44956	0.706152	0.231154	0.296128	-0.563636	-0.526328	0.286039	-0.437359	0.0727273	-0.136364	0	-0.246578	-0.518182	-0.427273	-0.246014	-0.14123	-0.381818	-0.168565	0.0956722
Obg-like ATPase 1	-0.31194	-0.211018	-0.422036	-0.091747	-0.633054	-0.403687	-0.0272166	-0.207853	0.14713	-0.271271	0.037037	-0.135434	0.413958	0.221711	-0.225809	0.0967752	-0.584705	0.145863	-0.595298	-0.0551768	0.256892	0.211018	0.36018	0.0183494	0.201843	-0.186704	-0.386861	-0.118805	-0.186049	0.357813	-0.407407	0.0873584	-0.563771	0.234488	-0.0825723	-0.30947	0.019245	-0.073565	-0.0091747	0.100922	0.302765	-0.456226	-0.0733976	-0.385337	-0.303455	-0.262075	-0.15597	-0.0413803	0.128739
C-1-tetrahydrofolate synthase, cytoplasmic;Methylenetetrahydrofolate dehydrogenase;Methenyltetrahydrofolate cyclohydrolase;Formyltetrahydrofolate synthetase;C-1-tetrahydrofolate synthase, cytoplasmic, N-terminally processed	-0.568831	-0.29359	-0.541307	-0.256892	-0.724801	-0.403687	-0.272166	-0.203234	0.386216	-0.0137934	-0.175926	-0.401286	0.088373	0.326732	-0.147467	-0.0184334	-0.497	-0.274222	-0.76038	-0.135434	-0.0275241	-0.29359	0.135068	-0.394512	-0.100922	-0.41425	-0.570856	0.190089	-0.223258	0.0458735	-0.592593	0.620704	-0.286746	0.317249	-0.532132	-0.540417	0.19245	-0.183912	0.0825723	-0.13762	0	-0.497701	-0.422036	-0.513783	-0.262075	-0.40001	-0.229367	-0.18851	-0.0183912
Cytoplasmic dynein 1 light intermediate chain 1	-0.201843	-0.0183494	-0.183494	-0.211018	-0.348639	-0.403687	0.0544331	0.258661	0.556335	-0.528748	0.212963	-0.180579	0.293026	0.379243	-0.0414751	0.119817	-0.389804	-0.035007	-0.815408	-0.496592	0.100922	0.238542	0.370185	-0.201843	-0.201843	-0.361739	-0.160406	0.432452	-0.0837218	0.366988	-0.407407	0.18851	-0.427689	0.666683	0.091747	-0.189377	0.250185	0.101152	0.431211	-0.0550482	0.403687	-0.156684	-0.0550482	-0.165145	0.00919562	-0.0229891	0.211018	0.18851	0.243684
Prosaposin	-0.109091	-0.309091	-0.145455	-0.118182	-0.0272727	-0.5	-0.094388	0.0228838	-0.159454	-0.482917	-0.229367	0.407562	0.142871	-0.0924995	-0.429228	0.278542	-0.671098	-0.132968	-0.356891	-0.437384	-0.518182	-0.236364	0.88727	-0.536364	-0.4	-0.751558	0.0747958	0.673361	-0.069131	0.0181818	0.0733976	-0.0410024	-0.26968	0.173121	0.263636	0.366141	0.476731	0.615036	0.418182	-0.0545455	0.3	0.232879	0.454545	0.345455	-0.104784	0.255126	0.672727	0.674261	0.542143
40S ribosomal protein S2	-0.357813	-0.0733976	-0.339464	-0.29359	-0.587181	-0.403687	-0.190516	-0.17552	0.0919562	-0.160923	-0.00925926	-0.205659	0.302329	0.163366	-0.0276501	0.276501	-0.414166	-0.198373	-0.690345	-0.265852	0.0091747	-0.0091747	0.210105	-0.220193	-0.100922	-0.41425	-0.665213	0.066531	-0.0604658	0.220193	-0.518519	0.321847	-0.612372	0.14713	-0.247717	-0.387992	-0.0481125	-0.183912	0.0825723	-0.0825723	0.100922	-0.493093	-0.339464	-0.44956	-0.40001	-0.510357	-0.211018	-0.197706	-0.119543
26S proteasome non-ATPase regulatory subunit 1	-0.15597	-0.0366988	-0.192669	-0.0275241	-0.385337	-0.403687	-0.0272166	0.226329	0.593118	-0.331042	0.0740741	-0.215691	0.167444	0.443422	-0.0230417	0.00460834	-0.399549	-0.046676	-0.865433	-0.381222	0.0733976	0.201843	0.330165	-0.357813	-0.100922	-0.221711	-0.113228	0.346912	0.0186049	0.412861	-0.287037	0.193108	-0.349927	0.639096	0.0550482	-0.110855	0.173205	0.0643693	0.174319	-0.284416	0.302765	-0.1659	-0.0550482	-0.0825723	0.0597715	-0.073565	0.0642229	0.202304	0.25288
Limbic system-associated membrane protein	-0.145455	-0.463636	-0.4	0.0909091	-0.190909	-0.2	-0.053936	-0.242569	0.41458	-0.0364466	0.0275241	-0.0894648	-0.188958	0.289061	-0.442927	-0.378999	-0.366931	-0.184999	-0.148704	-0.323067	0.0727273	-0.409091	0.252798	-0.281818	0	0.0231249	0.416051	0.645108	-0.451656	-0.418182	-0.0366988	0.246014	0.626043	0.113896	-0.118182	-0.164764	0.743701	0.0227791	0.318182	-0.00909091	0.1	0.0684939	-0.0181818	0.00909091	0.227791	0.546698	0.190909	0.200456	0.205012
2,3-cyclic-nucleotide 3-phosphodiesterase	0.109091	-0.190909	-0.0727273	0.454545	-0.172727	-0.5	-0.418004	-0.29749	-0.123007	-0.478361	-0.15597	0.278335	0.262698	-0.208124	-0.296807	0.10959	-0.622818	0.115624	0.148704	0.119286	-0.245455	-0.290909	0.431243	0.0272727	0.3	-0.161874	0.219713	0.178935	-0.442439	-0.490909	0.321114	-0.154898	0.452677	0.100228	0.1	0.0823818	0.438593	0.25057	0.318182	0.136364	-0.1	0.278542	0.281818	0.172727	-0.209568	0.378133	0.372727	0.328019	0.569478
Disintegrin and metalloproteinase domain-containing protein 11	0.0297409	-0.173489	-0.198273	0.317236	-0.287495	-0.272625	0.257325	0.149729	0.573818	-0.588722	0.275138	-0.0596208	0.361859	0.368808	-0.288811	-0.251465	-0.500173	0.545332	-0.356757	0.0162602	0.525422	0.530379	0.410811	0.317236	0.4362	0.255329	0.451155	0.00513496	-0.306575	0.386632	-0.02001	-0.275731	-0.0131288	0.668212	0.351934	-0.0274503	0.317124	0.191273	0.203229	0.247841	0.54525	0.0323668	0.366804	0.0198273	0.211145	0.486876	0.23297	0.367641	0.598658
Ras-related protein Rab-35	-0.242172	-0.252702	-0.242172	-0.0842339	-0.263231	-0.231643	0.218643	0.296849	0.110809	-0.517109	-0.255031	-0.0690797	0.112096	0	-0.322611	0.185105	-0.626295	0.0803507	-0.631517	-0.120889	-0.0210585	0.242172	0.734856	-0.221114	-0.231643	-0.441929	-0.0487292	0.125438	0.133448	0.673871	-0.106263	-0.084426	-0.647006	0.496003	0.200055	0.153726	0.0662589	0.45379	0.221114	0.0947631	0.463286	0.0158661	0.431699	0.147409	-0.147745	0.105532	0.41064	0.543492	0.490726
Far upstream element-binding protein 2	0.336364	0.227273	0.527273	-0.1	0.627273	0.2	0.13484	0.421063	-0.505696	0.0273349	-0.29359	0.531819	-0.0368699	-0.335311	0.0684939	0.310506	0.188294	-0.109843	0.307323	-0.173959	-0.690909	0.0545455	0.34202	-0.390909	-0.5	-0.462497	0.0654463	0.211897	0.576092	0.190909	0.458735	-0.432803	-0.40452	-0.246014	0.490909	0.800934	-0.190693	0.66515	-0.118182	-0.272727	0	0.369867	0.572727	0.663636	0.182233	0	0.518182	0.487473	0.0911164
Redox-regulatory protein FAM213A	-0.460138	-0.341687	-0.669706	0.0683373	-0.820048	-0.300684	-0.28381	-0.651383	0.191781	0.118721	0.0367825	-0.483215	0.0646694	0.19701	-0.167048	-0.167048	-0.396803	0.0086916	-0.372609	0.273988	0.533031	-0.200456	-0.201209	0.223235	0.50114	0.283926	-0.374832	-0.363406	-0.503498	-0.150342	-0.487368	0.47032	0.139974	-0.00913242	-0.624147	-0.800467	0.0430037	-0.675799	-0.104784	0.191344	-0.100228	-0.553777	-0.596812	-0.733487	-0.458904	-0.280822	-0.660594	-0.538813	-0.166667
DNA damage-binding protein 1	-0.0636364	-0.0727273	0.127273	-0.0818182	0.254545	-0.5	-0.3371	0.0823818	-0.30524	-0.437359	-0.229367	0.531819	0.0368699	-0.28328	-0.100458	0.351602	-0.318651	-0.0462497	-0.054525	-0.0994053	-0.754545	-0.418182	0.495682	-0.390909	-0.4	-0.751558	0.08882	0.489717	-0.0921747	-0.290909	0.174319	0.10934	0.0385257	0.218679	0.109091	0.402755	0.333712	0.55581	0.454545	-0.0272727	0	0.502288	0.327273	0.381818	-0.150342	0.14123	0.654545	0.551254	0.596812
Beta-adrenergic receptor kinase 1;Beta-adrenergic receptor kinase 2	-0.511766	-0.311712	-0.479199	-0.455937	-0.274493	-0.358236	0.0897085	-0.0374758	0.188853	-0.0373042	0.0657342	-0.111919	-0.186329	0.304739	-0.154233	0.0303791	-0.256966	-0.106511	-0.887856	-0.338301	0.107006	-0.0604815	0.296798	-0.414065	-0.358236	-0.325449	-0.162681	0.303636	0	0.432675	-0.535264	0.512933	-0.468259	0.30776	-0.209359	-0.168641	0.112229	-0.100255	0.130268	-0.0977008	0.409413	-0.189285	-0.223316	-0.214011	-0.158543	-0.202842	-0.0930484	0.114244	0.081603
Heat shock 70 kDa protein 4	0.0454545	-0.263636	-0.209091	0.409091	-0.454545	-0.5	-0.256196	-0.315797	0.0956722	-0.419135	-0.091747	0.228632	0.585309	0.0982807	-0.433794	-0.0593613	-0.796628	0.289061	0.00495682	0.0994053	-0.0545455	-0.00909091	0.540293	0.0545455	0.5	-0.138749	0.0654463	0.0753411	-0.465482	-0.236364	0.13762	-0.268793	0.0963143	0.150342	0.163636	0	0.438593	0.30524	0.0636364	0.109091	0.1	-0.100458	0.345455	-0.00909091	-0.0637815	0.246014	0.245455	0.264238	0.523919
Solute carrier family 2, facilitated glucose transporter member 1	-0.376163	-0.339464	-0.550482	0.15597	-0.853247	-0.403687	-0.190516	-0.290994	0.67128	-0.096554	0	-0.366174	0.390702	0.554278	-0.290326	-0.377884	-0.633431	0.186704	-0.50025	0.150482	0.330289	0	0.105053	0	0.504608	0.0408415	-0.226455	-0.0522744	-0.506982	-0.0183494	-0.425926	0.298858	0.0145803	0.445988	-0.348639	-0.563512	0.34641	-0.156326	-0.091747	0.0091747	0.100922	-0.543785	-0.211018	-0.532132	0.00459781	-0.096554	-0.275241	-0.174717	0.211499
ADP-ribosylation factor 3;ADP-ribosylation factor 2	0.0636364	-0.290909	-0.263636	0.281818	-0.436364	-0.3	-0.283164	-0.462253	0.369021	0.0136675	0.0550482	0.0546729	0.391743	0.369998	-0.406397	-0.351602	-0.502117	-0.080937	0.128877	-0.243543	-0.0272727	-0.3	0.198273	-0.154545	0.4	0.0173436	0.0841452	0.456755	-0.566874	-0.663636	0.0183494	-0.0227791	0.515281	-0.113896	-0.0454545	-0.228838	0.696028	0.0318907	0.0363636	-0.109091	-0.1	-0.278542	-0.0272727	-0.163636	0.232347	0.282461	0.0363636	-0.050114	0.0683373
Glypican-1;Secreted glypican-1	0.163575	0.0495682	-0.104093	0.748479	-0.515509	-0.272625	-0.404368	-0.172188	0.14656	-0.216113	-0.26013	-0.387535	0.0376937	-0.0945662	0.0622438	0.0821618	-0.468583	0	-0.297297	0.322494	0.23297	0.0743522	0.0432432	0.0842659	0.54525	0.406635	-0.0662714	-0.408229	-0.027642	0.0941795	0.270135	-0.121719	0.22319	0.221081	-0.0743522	-0.194648	-0.202751	-0.295603	-0.138791	-0.188359	-0.272625	-0.0373463	-0.0842659	-0.0297409	-0.380061	-0.0298087	-0.297409	-0.0471971	0.201209
Endophilin-A2	-0.348639	-0.31194	-0.522958	0.0550482	-0.440386	-0.403687	-0.0272166	-0.217091	0.344836	-0.44139	0.240741	-0.336077	-0.0837218	0.145863	-0.188942	-0.0506918	-0.414166	0.145863	-0.595298	-0.00501608	0.568831	0.0091747	0.135068	0.247717	0.201843	0.198373	0.169842	0.0190089	-0.455819	0.110096	-0.342593	0.344836	0.204124	0.487368	-0.220193	-0.48499	0.259808	-0.363227	0.44956	0.348639	0.302765	0	-0.247717	-0.330289	-0.312651	0.243684	-0.100922	0.00919562	0.308053
Striatin-4	-0.242172	0.0315877	-0.126351	-0.115822	-0.442228	-0.231643	-0.343582	0.090115	0.43796	-0.158299	-0.180647	-0.402965	0.106758	0.167397	0.0951968	0.111063	-0.26282	-0.441929	-0.470767	-0.253292	-0.263231	-0.294819	-0.00574106	-0.368523	-0.231643	-0.441929	-0.49812	0.349045	-0.0907445	-0.168468	-0.318788	0.43796	-0.0501987	0.364087	-0.357994	-0.397566	0.187734	-0.0527662	0.294819	-0.221114	-0.231643	-0.243281	-0.347465	-0.284289	-0.116086	-0.263831	0.0210585	-0.147745	-0.0580428
Serine/threonine-protein kinase 24;Serine/threonine-protein kinase 24 35 kDa subunit;Serine/threonine-protein kinase 24 12 kDa subunit;Serine/threonine-protein kinase 25	-0.476731	-0.12395	-0.400454	-0.219296	-0.486266	-0.314643	-0.46669	-0.278409	-0.05256	-0.0716728	-0.240563	-0.505647	-0.309356	-0.206155	0.105361	0.368763	-0.243057	-0.600276	-0.603055	-0.119896	-0.0953463	-0.562543	-0.0935775	-0.276504	-0.314643	-0.333486	-0.603057	0.103712	-0.111175	-0.171623	-0.42339	0.721506	0	0.0716728	-0.667424	-0.600019	-0.05	-0.496931	0.37185	-0.0286039	-0.314643	-0.172409	-0.667424	-0.438593	-0.697615	-0.406146	-0.276504	-0.324917	-0.215018
Adenylate kinase 4, mitochondrial	-0.642229	-0.504608	-0.715626	-0.211018	-0.733976	-0.403687	-0.108866	-0.327945	0.395412	0.151728	-0.12963	-0.290932	0.0325585	0.484264	-0.336409	-0.281109	-0.545725	0.0058345	-0.755378	0.0401286	0.183494	-0.192669	0.2001	-0.339464	0.100922	-0.198373	-0.330247	0.0475222	-0.293026	0.192669	-0.592593	0.574726	-0.277026	0.280466	-0.495434	-0.457276	0.23094	-0.170119	-0.174319	-0.091747	0.201843	-0.534568	-0.29359	-0.495434	-0.133337	-0.29426	-0.339464	-0.10575	0.101152
Microtubule-associated protein RP/EB family member 1	-0.321114	-0.165145	-0.339464	-0.0733976	-0.486259	-0.403687	-0.108866	0.0785221	0.216097	-0.340238	-0.203704	-0.290932	0.00930243	0.0991865	-0.105992	0.235026	-0.55547	-0.186704	-0.885443	-0.215691	0	0.0183494	0.44022	-0.366988	-0.201843	-0.361739	-0.320812	0.152071	0.0790706	0.46791	-0.287037	0.266673	-0.49087	0.455183	-0.119271	-0.166282	0	0.0137934	0.192669	-0.146795	0.201843	-0.161292	-0.0733976	-0.119271	-0.340238	-0.197706	0.0275241	0.193108	0.225293
Unknown	-0.767649	-0.539681	-0.744387	-0.539681	-0.716473	-0.358236	0.00690066	-0.346651	0.417341	0.149217	0.0328671	-0.188228	0.242935	0.579892	-0.404276	-0.315476	-0.4744	0.0443795	-0.621499	-0.0788521	0.148877	-0.204707	0.175034	-0.251231	0	-0.414208	-0.454551	0.180736	-0.448133	0.0604815	-0.831068	0.638835	-0.404181	0.221494	-0.530376	-0.562136	0.385481	-0.0862661	-0.0604815	0.0977008	0.30706	-0.687036	-0.325669	-0.674601	-0.0256467	-0.33807	-0.246578	-0.207505	-0.00233152
Tripeptidyl-peptidase 2	-0.13762	-0.15597	-0.275241	0.100922	-0.357813	-0.403687	0.136083	0.193996	0.58852	-0.574726	0.203704	-0.185595	0.1907	0.373408	-0.179725	-0.0645168	-0.506745	0.23338	-0.755378	-0.23074	0.366988	0.357813	0.435218	-0.0091747	0.100922	-0.0058345	0.202866	0.218602	-0.172095	0.46791	-0.212963	0.0321847	-0.194404	0.744845	0.183494	-0.115474	0.26943	0.0873584	0.330289	0.0550482	0.504608	-0.00921669	0.128446	-0.0458735	0.0413803	0.257477	0.183494	0.33564	0.487368
T-complex protein 1 subunit gamma	-0.263636	-0.0363636	-0.254545	-0.236364	-0.490909	-0.5	-0.094388	-0.0732283	0.16401	-0.323463	0.13762	-0.00994053	0.470091	0.265936	-0.0502288	0.232879	-0.449008	0.0693746	-0.693954	-0.258454	0.0545455	0.209091	0.332107	-0.127273	0	-0.387341	-0.472148	0.0753411	-0.0921747	0.336364	-0.458735	0.154898	-0.6742	0.314352	-0.0181818	-0.219685	0.00953463	-0.0182233	0.0909091	-0.0454545	0.3	-0.397264	-0.136364	-0.336364	-0.255126	-0.387245	-0.0727273	-0.0227791	0.104784
Ras-related protein Rab-6A	0.527273	0.381818	0.481818	0.445455	0.372727	-0.4	-0.512392	-0.183071	-0.227791	-0.123007	0.256892	0.586492	0.221219	-0.109843	0.315072	0.159819	0.17381	0.173436	0.401502	0.0149108	-0.345455	-0.118182	-0.163575	0.0636364	0.3	0.14453	0.289834	0.108303	-0.152088	-0.627273	0.46791	-0.223235	0.577886	-0.113896	0.281818	0.329527	0.0858116	-0.0182233	0.0363636	-0.254545	-0.3	0.420096	0.00909091	0.3	0.0364466	0.0865606	0.0727273	0.0410024	0.214124
Ubiquitin carboxyl-terminal hydrolase;Ubiquitin carboxyl-terminal hydrolase 5	-0.563636	-0.354545	-0.5	-0.390909	-0.5	-0.5	0.06742	-0.0457677	0.209568	-0.405468	0.0366988	-0.0149108	0.318003	0.265936	-0.315072	0.0776264	-0.603506	0.208124	-0.738566	-0.0944351	0.0909091	0.0909091	0.505595	-0.109091	-0.1	-0.526091	-0.289834	0.122429	-0.258089	0.4	-0.578006	0.318907	-0.635674	0.496584	-0.136364	-0.237992	0.219296	0.168565	0.236364	0.227273	0.5	-0.29224	0.0272727	-0.336364	-0.223235	-0.168565	0.127273	0.186789	0.378133
Glucosidase 2 subunit beta	0.094388	0.013484	0.094388	-0.13484	0.080904	-0.148324	0.5	0.543075	0.358141	-0.662223	0.272166	0.228535	0.451167	0.282973	-0.203186	0.0541828	-0.315091	0.385872	-0.404368	-0.405465	0.121356	0.6742	0.661693	0.026968	-0.148324	-0.282973	0.27735	0.328262	0.095702	0.6742	-0.0544331	-0.418957	-0.628571	0.608164	0.660716	0.359787	0.212132	0.608164	0.310132	0.13484	0.74162	0.101593	0.60678	0.26968	0.337869	0.337869	0.60678	0.608164	0.506803
Unknown	-0.327273	-0.190909	-0.372727	-0.2	-0.572727	-0.3	0.040452	0.0320374	0.318907	-0.241458	-0.0733976	-0.258454	0.267307	0.289061	-0.200915	0.0913252	-0.540741	-0.0982807	-0.758393	-0.288276	0.1	0.154545	0.421329	-0.272727	-0.1	-0.358435	-0.411377	0.155391	-0.00460874	0.454545	-0.422036	0.168565	-0.635674	0.346242	-0.0727273	-0.242569	0.076277	0.0546698	0.0727273	-0.0818182	0.3	-0.424662	-0.0545455	-0.272727	-0.159454	-0.241458	-0.0181818	0.0683373	0.0774489
Growth factor receptor-bound protein 2	-0.127273	0	-0.172727	-0.245455	-0.181818	-0.5	0.06742	0.105266	0.587701	-0.396356	0.550482	0.0298216	0.267307	0.566559	0.00913252	-0.0228313	-0.178638	0.104062	-0.76335	-0.611343	0.236364	0.254545	0.2181	-0.145455	-0.1	-0.14453	0.0794705	0.541514	-0.216611	0.209091	-0.440386	0.236903	-0.207076	0.578589	0.154545	-0.160187	0.362316	-0.0683373	0.390909	-0.1	0.5	-0.105024	-0.181818	-0.181818	0.16401	0.050114	0.0818182	0.113896	0.1959
Cystatin-C	-0.366988	-0.348639	-0.578006	0.238542	-0.853247	-0.403687	-0.272166	-0.415705	0.349434	0.0321847	-0.175926	-0.361158	0.213956	0.338401	-0.258067	-0.225809	-0.648048	0.110856	-0.535268	0.275884	0.302765	-0.0550482	0.125063	-0.0642229	0.504608	0.105021	-0.316094	-0.270876	-0.330236	0.100922	-0.314815	0.275869	-0.0874818	0.229891	-0.394512	-0.48499	0.0866025	-0.271271	-0.275241	-0.0733976	0	-0.520743	-0.238542	-0.46791	-0.25288	-0.248282	-0.440386	-0.193108	0.137934
Adenosylhomocysteinase	-0.165145	-0.192669	-0.348639	0.31194	-0.623879	-0.403687	-0.108866	-0.0138568	0.436792	-0.450585	-0.101852	-0.331061	0.227909	0.210042	-0.202767	-0.0184334	-0.687029	0.134194	-0.645323	0.0551768	0.284416	0.192669	0.38019	-0.0091747	0.302765	0.0175035	-0.0660495	-0.066531	-0.186049	0.339464	-0.12963	0.0321847	-0.155523	0.565531	-0.0275241	-0.249423	0.125093	-0.00919562	0.119271	0.0091747	0.201843	-0.170509	0.0550482	-0.15597	-0.197706	0.0643693	-0.0091747	0.170119	0.409205
RNA-binding protein 14	-0.284416	-0.0183494	-0.256892	-0.174319	-0.504608	-0.403687	-0.190516	0.0092379	0.142532	-0.528748	-0.0277778	-0.326045	0.204653	-0.0408415	0.00460834	0.428576	-0.477509	-0.262553	-0.710355	-0.305981	0.0275241	-0.0091747	0.295148	-0.100922	-0.201843	-0.425919	-0.500089	0.161575	-0.0837218	0.211018	-0.388889	0.271271	-0.427689	0.381618	-0.165145	-0.387992	0.019245	-0.124141	0.477084	0.0825723	0.100922	-0.202767	-0.247717	-0.31194	-0.496564	-0.239086	0.0550482	-0.0275869	0.0689672
Synaptogyrin-1	0.242712	0.040452	0.350584	0.094388	0.579812	-0.148324	-0.22	-0.0339422	-0.527075	0.0810885	-0.163299	0.73721	-0.0751945	-0.282973	-0.0135457	0.101593	0.114578	0.102899	0.499946	0.110581	-0.6742	-0.323616	0.169099	-0.256196	-0.148324	-0.282973	0.325886	0.209529	0.0615227	-0.40452	0.47629	-0.175692	0.264286	-0.270295	0.242712	0.644902	0.127279	0.459501	-0.06742	-0.161808	-0.148324	0.514737	0.391036	0.53936	0.121633	0.15542	0.391036	0.391928	0.324354
Flavin reductase (NADPH)	-0.091747	0.13762	-0.0825723	-0.192669	-0.348639	-0.403687	-0.0272166	0.166282	0.473574	-0.602313	0.37037	-0.175563	0.446516	0.291725	0.0829502	0.244242	-0.292353	-0.046676	-0.655328	-0.526688	0.165145	0.275241	0.215108	0.0183494	-0.100922	-0.285891	-0.264198	0.356416	-0.167444	0.192669	-0.416667	0.124141	-0.359647	0.551737	0.100922	-0.314089	0.19245	-0.0597715	0.522958	0.0458735	0.302765	-0.198159	-0.192669	-0.284416	-0.096554	-0.0827606	0.13762	-0.00919562	0.096554
Glutaredoxin-1	-0.192669	-0.13762	-0.403687	0.0366988	-0.495434	-0.403687	-0.108866	-0.415705	0.193108	0.124141	0.277778	-0.0902894	0.172095	0.41425	-0.0414751	-0.129034	-0.233882	0.198373	-0.555278	-0.0250804	0.458735	0.174319	-0.0250125	0.0183494	0.403687	0.285891	-0.165124	-0.194841	-0.195351	0.211018	-0.361111	0.206901	-0.199264	0.0551737	-0.15597	-0.327945	-0.057735	-0.468977	-0.29359	-0.13762	0.201843	-0.437793	-0.366988	-0.412861	-0.174717	-0.308053	-0.568831	-0.271271	-0.073565
Heterogeneous nuclear ribonucleoproteins C1/C2	-0.209091	-0.0272727	-0.236364	-0.245455	-0.318182	-0.5	-0.094388	-0.077805	-0.0227791	-0.341687	0.13762	0	0.179741	0.0867182	-0.00456626	0.392698	-0.366931	-0.109843	-0.783177	-0.422473	0.0454545	0.118182	0.376718	-0.227273	-0.2	-0.346873	-0.350605	0.193061	0.0368699	0.372727	-0.357813	0.186789	-0.597148	0.214124	0.0272727	-0.123573	-0.0476731	-0.118451	0.227273	-0.0909091	0.3	-0.187217	-0.181818	-0.181818	-0.396356	-0.300684	-0.0454545	0.0637815	0.0592257
Probable ATP-dependent RNA helicase DDX17	-0.426286	-0.346977	-0.4362	-0.396545	-0.0495682	-0.272625	0.257325	0.0274503	0.352737	0.00248406	0.270135	-0.0162602	-0.299037	0.450766	-0.184242	-0.226567	-0.0763422	0.0945662	-0.743243	-0.317074	0.272625	0.0198273	0.205405	-0.292452	-0.272625	-0.0693485	0.257439	0.379987	-0.0954907	0.381675	-0.450225	0.462035	-0.165423	0.392481	-0.0892227	-0.067378	0.270335	-0.0770059	0.148704	-0.0346977	0.54525	-0.0049795	-0.128877	-0.0941795	0.134139	0.0993624	-0.0297409	0.211145	0.193757
Serine/arginine-rich splicing factor 3	-0.119271	-0.128446	-0.348639	0.0642229	-0.513783	-0.403687	0.0544331	-0.281756	0.303455	-0.193108	0.388889	-0.0200643	0.479075	0.443422	-0.156684	-0.129034	-0.384931	0.41425	-0.465233	-0.0451447	0.550482	0.422036	0.165083	0.247717	0.504608	0.23338	-0.0707673	-0.180584	-0.30698	0.29359	-0.342593	-0.0413803	-0.306186	0.229891	0.0733976	-0.286375	0.0673575	-0.239086	-0.128446	0.091747	0.403687	-0.423968	-0.110096	-0.385337	-0.0689672	-0.110347	-0.31194	-0.124141	0.119543
Heterogeneous nuclear ribonucleoprotein A1;Heterogeneous nuclear ribonucleoprotein A1, N-terminally processed	0.309091	0.236364	0.436364	0.190909	0.436364	0.4	0.026968	0.210531	-0.296128	-0.123007	-0.128446	0.0844945	-0.0506961	-0.491403	0.141554	0.114156	0.308995	0.0346873	0.783177	0.318097	-0.190909	-0.0454545	-0.213143	0.390909	0	0.080937	0.196339	-0.202479	0.0506961	-0.318182	0.431211	-0.332575	0.380441	-0.16401	0.136364	0.192224	-0.104881	0.205012	0.172727	0.3	-0.3	0.401831	0.263636	0.272727	0.0410024	0.277905	0.318182	0.0410024	0.0273349
Phosphoglycerate mutase 1	-0.0909091	-0.0272727	0.0272727	-0.227273	0.245455	-0.5	-0.498908	-0.485137	-0.460138	0.400912	0.091747	0.700808	-0.0184349	0.0462497	0.0958914	0.0684939	0.164154	-0.00578122	0.10905	-0.0397621	-0.581818	-0.554545	-0.10905	-0.418182	-0.1	-0.335311	-0.08882	0.258985	-0.165914	-0.6	-0.0550482	0.373577	0.173366	-0.396356	-0.190909	0.210531	0.143019	-0.0546698	-0.209091	-0.336364	-0.2	0.0776264	-0.254545	0.00909091	-0.0728931	-0.35991	-0.154545	-0.0865606	-0.00455582
Nuclear transport factor 2	-0.247717	-0.165145	-0.440386	0.330289	-0.862422	-0.403687	-0.435465	-0.411087	0.289662	-0.151728	-0.157407	-0.471511	0.26977	0.134194	-0.0967752	-0.00921669	-0.609068	-0.0408415	-0.430215	0.240772	0.266066	-0.110096	0.0050025	0.0825723	0.504608	0.105021	-0.438757	-0.289885	-0.362795	-0.091747	-0.25	0.248282	0.0534611	0.216097	-0.422036	-0.61432	0.0288675	-0.395412	-0.0458735	0	-0.201843	-0.451618	-0.366988	-0.513783	-0.436792	-0.262075	-0.412861	-0.321847	0.0505759
Serine--tRNA ligase, cytoplasmic	0.0727273	0.527273	0.318182	0.109091	0.1	-0.5	-0.579812	0.0228838	-0.241458	-0.423691	0.192669	0.0596432	0.0230437	-0.341092	0.675806	0.616445	0.212434	0.0346873	-0.267668	0.1839	-0.163636	-0.0454545	-0.361848	0.218182	0	-0.0693746	-0.275809	-0.27782	0.0184349	-0.127273	-0.0275241	0.277905	0.06742	0.332575	-0.145455	-0.128149	-0.419524	-0.400912	0.345455	-0.0363636	-0.3	0.333337	-0.445455	-0.1	-0.601368	-0.423691	-0.163636	-0.209568	0.136675
Thioredoxin-like protein 1	-0.255126	-0.0820048	-0.273349	-0.259682	-0.432803	-0.451026	-0.0608164	-0.0160552	0.125571	-0.369863	0.0551737	-0.0821964	0.286393	0.162243	-0.0961101	0.313502	-0.479067	-0.136168	-0.770059	-0.430909	0.00455582	0.113896	0.442163	-0.264238	-0.200456	-0.449066	-0.417	0.254856	-0.00692887	0.35991	-0.40001	0.173516	-0.637124	0.287671	0.00455582	-0.176607	0.0573382	0.00684932	0.241458	-0.0728931	0.300684	-0.28833	-0.113896	-0.223235	-0.30137	-0.271689	0.0410024	0.0844749	0.0821918
Calpain-2 catalytic subunit	0.0148704	-0.0148704	-0.0594818	0.0941795	0.0793091	-0.272625	0.169099	0.349367	0.126687	-0.578786	0.0750375	-0.0975613	-0.283959	-0.0693485	0.0049795	0.278852	-0.247454	0.0126088	-0.743243	-0.306234	0.208186	0.287495	0.462162	-0.128877	-0.272625	0	0.349199	0.215668	0.223649	0.639429	0.070035	-0.0322928	-0.210061	0.563882	0.317236	0.20962	-0.0363913	0.0670696	0.4362	-0.0198273	0.4362	0.418278	0.193316	0.32715	-0.188789	0.303055	0.287495	0.524137	0.439679
Serine/threonine-protein phosphatase PP1-alpha catalytic subunit;Serine/threonine-protein phosphatase	-0.218182	-0.145455	-0.381818	-0.0454545	-0.590909	-0.5	-0.094388	-0.347834	0.268793	-0.510252	0.412861	-0.0795243	0.599136	0.248592	-0.191783	0.0593613	-0.506945	0.271717	-0.351934	-0.119286	0.445455	0.190909	0.183402	0.4	0.4	-0.0231249	-0.201014	-0.00941763	-0.585309	-0.0636364	-0.44956	0.0865606	-0.130024	0.287017	-0.0636364	-0.526328	0.286039	-0.236903	0.345455	0.390909	0.3	-0.360734	-0.209091	-0.536364	-0.268793	-0.0136675	-0.0909091	-0.186789	0.159454
Leukocyte surface antigen CD47	-0.345455	-0.290909	-0.5	-0.0727273	-0.481818	-0.4	-0.026968	-0.219685	0.318907	-0.578589	0.275241	-0.323067	0.0967834	0.0924995	-0.237445	0.0684939	-0.482805	0.0289061	-0.520466	-0.18887	0.481818	-0.0272727	0.2181	0.272727	0.1	-0.00578122	0.0233737	0.178935	-0.530005	-0.0181818	-0.412861	0.30524	0.125209	0.428247	-0.190909	-0.558366	0.37185	-0.287017	0.645455	0.454545	0.3	-0.0730601	-0.245455	-0.4	-0.346242	0.25057	0.0454545	-0.0227791	0.232347
SH3 domain-binding glutamic acid-rich-like protein	-0.28845	-0.0790912	-0.227969	-0.381499	-0.227969	-0.358236	0.0897085	0.201432	0.426667	-0.163206	0.15964	-0.0712212	0.0731165	0.458588	-0.0233686	0.0444003	-0.217433	-0.106511	-0.887856	-0.531616	-0.00465242	0.13492	0.312018	-0.469895	-0.358236	-0.390539	-0.186605	0.462684	0.0896266	0.451285	-0.46014	0.331075	-0.547123	0.470966	0.0139573	-0.0608981	0.151265	0.0629509	0.158182	-0.274493	0.409413	-0.20798	-0.130268	-0.120963	0.0746085	-0.202842	0.0465242	0.165538	0.0955921
Coronin;Coronin-1A	-0.509091	-0.227273	-0.427273	-0.218182	-0.336364	-0.5	-0.256196	-0.0411909	0.30524	-0.127563	-0.0642229	-0.273365	-0.32722	0.208124	0.018265	0.0684939	-0.275199	-0.219686	-0.917011	-0.159049	-0.0272727	-0.318182	0.10905	-0.445455	-0.3	-0.294842	-0.163616	0.291947	-0.101392	0.154545	-0.440386	0.724375	-0.0626043	0.514808	-0.427273	-0.302067	0.143019	-0.227791	0.281818	-0.181818	0.1	-0.00913252	-0.4	-0.218182	-0.287017	-0.1959	-0.118182	0.0592257	0.209568
Guanine nucleotide-binding protein G(I)/G(S)/G(T) subunit beta-2	-0.190909	-0.272727	-0.281818	-0.0181818	-0.236364	-0.5	-0.013484	0.15561	0.519364	-0.574033	0.0733976	-0.0397621	0.0645223	0.300623	-0.29224	-0.0228313	-0.574537	-0.0346873	-0.693954	-0.452294	-0.0181818	-0.0454545	0.579947	-0.336364	-0.2	-0.346873	0.247761	0.668652	-0.25348	0.118182	-0.165145	0.1959	0.0192629	0.669706	0.118182	-0.0228838	0.581612	0.273349	0.563636	-0.0272727	0.4	0.155253	0.154545	0.0909091	0.0820048	0.387245	0.454545	0.492029	0.551254
26S proteasome non-ATPase regulatory subunit 2	-0.183494	-0.0366988	-0.201843	-0.174319	-0.31194	-0.403687	0.0544331	0.180139	0.317249	-0.344836	0.101852	-0.100322	0.162792	0.303394	-0.0322584	0.179725	-0.375186	-0.035007	-0.885443	-0.426367	0.0825723	0.266066	0.42021	-0.321114	-0.201843	-0.29756	-0.193431	0.270876	0.11628	0.559657	-0.324074	0.137934	-0.602652	0.48277	0.119271	-0.0369516	0.0288675	0.0551737	0.165145	-0.201843	0.403687	-0.170509	-0.0275241	-0.0733976	-0.101152	-0.170119	0.0550482	0.216097	0.18851
Mitochondrial carrier homolog 2	0.0363636	-0.00909091	-0.181818	0.481818	-0.327273	-0.5	-0.3371	-0.224262	0.123007	-0.0956722	0.0091747	-0.0944351	-0.0783485	0.132968	0.0958914	0.0273975	-0.313823	0.150312	-0.574991	0.154078	0.245455	0.0909091	0.0644386	-0.0909091	0.4	0.358435	0.08882	-0.230732	-0.0230437	0.218182	0.0825723	0.0911164	0.10113	0.273349	-0.0363636	-0.0549212	-0.152554	-0.346242	-0.190909	-0.309091	0	0.0273975	-0.172727	-0.00909091	-0.287017	-0.10934	-0.372727	0.0364466	0.268793
Peptidyl-prolyl cis-trans isomerase D	-0.272727	-0.318182	-0.509091	0.263636	-0.772727	-0.5	-0.256196	-0.393602	0.282461	-0.0911164	-0.110096	-0.18887	0.313394	0.323748	-0.283108	-0.150687	-0.704895	0.184999	-0.540293	0.1839	0.254545	0.0272727	0.272625	-0.0727273	0.5	0.0520309	-0.233737	-0.193061	-0.318003	0.136364	-0.238542	0.145786	-0.154103	0.241458	-0.218182	-0.338681	0.12395	-0.159454	-0.227273	-0.0818182	0.1	-0.438361	-0.109091	-0.354545	-0.236903	-0.182233	-0.318182	-0.0592257	0.246014
Phosphate carrier protein, mitochondrial	-0.172727	-0.245455	-0.463636	0.336364	-0.545455	-0.5	-0.256196	-0.443946	0.223235	-0.0820048	0.110096	-0.18887	0.0138262	0.248592	-0.132421	-0.132421	-0.449008	0.184999	-0.540293	0.139167	0.454545	0.00909091	0.0743522	0.0545455	0.5	0.369998	0.0560968	-0.188353	-0.32722	0.0727273	-0.15597	0.214124	0.173366	0.214124	-0.2	-0.338681	0.076277	-0.441915	-0.1	-0.0545455	0.1	-0.18265	-0.272727	-0.281818	-0.291573	-0.0273349	-0.427273	-0.100228	0.205012
60S ribosomal protein L3	-0.165145	-0.119271	-0.330289	0.100922	-0.587181	-0.403687	-0.108866	-0.193996	0.248282	-0.0505759	0.0185185	-0.130418	0.311631	0.361739	-0.105992	-0.0276501	-0.472637	0.134194	-0.645323	-0.0401286	0.238542	0.238542	0.24012	-0.146795	0.302765	0.0175035	-0.297223	-0.142566	-0.0465121	0.385337	-0.268519	0.0643693	-0.451989	0.216097	-0.0458735	-0.193996	-0.0673575	-0.151728	-0.275241	-0.220193	0.201843	-0.447009	-0.119271	-0.275241	-0.160923	-0.321847	-0.330289	-0.0597715	0.0827606
Heat shock cognate 71 kDa protein	-0.209091	0.00909091	-0.236364	-0.181818	-0.454545	-0.5	-0.094388	-0.14188	0.0956722	-0.569478	0.31194	-0.0497027	0.506961	0.0924995	-0.0228313	0.337903	-0.42004	0.132968	-0.535336	-0.223662	0.245455	0.236364	0.252798	0.227273	0.1	-0.248592	-0.369304	0.00470882	-0.281133	0.181818	-0.440386	0.100228	-0.457493	0.323463	0	-0.366141	0.0476731	-0.159454	0.381818	0.263636	0.3	-0.269409	-0.190909	-0.409091	-0.405468	-0.209568	-0.0181818	-0.0956722	0.127563
26S protease regulatory subunit 6B	-0.688102	-0.385337	-0.651404	-0.440386	-0.715626	-0.403687	-0.190516	-0.327945	0.331042	0.0781628	-0.0462963	-0.326045	0.102327	0.390912	-0.211984	-0.0829502	-0.433656	-0.198373	-0.725363	-0.145466	0.0642229	-0.31194	0.090045	-0.321114	-0.100922	-0.41425	-0.575574	0.185336	-0.330236	0.0091747	-0.75	0.708063	-0.325627	0.216097	-0.596355	-0.61432	0.240563	-0.25288	0.0642229	-0.0183494	0.100922	-0.58526	-0.495434	-0.642229	-0.25288	-0.432194	-0.302765	-0.275869	-0.0919562
Adenylosuccinate synthetase isozyme 1	-0.734214	-0.566559	-0.682184	-0.208124	-0.595465	-0.19078	-0.282973	-0.320157	0.0927104	0.327384	-0.58345	-0.433024	-0.41325	0.0661765	-0.307807	-0.162615	-0.451337	-0.363971	-0.520114	0.243379	-0.167655	-0.670621	0.091414	-0.526091	-0.19078	-0.363971	-0.416195	0.029945	-0.158266	-0.0520309	-0.41425	0.764861	-0.0183748	0.07243	-0.786245	-0.433668	0.145521	-0.141963	-0.109843	-0.0982807	-0.19078	-0.313614	-0.335311	-0.358435	-0.336075	-0.301309	-0.260155	-0.101402	0.0173832
Unknown	-0.0545455	-0.0454545	-0.345455	0.290909	-0.6	-0.4	-0.350584	-0.553789	-0.00455582	-0.0728931	0.146795	-0.263424	0.165914	0.0462497	0.018265	0.127855	-0.347619	-0.0173436	-0.371761	0.0397621	0.445455	0.0181818	-0.0743522	0.2	0.5	0.358435	-0.280484	-0.306073	-0.267307	-0.0545455	-0.174319	0.118451	0.0577886	-0.0865606	-0.227273	-0.489714	-0.12395	-0.637815	-0.0727273	-0.00909091	-0.1	-0.347036	-0.463636	-0.436364	-0.519364	-0.25057	-0.563636	-0.391801	-0.145786
Peptidyl-prolyl cis-trans isomerase;Peptidyl-prolyl cis-trans isomerase FKBP3	-0.0346873	-0.0231249	-0.0346873	-0.0867182	-0.138749	-0.19078	0.180074	0.253215	-0.07243	-0.330281	-0.145863	0.0948228	0.225675	0	-0.130673	0.290384	-0.405282	0.0661765	-0.520114	-0.20861	-0.080937	0.369998	0.598919	-0.23703	-0.19078	-0.363971	-0.181342	0.029945	0.319463	0.687965	-0.035007	-0.23757	-0.808493	0.231776	0.329529	0.27941	-0.163712	0.359253	-0.0231249	-0.104062	0.38156	-0.0784036	0.358435	0.173436	-0.133271	-0.133271	0.231249	0.391122	0.246262
Complement C1q subcomponent subunit A	-0.208186	-0.0991363	-0.178445	-0.391588	-0.0793091	-0.272625	0.257325	0.194648	0.335348	-0.0149044	0.235118	0.135502	0.113081	0.532723	-0.0821618	-0.0771823	-0.118462	0.0945662	-0.743243	-0.476967	0.0495682	0.292452	0.340541	-0.426286	-0.272625	-0.277394	-0.0356846	0.374852	0.155801	0.565077	-0.385193	0.156496	-0.640687	0.337832	0.178445	0.137251	0.103975	0.15898	-0.0743522	-0.287495	0.54525	-0.214119	0.0346977	-0.0198273	0.243438	-0.168916	0.0247841	0.231018	0.101846
Succinyl-CoA ligase subunit beta;Succinyl-CoA ligase [ADP-forming] subunit beta, mitochondrial	-0.1	-0.245455	-0.0545455	0.0363636	0.1	0.5	0.094388	-0.205955	-0.291573	0.61048	-0.385337	0.0397621	-0.179741	-0.161874	-0.21918	-0.397264	0.188294	0.109843	0.783177	0.636194	-0.109091	-0.281818	-0.267668	0.136364	0.2	0.156093	0.0420726	-0.419085	-0.0506961	-0.3	0.174319	-0.0592257	0.274496	-0.514808	-0.272727	0.0457677	-0.0572078	0.123007	-0.518182	0.172727	-0.3	-0.100458	0.163636	-0.00909091	0.177677	0.0182233	-0.136364	-0.16401	-0.16401
Cathepsin D	-0.545455	-0.281818	-0.609091	-0.181818	-0.736364	-0.5	-0.498908	-0.640747	-0.00911164	0.0865606	-0.0642229	-0.333008	0.0138262	0.0751558	-0.0730601	0.132421	-0.405556	-0.294842	-0.550207	0.00497027	0.1	-0.481818	-0.0892227	-0.145455	0.1	-0.184999	-0.631089	-0.0470882	-0.396351	-0.272727	-0.568831	0.687929	-0.0288943	-0.0637815	-0.7	-0.718552	0.0667424	-0.592257	0.0727273	0.00909091	-0.2	-0.48859	-0.709091	-0.681818	-0.628703	-0.50114	-0.527273	-0.482917	-0.209568
Alanine--tRNA ligase, cytoplasmic	-0.527273	-0.345455	-0.572727	-0.281818	-0.718182	-0.4	-0.26968	-0.398179	0	-0.14123	-0.192669	-0.293246	0.165914	0.0231249	-0.269409	0.214614	-0.613162	-0.323748	-0.565077	-0.168989	-0.0181818	-0.336364	0.287495	-0.227273	-0.1	-0.47406	-0.640439	0.127138	-0.281133	-0.0454545	-0.522958	0.455582	-0.351547	0.0182233	-0.463636	-0.540058	0.162089	-0.1959	0.209091	0.1	0	-0.479457	-0.354545	-0.518182	-0.533031	-0.350798	-0.154545	-0.1959	-0.0820048
Target of Myb protein 1	-0.389582	-0.242172	-0.463286	-0.0210585	-0.715988	-0.231643	-0.343582	-0.487681	0.580428	0.258554	0.106263	-0.356912	0.309599	0.528976	-0.12164	-0.460118	-0.229269	0	-0.091857	0.166943	0.210585	-0.326406	-0.373169	0.0631754	0.463286	0.0803507	-0.362762	-0.0109076	-0.645887	-0.558049	-0.520688	0.527662	0.368124	0.100256	-0.631754	-0.768628	0.38651	-0.4063	-0.115822	0.0210585	-0.231643	-0.624068	-0.568579	-0.737046	0.0633195	-0.242725	-0.473815	-0.580428	-0.179405
Granulins;Acrogranin;Granulin-1;Granulin-2;Granulin-3;Granulin-4;Granulin-5;Granulin-6;Granulin-7	-0.0642229	0.119271	-0.100922	0	-0.29359	-0.403687	-0.190516	0.092379	0.142532	-0.216097	-0.0185185	-0.205659	-0.0372097	0.110856	0.184334	0.345626	-0.258245	-0.262553	-0.885443	-0.381222	0	0.119271	0.230115	-0.403687	-0.201843	-0.169201	-0.311376	0.152071	0.26977	0.458735	-0.175926	0.193108	-0.456849	0.317249	0.0091747	-0.0600463	-0.202073	-0.193108	0.0825723	-0.403687	0.100922	-0.105992	-0.238542	-0.0366988	-0.321847	-0.33564	-0.15597	0.0643693	0.0137934
Eukaryotic translation initiation factor 2 subunit 3, X-linked;Eukaryotic translation initiation factor 2 subunit 3, Y-linked;Eukaryotic translation initiation factor 2 subunit 3;Putative eukaryotic translation initiation factor 2 subunit 3-like protein	-0.13762	0.0275241	-0.211018	-0.15597	-0.366988	-0.403687	-0.0272166	-0.101617	0.00919562	-0.312651	0.212963	-0.0551768	0.283724	0.11669	0.0230417	0.327192	-0.316715	0.0175035	-0.670335	-0.305981	0.229367	0.284416	0.270135	-0.0183494	0	-0.145863	-0.349119	-0.0142566	0.0186049	0.422036	-0.342593	0.0597715	-0.602652	0.174717	0.0642229	-0.184758	-0.144338	-0.202304	0.110096	-0.0183494	0.302765	-0.281109	-0.183494	-0.256892	-0.367825	-0.312651	-0.165145	-0.0505759	-0.00919562
Tryptophan--tRNA ligase, cytoplasmic;T1-TrpRS;T2-TrpRS	-0.266066	-0.201843	-0.440386	0.183494	-0.688102	-0.403687	-0.190516	-0.26328	0.386216	-0.514955	0.12963	-0.406302	0.302329	0.122525	-0.175117	0.00921669	-0.579833	0.122525	-0.415208	0.0902894	0.458735	0.0366988	0.115058	0.348639	0.403687	0.093352	-0.146252	-0.109301	-0.53489	-0.0550482	-0.324074	0.197706	0.126363	0.44139	-0.247717	-0.618939	0.240563	-0.298858	0.385337	0.357813	0.100922	-0.235026	-0.238542	-0.477084	-0.358629	0.0873584	-0.110096	-0.151728	0.239086
Transcription intermediary factor 1-beta	-0.348639	-0.146795	-0.348639	-0.201843	-0.477084	-0.403687	-0.108866	-0.00461895	0.220695	-0.119543	-0.111111	-0.210675	0.0511633	0.250884	-0.0645168	0.156684	-0.428784	-0.186704	-0.885443	-0.2809	-0.0183494	0.0091747	0.330165	-0.44956	-0.201843	-0.361739	-0.41045	0.175832	0.0930243	0.431211	-0.398148	0.340238	-0.568632	0.326445	-0.165145	-0.180139	-0.019245	-0.0597715	0.0183494	-0.266066	0.201843	-0.313367	-0.192669	-0.211018	-0.248282	-0.363227	-0.128446	0.0597715	0.0643693
Protein disulfide-isomerase	-0.127273	-0.0909091	-0.254545	-0.127273	-0.536364	-0.1	0.256196	0.0183071	0.337131	-0.241458	0.15597	-0.1839	0.576092	0.358435	-0.223747	-0.0273975	-0.429696	0.167655	-0.411416	-0.218692	0.363636	0.490909	0.32715	0.118182	0.2	-0.0924995	-0.331906	-0.0612146	-0.0737398	0.472727	-0.366988	-0.182233	-0.6742	0.205012	0.145455	-0.242569	0.0286039	0.0592257	-0.0636364	0.109091	0.4	-0.56165	0.0727273	-0.336364	0.0182233	-0.154898	-0.0636364	-0.0546698	-0.0318907
Rho-related GTP-binding protein RhoG	-0.165145	-0.192669	-0.357813	0.29359	-0.688102	-0.403687	-0.108866	-0.0692842	0.501161	-0.354031	-0.0555556	-0.290932	0.367446	0.338401	-0.221201	-0.115209	-0.682156	0.198373	-0.590295	0.0702251	0.29359	0.229367	0.335168	0	0.403687	0.0291725	-0.127381	-0.0902921	-0.237212	0.29359	-0.185185	0.0137934	-0.194404	0.519553	-0.0366988	-0.281756	0.15396	-0.00459781	-0.0091747	-0.0275241	0.201843	-0.313367	0.0366988	-0.238542	-0.101152	-0.00919562	-0.0825723	0.0873584	0.354031
Guanine nucleotide-binding protein subunit alpha-13	0	0.0733976	-0.238542	0.348639	-0.522958	-0.403687	-0.353815	-0.387992	0.197706	-0.308053	0.287037	-0.356141	0.167444	0.046676	0.142859	0.133642	-0.258245	0.035007	-0.36018	0.0401286	0.522958	0.0733976	-0.190095	0.376163	0.504608	0.425919	-0.141535	-0.251867	-0.362795	-0.128446	-0.166667	0.14713	0.272166	0.183912	-0.201843	-0.568131	-0.0481125	-0.662085	0.201843	0.110096	-0.100922	-0.175117	-0.495434	-0.431211	-0.464379	-0.0873584	-0.440386	-0.37702	-0.0321847
Eukaryotic translation initiation factor 3 subunit A	-0.174319	-0.0550482	-0.229367	-0.0642229	-0.385337	-0.403687	-0.0272166	0.0969979	0.280466	-0.229891	0	-0.135434	0.130234	0.291725	-0.0322584	0.142859	-0.409294	-0.046676	-0.865433	-0.310997	0.0733976	0.220193	0.38019	-0.357813	-0.100922	-0.221711	-0.235891	0.156823	0.139536	0.541307	-0.268519	0.137934	-0.563771	0.409205	0.0550482	-0.0461895	-0.03849	0	0.0091747	-0.284416	0.302765	-0.221201	-0.0550482	-0.0825723	-0.142532	-0.239086	-0.0642229	0.165521	0.160923
Type I inositol 3,4-bisphosphate 4-phosphatase	-0.348639	-0.394512	-0.559657	0.183494	-0.752325	-0.403687	-0.0272166	-0.203234	0.662085	-0.248282	0.0648148	-0.295949	0.353492	0.53094	-0.373276	-0.387101	-0.677284	0.338401	-0.535268	0.150482	0.44956	0.146795	0.255128	0.091747	0.504608	0.105021	0	-0.0522744	-0.49768	0.15597	-0.361111	0.179315	-0.0145803	0.551737	-0.183494	-0.4388	0.375278	-0.0551737	-0.0091747	0.128446	0.302765	-0.396318	-0.0275241	-0.403687	0.0413803	0.101152	-0.13762	0.0183912	0.386216
Dematin	-0.211018	-0.0825723	-0.284416	0.0733976	-0.678928	-0.403687	-0.190516	0	0.657487	-0.280466	0.0185185	-0.326045	0.432563	0.472595	-0.0921669	-0.101384	-0.53598	-0.0058345	-0.630315	-0.160514	0.110096	0.100922	0.190095	-0.165145	0.201843	-0.186704	-0.330247	0.166328	-0.246514	0.110096	-0.361111	0.206901	-0.208984	0.542542	-0.146795	-0.392611	0.250185	-0.0229891	0.091747	-0.15597	0.100922	-0.423968	-0.165145	-0.357813	0.00919562	-0.165521	-0.0733976	-0.0597715	0.170119
Pyruvate dehydrogenase E1 component subunit alpha;Pyruvate dehydrogenase E1 component subunit alpha, somatic form, mitochondrial	-0.536364	-0.454545	-0.645455	0.0545455	-0.881818	-0.5	-0.3371	-0.526328	0.300684	0.10934	-0.192669	-0.173959	0.368699	0.410466	-0.351602	-0.301373	-0.690411	0.213905	-0.416373	0.37774	0.118182	-0.209091	0.133834	-0.1	0.5	-0.138749	-0.425401	-0.230732	-0.502352	-0.0909091	-0.458735	0.405468	-0.130024	0.191344	-0.518182	-0.508021	0.228831	-0.136675	-0.318182	0	0	-0.616445	-0.227273	-0.581818	-0.200456	-0.350798	-0.390909	-0.223235	0.200456
Guanine nucleotide-binding protein subunit gamma;Guanine nucleotide-binding protein G(I)/G(S)/G(O) subunit gamma-4	0.114416	0.295573	0.104881	0.104881	-0.0667424	-0.314643	-0.212132	0.201606	-0.124233	-0.673724	0.0288675	-0.271069	-0.135343	-0.400184	0.311294	0.723159	-0.182293	-0.363803	-0.639447	-0.385752	0.0381385	0.104881	0.213149	-0.0286039	-0.314643	-0.133395	-0.18631	0.113589	0.241684	0.314643	0.03849	0.0334473	-0.212132	0.329695	0.12395	-0.0816026	-0.27	-0.243687	0.619751	-0.0286039	0	0.292137	-0.190693	0.0953463	-0.63072	-0.0573382	0.12395	0.124233	0.076451
Caprin-1	-0.358236	-0.316365	-0.483852	0.0186097	-0.744387	-0.358236	-0.0759072	-0.238908	0.226157	-0.116576	-0.164336	-0.18314	0.408037	0.289946	-0.324823	-0.0771163	-0.686891	0.162725	-0.525103	0.124637	0.176792	0.120963	0.367826	-0.0837436	0.30706	-0.183435	-0.401918	-0.185556	-0.202839	0.311712	-0.352148	0.0979236	-0.497833	0.226157	-0.176792	-0.299806	0.0634335	0.0209836	-0.209359	0.0139573	0.204707	-0.537477	0	-0.376846	-0.207505	-0.272787	-0.190749	-0.0256467	0.179527
Propionyl-CoA carboxylase alpha chain, mitochondrial	-0.400108	-0.446632	-0.590857	0.265188	-0.702516	-0.358236	-0.158715	-0.24125	0.268124	-0.137559	-0.328671	-0.381542	-0.0495305	0.147932	-0.343518	-0.151896	-0.719012	0.0858003	-0.613889	0.30269	0.265188	-0.0837436	0.327238	-0.120963	0.30706	0.0443795	-0.0956949	-0.209654	-0.221708	0.279145	-0.178421	0.251804	-0.0640775	0.368379	-0.316365	-0.316202	0.09759	-0.104918	-0.0930484	0.0186097	0.102353	-0.229012	-0.0279145	-0.227969	-0.310092	-0.0139891	-0.195402	0.104918	0.361385
Guanine nucleotide-binding protein subunit gamma;Guanine nucleotide-binding protein G(I)/G(S)/G(O) subunit gamma-7	-0.26697	-0.0953463	-0.228831	-0.228831	-0.26697	-0.314643	-0.0424264	0.124804	0.286691	0.0621164	-0.096225	-0.114683	-0.0821726	0.363803	0	0.0383131	-0.23293	-0.206155	-0.857794	-0.359687	-0.12395	0.00953463	0.270335	-0.629285	-0.314643	-0.333486	-0.264757	0.306196	0.23685	0.457662	-0.317543	0.339251	-0.520229	0.31536	-0.0858116	0.00960031	-0.01	0.0238909	-0.104881	-0.467197	0.209762	-0.225089	-0.143019	-0.0476731	-0.00955637	-0.334473	-0.104881	0.138567	0.0382255
Signal transducing adapter molecule 1;Signal transducing adapter molecule 2	-0.0837436	-0.0372194	-0.162835	0.0511766	-0.274493	-0.358236	0.00690066	0.166299	0.226157	-0.235483	-0.0563436	-0.106832	0.0165102	0.218939	-0.0210317	0.147222	-0.382979	-0.0207104	-0.837121	-0.261992	0.0697863	0.260536	0.418561	-0.372194	-0.102353	-0.133138	-0.0909101	0.118081	0.240577	0.623424	-0.112687	0.0419673	-0.51262	0.41501	0.148877	0.0960316	-0.09759	0.0489618	-0.0279145	-0.325669	0.30706	-0.0794531	0.0558291	0.0790912	-0.12357	-0.144554	-0.0186097	0.282113	0.235483
Haloacid dehalogenase-like hydrolase domain-containing protein 2	-0.1959	0.104784	-0.205012	0.0820048	-0.460138	-0.451026	-0.466259	-0.13991	0.244292	-0.406393	0.0827606	-0.470761	-0.0415732	-0.0521496	0.254005	0.334097	-0.237114	-0.307103	-0.621015	-0.136994	0.145786	-0.205012	-0.141591	0.0227791	0	-0.043458	-0.346719	0.0613542	-0.224033	-0.136675	-0.298858	0.479452	0.168934	0.401826	-0.382689	-0.577988	-0.00477818	-0.527397	0.50114	0	-0.200456	-0.0457667	-0.592257	-0.382689	-0.550228	-0.205479	-0.218679	-0.271689	-0.00228311
Microtubule-associated protein	-0.127273	-0.0727273	0.0454545	-0.0727273	0.0636364	-0.4	-0.431488	-0.265452	-0.660594	-0.0911164	-0.330289	0.531819	0.165914	-0.404685	-0.0730601	0.369867	-0.265543	0.0462497	0.198273	0.273365	-0.663636	-0.418182	0.267668	-0.181818	-0.1	-0.601246	-0.271135	-0.051797	-0.087566	-0.327273	0.110096	0.0683373	-0.144471	-0.218679	-0.1	0.247145	-0.00953463	0.309796	0	0.0363636	-0.2	0.159819	0.163636	0.109091	-0.396356	-0.259682	0.218182	0.168565	0.296128
Neuronal pentraxin receptor	-0.165145	-0.0642229	-0.220193	-0.091747	-0.348639	-0.403687	0.0544331	0.157044	0.363227	-0.303455	0.0833333	-0.100322	0.181397	0.355905	-0.0645168	0.0967752	-0.409294	0.0291725	-0.865433	-0.356141	0.119271	0.29359	0.42021	-0.31194	-0.100922	-0.221711	-0.146252	0.218602	0.0976755	0.568831	-0.287037	0.101152	-0.563771	0.491966	0.128446	-0.0230947	0.03849	0.0643693	0.0733976	-0.229367	0.403687	-0.19355	0.0091747	-0.0642229	-0.0505759	-0.14713	0.0183494	0.225293	0.225293
Numb-like protein	0	0.190693	-0.0858116	0.228831	-0.305108	-0.314643	-0.46669	-0.172806	0.310582	-0.215018	0.19245	-0.463945	-0.154678	0.0121268	0.340028	0.177198	-0.0050637	-0.333486	-0.410701	-0.166812	0.219296	-0.219296	-0.358714	0.0572078	0.104881	0.248599	-0.142184	0.0938343	-0.217516	-0.314643	-0.144338	0.410924	0.494975	0.2628	-0.333712	-0.537617	0.02	-0.654611	0.400454	-0.114416	-0.314643	0.0239457	-0.657889	-0.305108	-0.363142	-0.0860073	-0.324177	-0.363142	-0.138567
5-nucleotidase domain-containing protein 3	-0.284416	-0.256892	-0.477084	0.091747	-0.770675	-0.403687	-0.108866	-0.341802	0.363227	-0.0321847	0.0462963	-0.170547	0.483726	0.46676	-0.253459	-0.207375	-0.584705	0.262553	-0.50025	0.110354	0.339464	0.192669	0.195098	0.0183494	0.504608	0.0408415	-0.330247	-0.21385	-0.311631	0.211018	-0.388889	0.10575	-0.345067	0.216097	-0.174319	-0.387992	0.096225	-0.156326	-0.29359	-0.0366988	0.201843	-0.61291	-0.13762	-0.477084	-0.10575	-0.280466	-0.366988	-0.174717	0.10575
Sorting nexin-27	-0.28328	-0.271717	-0.335311	-0.312186	0.0462497	-0.19078	0.282973	-0.0902261	-0.173832	-0.0057944	0.175035	0.139073	-0.260846	0.0808824	-0.171326	0.0464614	-0.0736876	0.161765	-0.520114	-0.151717	0.28328	0.14453	0.286851	-0.0982807	-0.19078	0	0.166478	0.023956	0.079133	0.520309	-0.250884	0.162243	-0.395059	0.043458	0.0578122	0.0989577	-0.0666973	-0.0927104	-0.00578122	0.0867182	0.508747	0.034846	0.0115624	0.00578122	-0.162243	-0.0057944	-0.0867182	0.205701	0.115888
Arf-GAP with GTPase, ANK repeat and PH domain-containing protein 2	-0.167487	-0.111658	-0.246578	-0.00465242	-0.302407	-0.358236	0.00690066	0.0819782	0.174864	-0.151549	-0.0751248	-0.106832	-0.0353789	0.218939	-0.0630951	0.114506	-0.382979	-0.0207104	-0.837121	-0.216207	0.088396	0.195402	0.398267	-0.381499	-0.102353	-0.133138	-0.114834	0.0843435	0.207556	0.604815	-0.169031	0.116576	-0.51262	0.349727	0.0651339	0.0538714	-0.09759	0.00233152	-0.0744387	-0.297755	0.30706	-0.121517	0.00930484	0.0232621	-0.160875	-0.181858	-0.0837436	0.240146	0.202842
Kinesin-like protein;Kinesin-like protein KIF21A	-0.264238	-0.218679	-0.382689	-0.104784	-0.350798	-0.451026	0.0202721	-0.0848633	0.0251142	-0.401826	0.0551737	-0.087178	0.0230962	0.0521496	-0.183067	0.254005	-0.503262	0.0028972	-0.784963	-0.261534	0.223235	0.132119	0.486876	-0.136675	-0.100228	-0.182524	-0.0983933	0.113269	-0.0346443	0.46925	-0.271271	0.146119	-0.444056	0.305936	0.0318907	-0.112387	0.0286691	-0.0799087	0.25057	0.0546698	0.400912	-0.0732267	-0.0318907	-0.104784	-0.388128	-0.043379	0.0136675	0.216895	0.246575
Calcium-transporting ATPase;Plasma membrane calcium-transporting ATPase 2	-0.618182	-0.6	-0.772727	-0.136364	-0.645455	-0.5	-0.013484	-0.398179	0.236903	-0.346242	0.0642229	-0.203781	0.0783485	0.208124	-0.48859	-0.132421	-0.700067	0.219686	-0.599775	0.0944351	0.427273	-0.127273	0.376718	0.118182	0.2	-0.109843	-0.0140242	0.0235441	-0.589918	0.1	-0.513783	0.423691	-0.0481571	0.382689	-0.345455	-0.503444	0.400454	-0.154898	0.309091	0.436364	0.4	-0.228313	-0.127273	-0.454545	-0.341687	0.132119	-0.0545455	0.0637815	0.391801
Guanine nucleotide-binding protein G(q) subunit alpha	-0.563636	-0.536364	-0.672727	-0.127273	-0.709091	-0.5	-0.013484	-0.192224	0.66515	-0.255126	0.0550482	-0.203781	0.285742	0.583903	-0.474891	-0.369867	-0.714551	0.219686	-0.66917	-0.0397621	0.254545	-0.0636364	0.381675	-0.136364	0.2	-0.23703	-0.0467473	0.263694	-0.562266	0.0818182	-0.550482	0.419135	-0.0914986	0.596812	-0.281818	-0.43937	0.581612	0.0728931	0.172727	0.145455	0.4	-0.378999	-0.0545455	-0.427273	0.0683373	0.0956722	0.0272727	0.113896	0.428247
AP2-associated protein kinase 1	-0.327273	-0.190909	-0.127273	-0.1	-0.0727273	-0.5	-0.418004	-0.137303	-0.355354	-0.44647	-0.302765	0.253484	0.0506961	-0.393123	-0.132421	0.365301	-0.434524	0.00578122	-0.0693954	0.238573	-0.518182	-0.490909	0.332107	-0.1	-0.2	-0.66484	-0.163616	0.108303	-0.29035	-0.318182	-0.0458735	0.300684	0.0385257	0.214124	-0.236364	0.00457677	0.209762	0.282461	0.454545	0.263636	-0.1	0.296807	0.1	0.0181818	-0.473805	-0.0227791	0.4	0.268793	0.523919
CaM kinase-like vesicle-associated protein	0.00909091	-0.136364	-0.109091	0.218182	-0.409091	-0.5	-0.498908	-0.205955	0.0728931	-0.255126	-0.321114	0.0944351	0.336438	0.0231249	-0.237445	0.164385	-0.680754	-0.306404	-0.213143	-0.263424	-0.509091	-0.381818	0.480811	-0.490909	0	-0.514528	-0.26646	0.466173	-0.202784	-0.381818	0.091747	0.0318907	0.0481571	0.0637815	-0.0272727	-0.00457677	0.409989	0.273349	0.172727	-0.290909	-0.2	-0.100458	0.0818182	0.0454545	-0.145786	-0.0182233	0.263636	0.200456	0.25057
[truncated: 863 more rows]
[truncated: 18 more columns]

## Sheet: metabolome_hippocampus_BH.txt
Protein	Butyrate	Propionate	Acetate	Valerate	Fatty acids C6-onwards	Isobutyrate	Lactate	compound with X-CH(OH)CH3	Ethanol	Methanol	Formate	Trimethylamine	3-Hydroxyphenylacetate	3-Hydroxyphenylacetic acid	3-Phenylpropionate	4-Hydroxyphenylacetate	4-Hydroxyphenyl compound	Urocanate	Arabinose	Fucose	Galactose	Glucose	Ribose	Xylose	Raffinose	Sucrose	Choline	O-Phosphocholine	sn-Glycero-3-phosphocholine	Glycerate	2-Oxoglutarate	Citrate	Fumarate	Glycolate	Succinate	Tartrate	3-Methyl-2-oxovalerate	a-ketoisovalerate	5-Aminopentanoic acid	Alanine	Asparagine	Aspartate	Citrulline	Glutamate	Glutamine	Leucine	Lysine	Glycine	Isoleucine
[truncated: 1,648 more rows]
[truncated: 18 more columns]

[truncated: 1 more sheets: metabolome_hippocampus_Final]
