# Supplementary material for: Faecal microbiota transplant from aged donor mice affects spatial learning and memory via modulating hippocampal synaptic plasticity- and neurotransmission-related proteins in young recipients
Source: Microbiome. 2020 Oct 1;8:140. doi: 10.1186/s40168-020-00914-w (PMC7532115; doi:10.1186/s40168-020-00914-w)
Supplement: Supplementary file 13 — Additional file 12. Cytokine levels in the hippocampi. [file 40168_2020_914_MOESM12_ESM.xlsx]

## Sheet: Mouse23plex Reults
		IFN-gamma	IL-12p70	IL-13	IL-1beta	IL-2	IL-4	IL-5	IL-6	TNF-alpha	GM-CSF	IL-18	IL-10	IL-17A	IL-22	IL-23	IL-27	IL-9	IP-10	MCP-1	MIP-1alpha	IFN alpha	IL-1alpha
	Sample ID	Result in pg/ml	Result in pg/ml	Result in pg/ml	Result in pg/ml	Result in pg/ml	Result in pg/ml	Result in pg/ml	Result in pg/ml	Result in pg/ml	Result in pg/ml	Result in pg/ml	Result in pg/ml	Result in pg/ml	Result in pg/ml	Result in pg/ml	Result in pg/ml	Result in pg/ml	Result in pg/ml	Result in pg/ml	Result in pg/ml	Result in pg/ml	Result in pg/ml
	FMT Young-Hippocampus	<=0	0	0	0	0	0.79	0	0	0.9	0	0	0	0	0	6.41	0	16.96	0	0	0	0	0
	FMT Young-Hippocampus	<=0	0.35	0	0	0	0.77	0	0	0.73	0	0	0	0	0	0	0	17.06	0	0	0	0	0
	FMT Young-Hippocampus	<=0	0.32	0	0	0	0.91	0	0	0	0	0	0	0	0	0	0	16.08	0	0	0	0	0
	FMT Young-Hippocampus	<=0	0	0	0	0	0.77	0	0	0	0	0	0	0	0	6.41	0	16.27	0	0	0	0	0
	FMT Young-Hippocampus	<=0	0.41	0	0	0	0.85	0	0	0	0	0	0	0	0	0	0	16.27	0	0	0	0	0
	average+SD	ND	0.21±0.19	ND	ND	ND	0.81±0.06	ND	ND	0.32±0.45	ND	ND	ND	ND	ND	2.56±3.51	ND	16.52±0.44	ND	ND	ND	ND	ND
	FMT Aged-Hippocampus	<=0	0.3	0	0	0	0	0	0	0	0	0	0	0	0	0	0	18.44	0	0	0	0	0
	FMT Aged-Hippocampus	<=0	0.17	0	0	0	1.33	0	0	0	0	0	0	0	2.37	6.67	0	16.86	0	0	0	0	0
	FMT Aged-Hippocampus	<=0	0.29	0	0	0	0.82	0	0	0.3	0	0	0	0	0	5.27	0	16.27	0	0	0	0	0
	FMT Aged-Hippocampus	<=0	0	0	0	0	0.81	0	0	0.65	0	0	0	0	0	0	0	17.4	0	0	0	0	0
	FMT Aged-Hippocampus	<=0	0.39	0	0	0	0.8	0	0	0	0	0	0	0	0	0	0	17.25	0	0	0	0	0
	FMT Aged-Hippocampus	<=0	0.19	0	0	0	0	0	0	0.8	0	0	0	0	0	0	0	0	0	0	0	0	0
	average+SD	ND	0.22 ±0.13	ND	ND	ND	0.62±0.05	ND	ND	0.29±0.35	ND	ND	ND	ND	0.39±0.96	1.99±3.11	ND	14.37±7.9	ND	ND	ND	ND	ND
